# Supplementary material for: Multi-omics association analysis reveals interactions between the oropharyngeal microbiome and the metabolome in pediatric patients with influenza A virus pneumonia
Source: Front Cell Infect Microbiol. 2022 Oct 28;12:1011254. doi: 10.3389/fcimb.2022.1011254 (PMC9651038; doi:10.3389/fcimb.2022.1011254)
Supplement: Supplementary file 2 [file DataSheet_2.xlsx]

## Sheet: Supplementary Table 1
Supplementary Table 1. Clinicopathological factors in pediatric patients with influenza A virus pneumonia and healthy controls.
Characteristics	Healthy Controls		IAV pneumonia patients		p-value
	Total (n)	Percent (%)	Total (n)	Percent (%)
All cases (n, %)	42	100	49	100
Age (month)#	41.16± 22.05		39.00 ± 17.21		0.522
≤12	2	4.8	5	10.2
13-36	20	47.5	13	26.5
37-71	18	42.9	26	53.1
≥72	2	4.8	5	10.2
Gender#					0.439
Female	17	40.5	16	32.7
Male	25	59.5	33	67.3
Delivery Mode#					0.948
Caesarean section	20	47.6	23	46.9
Vaginally born	22	52.4	26	53.1
Smoke exposure at home#					0.891
Presence	14	33.3	17	34.7
Absence	28	66.7	32	65.3
Antibiotic use before sample	2	4.8	8	16.3	0.155
Regularly mouth clean	39	92.9	47	95.9	0.859
Clinical records
Fever	NA	NA	45	91.8
Cough	NA	NA	46	93.9
Wheeze	NA	NA	30	61.2
Fever duration(days)	NA	NA	5.00 ± 2.67
Onset of influenza symptoms(days)	NA	NA	7.08 ± 3.13
WBC (×109/L)	NA	NA	11.17 ± 8.68
NC (×109/L)	NA	NA	6.54 ± 5.23
LC (×109/L)	NA	NA	3.06 ± 3.47
hsCRP (mg/l)	NA	NA	14.88 ± 19.02
PCT (ng/ml)	NA	NA	0.81 ± 1.50
LDH（U/L)	NA	NA	400.18 ± 253.92
#Chi-square test; Values are expressed as the mean ± SD; "NA" represents not available
Abbreviations: WBC: white blood cell count; NC: neutrophil count; LC: lymphocyte count; CRP: C-reactive protein; PCT: procalcitonin; LDH: lactic dehydrogenase

## Sheet: Supplementary Table 2
Supplementary Table 2. Microbiota taxonomic assignment based on the amplicon sequence variant feature table derived from exact sequencing variants.
ASV ID	H7	H8	H9	H10	H11	H12	H13	H14	H15	H16	H17	H18	H19	H21	H22	H23	H24	H25	H26	H27	H28	H29	H30	H31	H32	H33	H34	H35	H36	H37	H38	H39	H40	H41	H44	H47	H48	H49	H50	H51	H52	F6	F7	F8	F9	F10	F15	F16	F17
ASV1	6863	3432	1842	3520	3391	4015	2901	2655	3304	2415	4676	6592	6333	3161	5690	5474	5235	8614	7857	11302	6003	7004	6996	4057	3214	5308	6144	5031	5549	8579	10594	3033	758	5942	6081	12746	5133	2139	2127	4147	3707	13861	11510	12956	25789	752	68479	5726	9388
ASV2	566	1563	4571	4736	4140	3627	1502	263	923	296	871	1248	3280	1231	1467	822	172	3137	3514	1662	2746	934	835	2476	286	3537	3975	3705	945	189	1373	1351	780	5597	2276	403	666	2257	7593	4612	3835	738	848	2181	474	823	34	6465	153
ASV3	72	1183	3004	1014	1317	1105	167	78	718	627	0	0	978	1977	1863	338	104	2587	2926	819	1696	646	436	1423	170	1855	1721	869	214	388	1906	502	949	964	2168	575	1388	514	1540	2084	2182	2282	3271	2289	6489	881	0	7218	490
ASV4	4545	4435	1663	364	1520	2396	370	249	599	521	1434	1312	1702	1121	749	959	324	1677	2201	2838	4663	870	1301	527	138	1718	1920	671	321	2077	8945	213	441	1003	3680	999	337	1165	2179	926	1037	571	523	284	1319	50	0	3308	200
ASV5	217	625	0	127	4728	1616	0	0	0	0	4373	2932	208	880	1674	256	1001	0	0	614	375	200	419	0	0	453	757	801	2188	33993	13823	18634	11290	960	3475	704	1041	690	111	113	0	460	101	0	28	0	0	11318	72
ASV6	0	0	0	0	0	0	0	0	0	0	0	0	0	0	0	0	0	0	0	0	0	0	0	0	0	0	0	0	8	596	937	0	0	0	0	0	0	0	0	0	0	0	0	403	0	0	0	29	1734
ASV7	1106	320	1530	2993	2108	2220	1263	536	1534	763	1450	1504	1597	1096	1130	1789	442	2351	2941	1346	2566	2929	3967	2415	116	487	443	1024	351	464	378	566	674	1367	5836	933	384	450	2498	1904	1620	1475	1042	6555	276	1024	0	2156	132
ASV8	86	459	0	0	193	161	6991	7980	0	0	1637	2235	0	26	29	2120	1236	61	51	1586	450	201	557	6673	4513	0	0	5063	8449	189	211	434	203	2706	674	11609	3608	1509	997	0	0	939	144	21	204	0	0	261	1337
ASV9	0	160	0	194	239	237	103	44	282	169	117	48	783	915	489	5	0	314	258	249	815	25	27	162	20	177	172	207	50	186	339	45	76	249	113	236	394	262	857	146	105	1201	845	30	0	40	386	18	5421
ASV10	535	1385	9983	11394	231	156	960	351	1193	721	194	267	1582	3498	1248	45	0	750	864	566	1570	293	264	842	0	966	836	3962	1451	749	1743	1437	754	2491	1228	635	1274	779	2463	1298	1201	740	609	630	235	1047	0	0	202
ASV11	0	0	0	0	0	0	5291	3807	0	0	0	0	1570	1535	1267	0	0	5944	6748	744	1311	3210	2987	0	0	145	156	4222	2607	485	2333	0	0	975	0	0	0	0	0	1586	1465	54	0	0	0	0	0	0	102
ASV12	3925	1986	44	68	1186	431	2686	3924	3002	2532	1720	2324	1485	800	1483	144	212	1249	1155	1621	746	1140	1875	3070	4958	1098	1014	512	1148	0	86	13	0	734	1639	222	0	2431	1254	262	174	219	55	0	511	2288	0	0	33
ASV13	0	0	0	0	0	0	69	73	79	353	104	87	294	11	16	2520	881	0	0	0	0	8312	12986	1424	606	1621	1773	311	381	0	16	303	223	265	960	5536	1467	1622	359	4923	1046	1529	312	9	29	437	0	0	76
ASV14	0	1173	0	31	7	6	226	1111	0	0	369	1521	0	4281	12331	30	0	409	659	2669	542	234	192	12	0	0	0	100	116	8	12	7892	663	0	765	5	0	435	136	0	0	695	123	0	649	2457	0	0	0
ASV15	246	0	1410	13	0	0	0	0	0	0	399	184	52	1734	3151	199	0	762	389	539	206	146	482	92	0	388	750	0	0	669	623	7106	3209	2046	256	102	0	4111	2931	5550	2179	400	588	259	381	393	0	0	0
ASV16	7874	1093	0	0	177	296	1228	1789	441	94	0	8	1135	569	941	3209	1209	0	0	388	194	0	0	209	393	0	0	1640	1952	0	0	0	0	55	3	0	0	0	0	885	1307	0	0	0	220	0	0	0	145
ASV17	503	0	0	0	60	91	0	0	0	0	0	0	0	0	0	470	1061	0	0	0	0	0	0	0	0	76	106	0	0	0	0	0	0	72	0	131	0	0	0	0	0	0	0	0	0	0	0	0	331
ASV18	90	0	507	1246	1631	1114	566	101	196	166	192	572	2127	1693	709	0	0	2540	2640	303	639	1010	358	2010	164	136	154	404	113	8	0	15	21	153	17	94	247	90	201	207	367	593	616	307	35	11969	0	0	25
ASV19	168	792	476	1804	1386	1176	160	33	489	526	579	752	2149	854	555	142	71	738	815	1124	2140	405	287	531	74	281	211	2206	728	139	552	47	140	1268	79	202	313	277	1085	256	257	1031	863	494	505	338	29	60	48
ASV20	33	72	0	720	471	303	152	54	820	376	0	0	274	1797	1096	0	0	1406	1665	88	112	270	292	255	0	92	68	267	63	0	35	74	0	385	50	86	104	134	528	34	63	0	0	92	26	306	0	0	135
ASV21	0	0	0	0	0	0	0	0	0	0	0	0	0	0	0	0	0	0	0	0	0	0	0	0	0	0	0	0	0	0	0	0	0	0	0	0	0	0	0	0	0	0	0	0	0	0	0	0	159
ASV22	634	0	0	18	2241	1261	3299	2250	1221	803	129	68	31	0	0	878	162	0	0	432	163	1402	2313	2305	1739	845	690	1697	2364	138	127	383	358	291	186	1805	214	21	22	4107	555	293	49	0	0	0	0	0	34
ASV23	465	331	342	47	532	387	361	538	218	186	242	418	827	39	50	147	114	350	151	247	101	560	518	0	0	497	688	228	397	91	291	195	134	388	249	966	544	403	298	177	157	3032	2752	571	6124	73	29	750	433
ASV24	350	91	393	34	870	777	1137	1270	972	395	1338	1666	203	11	15	1011	527	98	100	1199	191	529	597	472	399	575	820	1464	1798	656	799	139	63	790	303	2355	916	1165	656	181	76	1242	1275	264	2409	51	10	0	69
ASV25	3015	0	0	0	488	461	0	0	0	0	0	0	0	0	0	84	194	0	0	70	315	0	0	0	0	1118	9103	10	20	109	1503	227	820	0	1178	1177	2136	51	244	214	521	5	15	0	0	4142	0	0	0
ASV26	0	1394	1377	24	144	183	15	11	117	81	139	82	137	379	267	0	0	143	210	852	610	285	262	29	56	0	0	172	48	922	1965	326	174	336	545	111	534	690	1405	268	372	3906	2223	126	221	1173	36	20	129
ASV27	383	0	0	53	333	248	4225	5230	566	216	481	696	140	0	0	636	0	0	0	187	71	157	350	1672	2118	361	387	0	0	91	104	2119	1232	0	0	282	0	0	0	0	0	1118	197	0	0	0	0	215	2712
ASV28	10570	0	0	0	0	0	0	0	12558	5922	0	0	0	0	0	0	0	0	0	0	0	0	0	0	0	0	0	0	0	0	0	0	0	0	0	0	0	0	0	0	0	0	0	0	0	0	0	0	0
ASV29	0	69	237	244	165	213	0	0	218	0	78	44	1700	2508	2094	0	0	1657	2185	711	1504	169	78	0	0	0	0	842	252	63	75	706	601	203	263	0	0	0	121	265	198	766	1102	228	0	476	0	0	49
ASV30	326	338	0	390	3497	2727	0	0	114	0	2495	2245	0	0	0	1447	0	0	0	331	590	419	946	235	0	0	0	0	0	0	0	0	0	0	0	0	0	0	0	38	0	0	0	0	0	70	0	0	54
ASV31	167	285	838	0	0	0	1001	3726	687	404	0	26	31	69	55	827	2398	937	908	478	514	326	185	0	0	66	61	1233	5021	0	51	0	0	213	1367	29	0	1939	520	680	406	0	0	192	0	26	0	0	0
ASV32	0	0	388	551	444	405	554	115	44	44	21	0	253	498	415	0	0	145	101	595	990	380	236	89	13	158	134	96	38	0	132	51	51	321	0	155	305	390	1287	50	0	519	863	387	0	331	0	0	413
ASV33	333	0	177	956	446	390	1267	835	808	239	0	0	0	473	487	0	0	2146	3464	992	1113	85	127	0	0	0	0	904	226	136	473	1166	736	100	1539	142	308	173	631	1200	658	119	37	58	73	0	0	0	0
ASV34	0	0	752	3022	0	0	0	0	0	0	0	0	0	0	11	4294	1236	0	0	0	0	0	0	0	0	0	0	0	0	0	0	0	0	0	0	0	0	0	0	0	0	154	185	0	0	0	0	0	134
ASV35	198	0	409	62	651	978	135	169	2583	1035	319	683	196	199	155	105	0	0	23	1772	477	60	100	108	84	2400	1642	655	642	545	784	738	405	825	417	68	0	0	0	0	0	92	0	0	0	790	0	2035	46
ASV36	311	541	124	269	0	0	0	0	1091	412	1013	991	460	124	92	454	107	0	0	205	281	764	816	100	0	1702	2221	960	330	0	0	1535	1112	165	1278	34	0	376	1284	1290	646	0	0	236	30	59	0	0	0
ASV37	408	78	0	188	42	41	270	167	27	0	704	402	196	0	54	161	0	263	330	0	0	132	193	331	0	299	248	0	0	0	0	0	0	90	48	0	0	177	287	168	224	649	434	1826	1949	159	0	0	144
ASV38	43	114	44	283	132	133	25	13	115	45	25	75	251	1983	1094	5	0	506	630	292	773	390	146	463	42	105	133	870	199	38	399	50	0	419	41	76	113	73	392	67	131	328	348	94	62	412	0	0	31
ASV39	0	0	0	0	0	0	0	0	0	0	0	0	0	0	0	0	0	0	0	0	0	0	0	0	0	0	0	0	0	0	0	0	0	0	0	0	0	0	0	0	0	0	0	0	0	0	0	0	3364
ASV40	0	0	0	0	0	0	0	0	0	0	0	0	0	0	0	0	0	0	0	0	0	0	0	0	0	0	0	0	0	0	3	0	0	0	0	0	0	0	0	0	0	0	0	0	0	0	0	0	0
ASV41	23	28	681	621	77	95	69	21	733	450	0	0	0	0	0	0	0	1557	1924	421	692	0	0	0	0	223	206	56	0	0	86	0	0	104	0	0	0	371	1687	0	0	662	1275	416	3106	0	0	0	53
ASV42	0	0	170	399	0	68	105	96	0	0	0	0	948	0	0	0	0	0	0	337	270	0	104	0	0	0	105	136	0	0	0	308	0	0	180	0	0	0	0	0	0	0	0	3833	53	92	0	0	0
ASV43	234	73	270	303	123	107	26	23	184	55	221	202	877	53	40	147	0	219	236	228	336	118	203	35	0	215	179	252	64	147	132	90	70	210	425	113	104	83	138	183	120	372	361	829	524	95	285	493	115
ASV44	545	308	0	381	581	490	0	0	325	0	291	383	972	79	64	224	44	888	2531	178	233	0	0	79	0	418	618	59	141	0	0	664	1111	516	1352	43	0	214	394	0	0	80	227	334	0	9	6	357	0
ASV45	0	0	0	0	0	0	2	0	0	0	0	0	0	0	0	0	0	6	0	0	0	0	0	0	0	0	0	0	0	0	0	0	0	0	0	0	0	0	0	0	0	0	0	0	0	18	0	0	9
ASV46	0	0	0	0	0	0	0	0	0	0	0	0	0	0	0	0	0	0	0	0	0	0	0	0	0	10017	9906	0	0	0	0	0	0	0	0	0	0	0	0	0	0	0	0	0	0	27	0	0	0
ASV47	0	0	0	584	0	0	36	0	0	0	0	0	0	0	0	0	0	0	0	53	101	0	0	0	0	0	0	608	178	0	0	0	0	0	52	0	0	174	443	0	0	0	0	0	0	0	0	0	0
ASV48	0	0	334	0	0	0	0	0	0	0	291	70	0	0	0	0	0	0	0	0	0	0	0	0	0	0	0	0	0	0	0	0	0	0	31	0	0	0	0	255	184	971	754	0	0	0	0	0	52
ASV49	0	0	0	0	0	0	0	0	0	0	1605	1597	0	0	0	22	0	0	0	0	77	0	0	61	0	294	390	166	110	264	562	0	0	0	0	0	0	0	138	501	448	0	0	208	0	0	31	12941	56
ASV50	0	0	0	0	617	230	6113	5811	0	0	0	0	0	0	0	92	0	0	0	0	0	0	0	2267	2702	276	335	77	87	0	0	8	0	163	20	116	0	0	0	0	0	0	0	0	0	0	0	0	0
ASV51	0	0	20	0	0	0	0	0	1853	536	169	127	47	0	0	601	288	302	268	125	56	730	332	0	0	422	411	0	0	237	268	0	0	0	0	220	0	0	0	4078	898	0	0	0	0	0	0	0	2119
ASV52	106	102	0	12	258	177	770	847	82	457	336	273	0	0	0	916	390	0	12	225	59	258	538	1245	658	458	604	598	880	0	36	250	170	639	809	679	257	1541	297	366	122	254	61	0	0	0	0	101	0
ASV53	62	36	24	116	69	75	24	10	78	32	253	271	114	16	26	123	0	305	426	69	185	297	627	157	0	122	139	119	51	55	219	119	146	145	700	225	153	55	234	88	133	43	78	437	13	190	0	6687	38
ASV54	0	0	0	47	7018	5500	0	0	0	0	0	0	60	0	0	0	0	0	0	0	59	0	0	0	0	0	0	0	0	0	0	0	0	0	0	293	560	0	0	0	0	0	0	0	0	5	0	0	0
ASV55	0	814	0	1670	0	0	338	275	311	277	1051	1061	0	164	142	1544	708	0	0	143	324	117	95	168	0	0	0	0	0	0	0	392	666	119	2948	84	0	331	291	117	165	71	0	0	0	0	3	0	0
ASV56	56	0	84	303	53	50	25	0	47	0	0	11	183	114	91	0	0	126	182	92	241	0	0	13	0	49	24	74	47	0	0	35	0	123	65	33	192	222	544	140	0	262	215	0	529	0	39	0	180
ASV57	0	0	0	0	0	0	0	0	96	100	39	33	67	57	64	19	0	0	0	0	0	153	81	56	0	0	0	0	21	0	0	13	0	0	0	0	0	74	36	0	0	755	761	149	0	710	13	0	0
ASV58	0	0	0	0	0	39	0	0	0	0	0	0	0	0	36	0	0	0	0	126	42	28	0	8098	3986	0	0	0	0	0	0	1020	1043	0	0	88	194	948	309	0	0	222	0	0	0	0	0	0	0
ASV59	0	0	0	0	68	94	0	0	0	0	0	0	0	0	0	0	0	0	0	0	0	0	0	0	0	0	0	0	0	0	0	0	0	0	0	0	0	0	0	0	0	0	0	0	0	0	0	0	0
ASV60	8	8296	0	0	0	0	0	0	0	0	0	0	0	0	0	0	0	0	0	0	0	0	0	0	0	0	0	0	0	0	0	0	0	0	0	0	0	1964	4429	0	0	0	0	0	0	0	0	0	0
ASV61	0	0	9	0	6	16	11	13	18	0	0	0	0	0	0	0	0	24	0	7	27	10	20	18	0	0	0	0	0	0	3	0	0	26	24	29	0	0	0	0	0	0	0	0	0	0	0	0	11
ASV62	0	0	0	0	0	0	0	0	0	0	0	0	0	0	0	0	0	0	0	0	0	0	0	0	0	0	0	0	0	0	0	0	0	0	0	0	0	0	0	0	0	0	0	0	0	14340	0	0	0
ASV63	22	0	249	0	0	0	94	21	0	0	0	0	0	3687	2349	0	0	0	0	317	285	242	86	0	0	66	78	0	0	0	0	24	0	864	216	59	0	240	580	0	0	12	17	0	0	0	28	0	154
ASV64	0	0	503	0	0	0	173	32	0	0	0	0	119	382	456	0	0	0	0	150	132	160	89	123	38	83	58	0	0	72	123	0	28	0	0	105	0	0	144	112	252	105	108	520	0	1049	0	0	0
ASV65	0	0	0	0	0	0	0	0	0	0	0	0	0	0	0	0	0	0	0	0	0	0	0	0	0	0	0	0	0	0	0	0	0	0	0	0	0	0	0	0	0	2	0	0	3	0	0	0	0
ASV66	0	0	121	0	0	0	0	0	16	0	0	0	0	31	0	0	0	0	0	0	0	0	0	0	0	64	66	0	0	0	29	27	0	0	30	31	0	0	26	58	636	42	95	101	0	56	512	0	30
ASV67	0	0	0	0	1480	1495	0	0	0	809	0	0	1164	0	95	0	0	0	192	0	0	0	0	0	0	0	102	0	0	0	0	271	3576	42	0	0	0	0	0	198	824	0	0	0	0	0	0	0	0
ASV68	0	0	0	0	92	184	1529	4285	138	0	1312	2643	0	0	0	0	0	0	0	0	0	89	155	0	0	270	366	168	436	0	0	0	0	0	0	813	541	0	111	0	0	0	55	261	0	0	0	0	0
ASV69	3	0	299	91	0	0	0	0	76	47	0	11	152	0	37	0	0	98	132	33	40	0	0	40	0	0	0	66	27	0	0	10	0	171	0	32	45	0	38	82	143	1814	2663	0	0	0	0	0	91
ASV70	0	0	0	0	88	55	69	25	259	285	254	190	0	0	0	206	176	0	0	0	0	0	0	853	150	0	0	75	21	46	178	24	0	0	0	0	0	0	0	0	0	1330	1156	109	240	947	362	0	0
ASV71	58	0	0	0	0	0	0	0	196	0	0	0	0	0	0	0	0	0	0	1408	2439	0	0	0	0	0	0	0	0	0	0	0	0	0	0	0	0	0	0	0	0	0	0	2613	0	0	0	0	0
ASV72	0	0	0	542	0	0	213	52	730	852	85	130	462	0	0	0	0	525	654	1084	2121	387	127	0	0	22	0	1658	389	0	2	0	0	6	3	185	325	0	78	144	298	254	231	93	6	0	0	0	0
ASV73	0	52	0	0	23	20	0	0	770	350	0	41	128	0	0	267	100	8	29	3058	4006	848	574	0	0	0	0	0	0	0	0	0	0	393	234	0	0	0	3	242	319	0	0	346	0	0	0	0	0
ASV74	0	0	0	0	0	0	0	0	0	0	0	0	0	0	0	0	0	0	0	0	0	0	0	0	0	0	0	0	0	0	0	0	0	0	0	0	0	0	0	0	0	0	0	0	0	0	0	0	0
ASV75	0	0	0	0	0	0	0	0	0	0	0	0	0	0	0	0	0	0	0	0	0	0	0	239	0	0	49	0	0	0	0	293	150	0	0	0	0	0	0	0	0	161	113	0	0	0	0	0	0
ASV76	0	0	1870	0	0	0	0	0	255	0	0	0	4143	0	0	0	0	0	0	0	0	0	0	0	0	0	0	0	0	0	0	131	270	0	169	0	0	0	0	0	0	518	114	0	897	0	0	0	0
ASV77	10	168	628	484	132	118	395	77	102	45	71	129	707	242	157	263	104	247	321	148	281	89	38	114	19	184	201	340	132	0	0	0	0	80	0	40	69	101	323	85	204	767	818	319	16	915	0	0	74
ASV78	0	0	0	0	0	6	0	0	0	0	0	0	0	56	30	0	0	0	0	0	0	0	0	0	0	0	0	0	0	0	0	0	0	32	0	10	0	0	0	0	0	0	0	0	0	0	15	0	0
ASV79	116	0	0	0	275	240	0	39	40	0	177	150	0	0	0	568	264	0	0	45	0	75	74	54	0	106	147	177	248	2038	731	83	0	501	350	772	327	0	46	1728	477	91	191	11	0	24	0	0	0
ASV80	0	0	0	101	0	0	0	0	0	0	0	0	0	0	0	0	0	0	0	0	63	0	0	0	0	553	642	61	0	0	0	0	0	0	0	264	426	0	0	0	0	215	223	0	0	1097	0	0	0
ASV81	0	574	166	0	0	0	0	0	0	0	0	0	77	0	0	1124	360	0	0	0	0	353	295	0	0	1895	1820	21	0	0	0	265	425	63	102	0	0	398	1387	0	0	0	25	0	0	65	0	0	0
ASV82	0	155	0	0	280	442	45	47	324	1289	0	0	0	0	0	1503	507	0	0	354	113	0	0	0	0	0	0	210	252	0	0	1405	1080	0	717	0	0	0	0	470	175	0	0	0	0	324	0	0	0
ASV83	399	0	123	0	0	39	0	0	260	65	479	367	30	0	0	0	0	0	0	50	43	161	213	0	0	310	530	0	0	14	26	241	507	0	0	108	213	242	302	601	532	0	0	0	0	0	0	1066	0
ASV84	0	0	0	6	0	0	0	0	0	0	0	0	0	0	0	1183	361	0	0	0	0	0	0	0	0	0	0	0	0	0	3	0	0	0	0	6820	1581	0	0	10	0	0	0	0	0	0	0	0	0
ASV85	33	0	0	82	34	41	145	32	42	0	0	20	0	571	387	0	0	74	67	0	0	0	0	68	0	271	259	91	36	0	0	0	0	288	35	0	0	0	0	26	90	94	142	273	0	0	5	0	78
ASV86	0	0	0	0	0	0	0	0	0	0	0	0	0	682	2260	0	0	163	292	0	0	0	0	0	0	0	0	0	0	0	0	2305	203	79	3278	0	0	175	44	0	0	0	0	0	0	0	0	0	0
ASV87	0	0	151	0	0	0	0	0	0	0	0	159	0	0	0	0	0	0	0	0	0	181	66	0	0	0	0	0	0	131	196	0	0	0	0	0	0	0	0	60	1181	872	961	0	0	0	0	0	239
ASV88	131	0	0	21	544	232	448	546	818	395	168	255	171	0	0	237	0	0	0	78	0	0	0	597	398	319	358	210	386	69	158	0	0	247	32	997	476	125	79	0	0	106	172	0	45	0	0	0	36
ASV89	41	0	0	0	266	197	99	21	0	0	0	0	193	254	338	0	0	0	0	82	151	0	0	155	0	197	179	613	172	0	0	118	123	1384	0	135	241	0	151	0	0	160	202	0	0	0	0	0	90
ASV90	0	0	0	97	104	103	0	0	0	0	428	1084	0	0	0	49	0	0	0	213	58	413	416	46	343	343	543	450	471	0	0	45	0	287	72	0	0	2012	1260	57	0	0	28	0	0	0	0	0	0
ASV91	0	0	0	0	0	0	0	0	93	403	2349	4761	0	0	0	0	0	0	0	0	0	0	0	0	0	0	0	488	963	0	0	0	0	0	0	0	0	0	0	0	0	0	0	0	0	0	0	0	0
ASV92	0	0	69	0	0	0	0	0	0	0	0	0	351	0	0	0	0	0	0	27	44	95	57	47	0	0	0	0	0	129	244	0	0	40	0	0	0	0	0	56	51	0	0	664	0	0	0	17	0
ASV93	102	0	0	0	1117	909	0	0	116	75	273	383	0	0	0	105	335	0	0	0	0	0	0	0	0	0	0	0	0	0	0	0	0	0	0	0	0	0	0	100	0	0	0	0	0	0	0	0	0
ASV94	161	163	0	43	0	0	0	0	0	0	142	459	0	459	1491	0	0	266	450	708	335	0	0	0	0	0	0	168	186	0	0	1769	118	0	0	0	0	96	34	0	0	929	208	0	0	291	0	0	0
ASV95	0	0	0	0	0	0	0	0	0	0	0	0	0	0	0	0	0	0	0	0	0	0	0	1832	421	754	778	0	0	0	0	0	0	96	0	0	0	0	0	0	0	0	0	0	424	0	0	0	0
ASV96	68	199	0	0	35	68	0	0	0	0	0	0	0	0	0	0	0	0	0	0	0	383	379	0	0	0	0	0	0	333	480	53	0	110	0	2373	812	0	0	1166	919	0	74	0	34	0	0	0	0
ASV97	0	46	0	38	96	59	62	25	0	0	5	0	0	187	101	18	0	111	109	0	38	113	40	93	9	121	126	67	0	11	47	0	0	0	27	0	0	82	192	0	0	112	92	380	87	197	0	0	0
ASV98	0	0	0	0	0	0	53	28	0	0	0	0	0	0	0	0	0	0	0	0	0	0	0	0	0	0	0	0	0	0	0	0	0	0	0	0	0	0	0	0	0	0	0	0	0	0	0	669	3943
ASV99	0	0	0	0	0	0	0	0	0	0	0	0	0	0	0	0	0	0	0	0	0	0	0	0	0	0	0	0	0	0	0	0	0	0	0	0	0	0	0	0	0	0	0	0	0	0	0	0	53
ASV100	0	0	0	0	0	0	0	0	0	0	104	64	50	797	971	0	0	231	182	181	342	65	130	67	19	0	0	252	48	0	0	100	0	430	51	0	0	0	0	0	0	103	114	0	27	684	0	0	87
ASV101	0	0	0	0	0	0	0	0	0	0	0	0	0	0	0	0	0	0	0	0	0	0	0	0	0	0	0	0	0	0	0	0	0	0	0	0	0	0	0	0	0	0	0	102	0	0	0	0	1465
ASV102	0	0	643	156	0	0	62	18	38	0	0	0	0	0	0	0	0	0	0	0	0	180	65	0	0	104	104	121	34	0	0	0	0	0	62	0	0	0	0	0	0	0	0	600	765	55	0	0	0
ASV103	296	158	0	605	0	0	17	11	0	0	48	42	64	0	0	0	0	235	195	0	0	23	82	0	0	160	112	0	0	0	0	31	48	0	0	51	41	0	0	62	57	0	0	285	207	0	0	0	0
ASV104	0	0	0	153	775	417	0	0	251	128	0	68	0	0	0	0	0	1456	1724	0	0	0	0	383	79	0	0	27	0	20	57	0	0	0	25	0	0	0	0	0	0	0	0	51	0	0	0	0	0
ASV105	0	0	0	17	14	0	0	0	0	0	0	0	0	0	0	0	0	0	0	0	0	0	0	0	0	0	0	0	0	0	0	0	0	0	0	5	0	0	0	0	0	42	30	0	51	0	46	0	0
ASV106	78	0	155	579	146	87	0	0	206	199	85	69	0	0	0	52	0	0	144	266	415	305	508	98	0	0	38	28	59	0	0	390	611	0	200	89	97	0	0	169	687	51	0	178	0	0	0	0	113
ASV107	0	0	0	62	0	0	0	0	93	0	0	0	357	0	0	0	0	182	139	590	1260	0	0	0	0	101	169	97	0	0	0	433	1064	0	316	0	0	0	279	114	0	0	0	0	0	34	0	0	0
ASV108	0	27	84	0	0	0	42	0	0	0	0	0	0	0	0	0	0	191	179	23	52	0	0	0	0	0	0	0	0	0	0	0	0	0	0	60	0	0	0	42	0	0	0	253	0	51	0	0	0
ASV109	1808	0	0	0	1149	2010	0	0	0	0	0	0	0	0	0	60	0	0	0	0	0	0	0	1069	435	0	0	62	83	0	0	0	0	0	45	0	0	0	0	0	0	0	0	0	42	0	0	0	72
ASV110	0	111	115	100	310	271	55	0	109	0	0	57	607	73	48	0	0	255	252	77	247	37	0	128	0	91	64	84	0	0	0	176	178	113	40	46	0	57	205	41	110	181	301	0	116	0	0	0	0
ASV111	70	402	505	66	362	328	0	0	0	0	1055	1303	0	33	16	13	0	31	59	52	37	224	245	0	0	111	173	0	0	33	69	0	0	105	21	0	0	38	155	8	0	68	0	6	0	15	0	0	0
ASV112	0	0	0	32	31	48	0	0	157	115	0	4	285	156	131	0	0	0	0	0	0	0	0	89	0	0	0	96	42	0	0	0	0	149	0	48	109	0	93	58	0	0	0	0	41	0	4	0	0
ASV113	83	0	510	460	0	0	0	0	0	0	0	0	0	0	0	128	0	0	0	50	79	65	63	90	0	0	0	0	0	0	0	454	859	0	82	0	0	0	66	90	0	0	0	558	0	0	0	1170	28
ASV114	87	0	0	52	0	0	0	0	21	0	0	0	0	0	0	0	0	49	70	0	0	412	664	52	0	0	0	0	0	0	0	0	0	0	0	0	0	0	0	0	0	0	0	1276	0	16	0	0	0
ASV115	0	0	0	128	0	0	0	0	0	0	0	0	64	0	53	39	0	0	0	0	0	97	49	0	0	0	0	0	0	0	124	35	0	529	0	131	399	204	329	46	159	64	66	341	0	951	0	0	0
ASV116	0	0	0	0	0	0	0	0	0	0	0	0	0	0	0	0	0	0	0	0	0	0	0	0	0	0	0	0	0	0	0	0	0	0	0	0	0	0	0	0	0	0	0	0	0	0	0	0	2579
ASV117	0	0	0	11	0	0	61	36	0	0	0	0	57	0	0	0	0	300	391	0	0	0	0	61	0	0	0	0	0	0	0	0	0	0	0	0	0	0	0	0	0	102	79	477	357	47	0	0	20
ASV118	0	0	0	124	0	0	0	0	0	0	0	0	0	0	0	0	0	149	55	0	0	783	1513	0	0	726	1289	0	0	225	671	0	0	0	0	380	142	0	0	0	0	0	0	0	0	0	0	0	0
ASV119	0	0	0	0	0	0	0	0	0	0	0	0	0	0	0	0	0	0	0	2082	2867	0	0	0	0	0	0	0	0	0	0	0	0	0	0	0	0	0	0	0	0	0	0	0	0	0	0	0	0
ASV120	19	0	0	0	0	0	0	0	0	0	0	0	0	0	0	0	0	0	0	0	0	0	0	0	0	0	0	0	0	0	38	0	0	0	0	0	0	0	0	0	0	0	0	0	0	0	0	0	0
ASV121	0	0	0	0	0	0	840	865	608	0	2017	38	0	0	0	1227	0	0	0	0	0	585	0	0	0	0	0	0	0	0	0	0	0	0	0	0	0	0	0	0	0	0	0	0	0	0	0	0	0
ASV122	0	0	0	0	0	0	0	0	0	0	0	0	0	0	0	0	0	0	0	0	0	0	0	0	0	0	0	0	0	0	0	0	0	0	0	0	0	0	0	0	0	0	0	0	0	0	0	0	0
ASV123	4763	0	0	0	0	0	0	0	0	0	0	0	0	160	339	0	0	0	0	503	86	0	0	0	0	0	0	0	0	0	0	0	0	0	0	0	0	0	0	0	0	0	0	0	0	0	5	0	0
ASV124	0	0	0	35	0	0	0	0	70	0	492	279	0	0	0	0	0	0	0	55	112	90	213	78	0	41	56	0	0	0	0	81	0	0	659	0	0	0	0	478	246	0	177	0	0	0	0	0	0
ASV125	0	0	0	0	0	0	0	0	0	0	0	0	0	0	0	0	0	0	0	0	0	0	0	0	0	0	0	0	0	0	0	0	0	0	0	0	0	0	0	113	105	233	205	0	612	0	0	0	0
ASV126	0	0	0	66	56	0	0	0	11	0	0	41	0	34	0	26	0	0	0	53	149	20	0	62	0	0	0	0	24	0	0	0	0	47	0	70	0	0	167	0	0	215	103	0	61	72	0	0	69
ASV127	0	0	0	0	0	0	0	0	0	0	0	0	0	0	0	0	0	0	0	0	0	0	0	0	0	0	0	0	0	0	17	0	0	0	0	0	0	0	0	0	0	0	0	0	0	0	0	0	0
ASV128	0	0	0	0	0	0	77	99	2382	734	0	0	5	0	0	0	0	0	0	738	127	0	0	707	663	0	0	0	0	0	0	0	0	0	0	0	0	0	0	0	0	0	0	0	0	0	0	0	0
ASV129	0	0	0	0	0	0	0	0	0	0	0	0	0	0	0	0	0	0	0	0	0	0	0	323	512	0	0	0	0	0	0	0	0	0	0	0	0	0	0	0	0	0	0	0	0	0	0	0	0
ASV130	0	0	0	0	289	176	342	483	0	0	0	0	0	0	0	43	0	0	0	41	0	42	76	467	466	0	0	92	174	0	0	25	0	608	0	56	0	0	0	1455	319	44	0	0	0	0	0	0	25
ASV131	116	0	0	59	1708	2077	32	216	0	0	0	0	0	0	0	0	0	0	0	0	0	211	421	0	0	0	0	0	0	77	91	0	0	97	0	0	0	0	0	75	0	0	0	0	0	85	0	0	0
ASV132	0	0	0	0	0	0	0	0	0	0	0	0	0	0	0	0	0	0	0	0	0	272	261	0	0	0	0	376	924	0	0	1287	0	0	0	0	0	0	0	0	0	0	0	0	0	0	0	0	0
ASV133	0	0	0	0	0	0	0	0	0	0	0	0	0	0	0	0	0	0	0	0	0	0	0	0	0	0	0	0	0	40	31	19	0	0	0	0	0	0	0	0	0	0	0	0	0	0	0	0	234
ASV134	45	0	99	111	46	66	0	0	34	0	135	0	0	51	31	0	0	61	52	0	22	0	83	0	0	265	168	87	38	102	137	46	0	0	69	368	759	0	164	0	241	271	333	213	30	70	0	0	0
ASV135	0	0	0	0	0	0	0	0	0	0	0	0	0	0	0	0	0	0	0	0	0	0	0	0	0	0	0	0	0	197	263	0	0	0	0	0	0	0	0	0	0	0	0	0	0	0	0	0	2005
ASV136	79	0	0	113	0	0	465	218	445	0	0	0	0	0	0	0	0	0	0	51	82	87	66	0	0	0	0	84	56	0	0	0	0	224	0	33	0	0	0	909	843	104	60	218	313	0	0	0	45
ASV137	32	10	105	62	30	18	7	5	45	61	20	14	13	18	19	18	0	131	107	75	80	44	55	22	0	24	43	37	19	0	0	56	29	75	64	0	0	16	121	65	66	23	39	71	0	45	0	0	228
ASV138	12	0	357	0	0	0	0	0	0	0	0	0	0	0	67	0	0	0	0	0	0	0	0	0	0	73	38	90	0	0	35	0	0	0	0	0	0	0	0	0	0	61	49	0	0	0	0	0	0
ASV139	0	0	0	0	0	0	0	0	0	0	0	0	0	0	0	0	0	0	0	0	0	0	0	1178	0	0	0	1129	2542	0	0	0	0	0	0	0	0	0	0	0	0	0	0	0	0	0	0	0	0
ASV140	0	0	0	458	0	0	0	0	0	0	0	0	0	0	0	0	0	0	0	0	0	0	27	0	0	0	0	0	0	0	0	0	0	0	53	0	0	0	0	0	0	0	0	0	0	0	0	0	0
ASV141	902	0	0	0	432	1131	0	0	0	0	0	2326	0	0	0	0	0	0	0	0	0	0	0	0	0	0	0	0	0	0	0	0	0	0	0	0	0	0	0	0	0	0	0	0	0	0	0	0	0
ASV142	0	0	477	45	0	0	0	0	19	0	0	0	0	0	0	0	0	0	0	0	0	0	0	0	0	0	0	0	0	0	0	0	0	0	0	0	0	0	0	0	0	96	123	0	0	0	172	0	0
ASV143	0	0	0	0	0	0	0	0	0	0	0	0	0	0	0	0	0	0	0	0	0	0	0	0	0	0	0	0	0	0	0	0	0	0	0	0	0	0	0	0	0	0	0	0	0	0	0	0	1061
ASV144	0	0	41	356	0	0	0	0	741	463	0	0	50	0	0	0	0	0	0	0	0	434	503	0	0	0	0	0	0	0	0	275	574	0	0	0	0	0	0	0	0	0	0	0	0	0	0	0	0
ASV145	0	0	0	0	0	0	0	0	0	0	0	0	82	0	0	0	0	0	0	0	0	0	0	0	0	58	67	0	0	0	79	0	0	0	0	0	0	0	0	0	0	35	56	97	52	0	0	2668	0
ASV146	21	0	0	95	197	182	120	33	61	0	0	0	140	191	126	0	0	372	402	130	346	63	71	0	0	0	41	124	56	0	0	67	0	0	47	132	308	0	0	36	59	218	320	62	0	0	0	0	0
ASV147	19	0	23	133	34	42	48	13	47	32	20	14	50	0	0	8	0	64	57	81	144	124	217	110	13	37	35	73	27	0	61	5	0	43	459	19	30	0	143	111	123	89	46	396	0	0	0	0	0
ASV148	0	0	0	0	0	0	0	0	0	0	0	0	0	0	0	0	0	0	0	0	0	0	0	167	300	0	0	0	0	0	38	0	0	0	0	0	0	0	0	0	0	0	0	0	0	0	0	0	0
ASV149	128	893	0	0	0	0	0	0	724	279	0	0	0	0	0	1788	333	0	0	24	25	215	75	2	0	0	0	0	0	0	0	0	0	6	0	2	0	0	0	0	0	0	0	0	0	0	0	0	0
ASV150	251	0	58	27	37	42	0	0	66	28	67	38	0	44	20	100	43	0	0	46	76	0	4	21	0	48	53	0	0	14	46	13	0	11	0	0	0	0	73	0	28	29	42	69	0	51	0	0	0
ASV151	372	0	0	0	207	105	0	0	0	0	0	0	0	0	0	0	0	0	2	357	134	0	0	0	0	0	0	1661	1593	0	0	0	0	0	0	0	0	0	0	0	0	16	0	0	0	0	0	0	0
ASV152	0	0	69	0	0	0	0	0	0	0	0	0	191	0	0	0	0	41	30	0	20	24	21	0	0	37	27	30	0	0	0	0	0	0	0	0	0	0	0	0	130	103	93	165	86	24	57	0	0
ASV153	0	0	0	5	410	135	0	0	0	0	47	41	0	0	4	332	43	0	0	9	4	56	30	285	95	184	164	0	0	0	0	175	111	343	0	279	72	159	11	980	198	42	16	0	0	0	0	0	0
ASV154	5	83	56	0	11	0	0	0	0	0	0	0	19	42	21	0	0	0	7	9	13	0	0	0	0	13	22	16	0	21	50	66	65	0	0	0	0	0	12	9	0	399	238	64	150	216	17	0	39
ASV155	0	0	0	0	0	0	0	0	0	0	0	0	0	0	0	0	0	0	0	0	0	0	0	0	0	0	0	0	0	0	0	0	0	0	0	0	0	0	0	0	0	0	0	0	0	0	0	0	0
ASV156	0	0	0	69	0	0	675	299	347	0	0	0	2257	0	0	0	0	0	0	0	0	0	0	0	0	0	0	0	0	0	0	0	0	0	0	0	0	0	0	314	262	0	0	0	0	0	0	0	0
ASV157	0	0	0	0	0	0	0	0	0	0	0	0	0	0	0	0	0	0	0	107	278	0	0	0	0	0	0	0	0	0	0	0	0	103	682	0	0	0	0	0	0	207	194	0	1015	24	0	64	54
ASV158	0	0	0	0	0	0	0	0	0	0	0	0	0	0	0	432	3713	0	0	0	0	0	0	0	0	0	0	0	0	0	0	0	0	0	0	0	0	0	0	0	0	0	0	0	0	0	0	0	0
ASV159	38	0	0	0	174	134	0	0	0	0	107	208	0	0	0	299	171	0	0	83	39	245	654	236	161	0	0	52	56	175	50	30	18	223	769	69	23	0	0	81	28	0	0	0	0	0	0	0	0
ASV160	0	0	33	0	10	15	0	0	13	0	0	0	14	15	11	0	0	0	0	57	33	0	0	0	0	27	52	27	0	36	47	0	0	10	0	0	0	0	0	3	0	115	61	0	245	0	0	0	0
ASV161	7	15	0	234	100	51	35	0	48	0	10	0	230	0	91	17	0	79	121	107	133	0	7	38	0	48	31	109	33	0	19	0	0	128	0	16	26	54	153	0	27	136	179	14	26	232	0	0	0
ASV162	0	0	736	0	0	0	0	0	318	0	0	0	0	0	0	226	0	0	0	0	0	0	0	0	0	1154	1383	0	0	0	0	0	0	0	0	0	0	0	0	0	0	0	0	0	0	0	0	0	0
ASV163	0	168	0	0	0	0	0	0	111	144	120	335	0	0	0	0	0	71	103	37	77	0	0	125	15	0	0	102	32	216	1144	0	0	19	0	29	0	0	0	0	0	0	82	0	27	42	0	0	0
ASV164	0	0	0	0	0	0	59	49	0	0	0	0	0	0	0	0	0	0	0	0	0	0	0	52	0	0	0	0	0	0	0	0	0	0	0	0	0	0	0	0	0	0	0	0	0	0	0	0	0
ASV165	41	0	53	34	39	35	27	0	33	0	0	61	199	0	0	0	0	28	20	35	69	0	54	0	0	0	57	54	0	0	33	22	0	0	155	42	0	0	119	233	142	134	44	170	178	0	0	0	19
ASV166	0	81	0	0	0	0	0	0	0	0	0	0	0	0	0	0	0	0	0	0	0	0	0	1876	1756	0	0	0	0	0	0	0	0	0	67	0	0	0	0	0	0	0	0	0	0	0	0	0	0
ASV167	20	0	119	33	0	0	126	50	0	0	0	0	0	0	0	0	0	47	63	74	178	64	97	0	0	0	0	0	0	0	0	39	45	334	662	58	40	0	0	0	0	52	21	293	157	0	0	0	0
ASV168	0	0	0	0	0	0	0	0	66	262	0	0	0	0	0	166	206	0	0	73	35	180	225	0	0	315	341	131	235	0	0	0	0	248	0	327	0	503	200	0	0	0	0	0	0	0	0	0	0
ASV169	0	0	0	0	0	0	0	0	0	0	0	0	0	0	0	0	0	0	0	0	0	0	0	0	0	0	0	0	0	0	0	0	0	0	0	0	0	0	0	0	0	0	0	0	0	0	0	0	0
ASV170	69	0	39	0	128	146	52	26	0	0	430	475	0	0	0	61	0	0	0	0	0	286	558	0	0	0	0	0	0	24	227	0	0	0	0	44	139	0	17	0	0	0	0	160	0	0	0	0	0
ASV171	0	0	722	0	0	0	0	0	0	0	0	40	0	0	0	0	0	0	0	0	0	0	0	0	0	0	0	0	0	5	31	0	0	0	110	0	0	0	0	0	0	0	0	0	0	0	0	0	0
ASV172	0	0	0	0	50	56	240	545	1039	402	0	0	0	0	0	0	0	0	0	201	36	15	54	0	0	85	106	31	38	0	0	0	0	58	174	0	0	291	116	0	0	0	0	0	0	0	0	0	0
ASV173	0	0	2149	1340	0	0	0	0	0	0	0	0	0	0	0	0	0	0	0	0	0	0	0	0	0	0	0	0	0	0	0	0	0	0	0	74	0	0	0	0	0	0	0	0	54	0	0	0	0
ASV174	457	0	0	0	0	0	151	67	122	0	0	0	0	186	157	0	0	0	78	97	165	0	0	0	0	51	0	0	0	0	0	226	478	273	0	292	350	0	0	45	0	0	0	72	0	16	0	0	0
ASV175	1013	0	0	0	1055	1459	0	0	0	0	0	0	0	0	0	0	0	0	0	0	0	0	0	0	0	0	0	0	0	0	0	0	0	0	0	0	0	0	0	0	0	0	0	0	0	0	0	0	0
ASV176	50	3	115	0	69	96	41	0	112	127	15	12	29	208	210	38	0	143	153	49	49	62	31	15	0	16	22	60	36	0	0	13	20	145	40	275	303	0	34	58	68	68	152	14	0	473	0	0	0
ASV177	31	0	0	0	0	0	0	0	0	0	0	0	0	0	0	0	0	0	0	0	0	0	22	20	0	21	32	0	0	65	44	0	0	0	0	0	0	0	12	0	0	125	36	0	0	0	0	0	1878
ASV178	88	245	945	0	0	0	0	15	29	41	243	100	37	44	0	0	0	34	28	116	84	131	107	10	0	152	238	0	33	0	0	15	0	108	48	0	0	47	298	78	0	58	88	0	22	0	0	0	0
ASV179	0	0	0	0	0	0	0	0	0	0	0	0	0	0	0	0	0	0	0	0	0	0	0	0	0	101	76	0	0	0	0	0	0	0	0	0	0	238	629	0	0	0	0	0	0	0	0	0	0
ASV180	0	0	0	0	0	0	0	0	19	0	0	0	111	745	266	0	0	0	0	0	0	373	99	0	0	0	0	83	0	0	0	0	0	0	0	0	0	0	0	0	0	0	0	0	0	0	0	0	0
ASV181	33	0	35	64	136	144	22	9	29	0	37	20	36	51	48	13	0	35	39	117	130	10	10	28	0	43	46	119	43	20	51	104	34	48	83	33	0	0	36	32	56	72	55	93	34	98	13	28	0
ASV182	0	0	2182	0	0	0	0	0	0	0	0	0	0	0	0	0	0	0	0	0	0	65	50	0	0	0	0	0	0	0	0	0	0	0	0	0	0	0	0	0	0	0	0	0	0	0	0	0	0
ASV183	0	0	37	0	0	0	0	0	0	0	0	0	0	88	63	0	0	0	0	0	0	0	0	0	0	0	0	0	0	0	0	0	0	0	0	11	48	0	0	0	0	0	0	166	11	0	0	0	0
ASV184	543	0	0	118	0	71	0	0	0	0	0	0	65	0	0	106	0	0	0	137	0	0	45	212	0	93	145	111	0	0	0	0	0	0	0	165	0	0	287	0	0	93	223	0	909	0	0	0	0
ASV185	37	0	0	0	0	0	0	0	286	0	0	0	1540	0	0	0	0	312	286	0	0	0	0	0	0	0	0	0	0	0	0	0	0	0	0	0	0	0	0	381	328	110	67	0	0	0	0	0	0
ASV186	0	0	0	0	567	252	0	0	0	0	0	0	0	0	0	275	0	0	0	0	0	0	0	0	0	0	0	111	226	383	95	0	0	617	0	46	0	197	0	0	0	0	0	0	0	0	0	0	0
ASV187	0	0	0	0	0	0	0	0	0	0	0	0	0	0	0	0	0	0	0	0	0	0	0	0	0	0	0	0	0	0	0	0	0	0	25	0	0	0	0	0	0	0	0	0	0	0	0	0	0
ASV188	0	0	0	0	0	0	95	0	0	0	0	0	0	0	0	0	0	0	41	0	64	56	0	0	0	0	0	0	0	0	0	0	0	0	0	0	0	0	0	0	0	0	0	0	0	0	0	0	0
ASV189	0	0	0	0	0	0	0	0	0	0	0	0	0	0	0	0	0	0	0	0	0	0	0	0	0	1438	1733	0	0	0	0	0	0	0	0	0	0	0	0	0	0	0	0	0	0	0	0	0	0
ASV190	0	0	0	0	0	0	0	0	0	0	0	0	0	0	0	0	0	0	0	0	0	86	93	0	0	0	0	0	0	933	1213	0	0	0	93	0	0	0	36	0	0	0	0	746	0	0	0	0	0
ASV191	0	0	0	246	0	0	0	0	82	0	0	0	0	302	121	0	0	0	0	0	37	0	0	0	0	0	0	185	33	0	0	0	0	433	0	51	0	0	0	32	278	33	0	0	0	1162	0	0	0
ASV192	0	0	0	0	0	0	0	0	0	0	0	0	0	0	0	0	0	0	0	0	0	1258	1205	0	0	0	0	0	0	0	0	0	0	0	0	0	0	0	0	0	0	0	0	705	0	0	0	0	0
ASV193	0	0	0	329	0	0	0	0	0	0	0	23	0	0	0	0	0	0	0	0	0	0	0	0	0	35	29	137	77	0	79	0	0	176	0	0	0	0	0	0	0	0	0	0	0	0	0	0	0
ASV194	0	0	0	0	104	120	0	0	55	26	0	0	217	21	23	0	0	0	0	0	32	0	16	15	6	0	0	0	0	0	0	81	42	0	0	0	0	79	248	0	0	0	0	0	0	0	0	0	0
ASV195	0	0	0	3060	0	0	0	0	0	0	0	0	0	0	0	0	0	0	0	0	0	0	0	0	0	0	0	0	0	0	0	0	0	0	0	0	0	0	0	0	0	0	0	0	0	0	0	0	0
ASV196	0	0	0	0	0	0	293	378	0	0	0	0	0	0	0	0	0	0	0	0	0	0	0	673	928	0	115	0	0	0	0	0	0	0	0	362	0	0	0	131	0	0	0	0	0	0	0	0	0
ASV197	0	0	0	2097	0	0	0	0	0	0	0	0	0	0	0	0	0	0	0	0	0	0	0	0	0	0	0	0	0	0	0	0	0	0	0	0	0	0	0	0	0	0	0	0	0	0	0	0	0
ASV198	0	0	0	356	68	67	0	0	50	50	0	32	97	161	54	0	0	47	40	0	0	230	65	0	0	50	28	0	0	5	0	0	0	0	0	0	0	0	101	22	70	0	35	21	0	89	0	0	0
ASV199	0	91	0	0	3	3	4	0	0	0	0	0	25	0	0	0	0	0	0	0	0	0	0	0	0	0	19	5	0	0	0	0	0	0	0	6	0	19	39	0	0	0	0	0	0	2	0	0	0
ASV200	0	0	0	0	0	0	0	0	0	0	0	0	0	0	0	0	0	0	0	0	0	0	0	0	0	0	0	0	0	0	0	0	0	0	2977	0	0	0	0	0	0	0	0	0	0	0	0	0	0
ASV201	0	0	0	0	722	769	0	0	0	0	534	743	0	0	0	0	0	0	0	0	0	0	0	0	0	0	0	0	0	0	0	0	0	180	0	0	0	0	0	0	0	0	0	0	33	0	0	0	0
ASV202	0	0	0	104	0	0	0	0	0	0	0	0	171	0	0	0	0	670	828	43	118	246	143	0	0	0	0	0	0	0	0	0	0	0	0	0	0	15	0	0	0	0	0	0	0	0	0	0	0
ASV203	0	0	0	0	0	0	0	0	0	0	0	0	0	0	0	0	0	0	0	0	0	0	0	0	0	0	0	0	0	0	0	0	0	0	0	0	0	0	0	0	0	0	0	0	0	0	0	0	94
ASV204	0	0	0	0	0	0	0	0	0	0	21	37	0	0	0	0	0	0	0	0	0	0	0	26	0	0	0	40	8	0	0	0	0	0	0	0	0	0	0	0	0	732	1007	0	0	0	0	0	139
ASV205	0	0	0	0	0	0	0	0	0	0	0	0	0	0	0	0	0	0	0	0	0	0	0	0	0	0	0	0	0	0	0	0	0	0	0	0	0	0	0	0	0	0	0	0	0	0	0	0	0
ASV206	144	44	11	40	52	59	28	16	47	20	185	150	108	26	0	33	0	0	0	94	113	26	84	18	0	39	23	4	8	7	49	57	90	24	109	15	20	33	99	47	37	34	14	90	6	0	0	435	0
ASV207	0	0	0	0	0	0	0	0	0	0	0	0	0	0	0	0	0	0	0	0	0	0	0	0	0	0	0	0	0	0	0	0	0	0	0	0	0	0	0	1556	1232	0	0	0	0	0	0	0	0
ASV208	3	22	29	11	64	54	39	4	48	33	12	14	90	0	0	35	0	19	10	163	179	143	191	22	0	15	14	19	0	0	0	0	0	23	0	43	78	0	0	15	24	336	282	448	0	5	0	0	0
ASV209	0	214	0	384	0	0	0	0	77	0	0	0	110	0	0	0	0	0	0	0	0	0	0	47	0	0	0	0	0	0	0	0	0	135	0	0	0	0	0	29	69	0	0	0	0	0	0	0	0
ASV210	0	0	0	0	0	0	0	0	0	0	0	0	0	0	0	0	0	0	0	39	41	0	46	0	0	1204	1300	0	0	0	0	0	0	0	0	0	0	0	0	0	0	0	0	0	0	0	0	0	0
ASV211	0	0	0	0	0	0	0	0	0	0	0	0	0	0	0	1492	793	24	0	0	0	0	0	139	0	0	0	0	0	0	0	0	0	0	0	0	0	144	0	57	0	55	0	0	0	0	0	0	0
ASV212	0	0	0	246	0	0	0	0	0	0	0	0	0	0	0	0	0	0	0	0	0	0	0	0	0	0	0	0	0	0	0	0	0	0	30	0	0	0	0	0	0	0	0	0	0	0	0	0	0
ASV213	0	0	109	0	0	0	0	0	0	0	46	0	0	0	0	0	0	0	23	0	0	0	0	0	0	0	0	0	0	0	0	17	0	0	0	43	0	0	36	0	87	67	127	57	51	0	35	0	56
ASV214	24	0	0	81	91	74	17	8	73	42	0	21	108	0	0	0	11	0	49	25	47	15	0	23	0	14	20	29	15	0	0	0	0	41	32	19	0	0	29	12	12	83	65	44	0	52	0	0	0
ASV215	0	0	0	0	0	0	0	0	0	0	0	0	0	0	0	0	0	0	0	0	0	0	0	0	0	0	0	0	0	0	0	0	0	0	0	6	0	0	0	0	0	0	0	0	0	3	0	0	0
ASV216	0	0	0	0	0	0	0	0	0	0	0	0	0	0	0	0	0	0	0	0	0	0	0	0	0	0	0	0	0	0	0	0	0	0	0	0	0	0	0	0	0	0	0	0	0	0	0	0	0
ASV217	104	0	0	0	0	0	0	0	46	0	0	0	0	0	0	86	0	0	0	0	0	109	183	0	0	0	0	0	0	0	0	0	0	0	0	0	0	0	0	52	0	0	0	0	0	16	0	0	0
ASV218	0	0	254	0	91	124	0	0	0	0	0	0	642	107	204	0	0	0	0	0	0	0	23	0	0	0	0	197	51	0	0	0	0	0	0	41	50	0	62	33	53	200	107	0	0	233	0	0	0
ASV219	0	0	0	0	0	0	0	0	0	0	0	0	0	516	2134	0	0	0	0	0	0	0	0	0	0	0	0	0	0	0	0	0	0	0	0	0	0	0	0	0	0	0	0	0	0	0	0	0	0
ASV220	0	0	0	0	0	0	0	0	0	0	0	0	0	488	2153	0	0	0	0	0	0	0	0	0	0	0	0	0	0	0	0	0	0	0	0	0	0	0	0	0	0	0	0	0	0	0	0	0	0
ASV221	25	29	65	0	101	73	0	0	57	45	0	0	0	0	18	99	0	22	22	21	43	11	22	73	0	46	34	86	22	0	0	22	35	88	0	8	0	0	25	69	92	83	55	209	0	0	0	0	0
ASV222	0	0	0	0	0	0	0	0	0	0	0	0	0	0	0	0	2615	0	0	0	0	0	0	0	0	0	0	0	0	0	0	0	0	0	0	0	0	0	0	0	0	0	0	0	0	0	0	0	0
ASV223	0	0	0	0	0	0	0	0	0	0	0	0	0	0	0	0	0	0	0	0	0	0	0	0	0	0	0	0	0	0	0	0	0	0	0	0	0	0	0	0	0	0	0	0	0	0	0	0	1134
ASV224	106	0	0	0	165	279	0	0	155	59	155	194	0	0	0	0	0	0	5	0	0	137	311	0	0	65	0	0	0	0	0	36	0	0	0	54	0	0	19	0	0	0	0	103	0	0	0	0	0
ASV225	13	31	63	15	13	58	0	0	25	0	0	0	27	45	29	0	0	0	0	11	17	0	15	0	0	0	0	95	0	0	51	0	0	27	15	96	94	0	240	0	0	27	53	140	0	12	0	0	0
ASV226	0	0	0	0	61	70	0	0	0	0	0	0	0	0	0	0	0	0	0	10	17	0	0	0	0	80	82	158	87	0	0	0	0	0	0	66	24	0	0	347	372	0	0	0	0	0	0	0	0
ASV227	0	0	1497	0	0	0	0	0	0	0	0	0	0	0	0	0	0	0	0	0	0	0	0	0	0	0	0	0	0	0	0	0	0	0	0	0	0	0	0	0	0	0	0	0	0	0	0	0	0
ASV228	0	0	0	0	0	0	0	0	0	0	0	0	0	0	0	0	0	0	0	355	482	0	0	0	0	0	0	0	0	0	0	0	0	0	0	0	0	0	0	0	0	0	0	0	0	0	0	0	0
ASV229	71	0	0	0	0	0	0	0	0	0	147	176	0	0	0	0	0	0	0	0	0	0	0	0	0	0	0	0	0	0	0	0	0	0	2092	0	0	0	0	0	0	0	0	0	0	0	0	0	0
ASV230	0	0	0	0	0	0	0	0	0	0	0	0	0	0	0	0	0	0	0	0	0	0	0	73	0	128	151	0	0	0	0	0	0	0	0	0	0	0	0	0	0	0	0	0	0	0	0	0	0
ASV231	780	116	24	0	44	18	0	0	0	0	0	0	0	0	0	0	0	0	46	519	63	13	0	0	0	0	0	195	107	0	0	0	0	0	120	0	0	0	0	24	17	209	113	0	0	0	34	0	0
ASV232	89	36	0	0	0	13	0	0	42	0	0	0	0	0	0	0	0	0	0	0	0	0	0	0	0	0	0	342	529	994	182	70	0	0	73	86	0	0	0	0	0	0	0	0	0	0	0	0	0
ASV233	0	0	0	0	0	0	0	0	0	0	0	0	0	0	0	0	0	0	0	0	0	0	0	0	0	0	0	0	0	0	0	1918	532	0	0	0	0	0	0	0	0	0	0	0	0	0	0	0	0
ASV234	64	0	0	14	160	164	71	182	212	125	0	0	0	0	63	41	64	0	0	23	0	116	209	11	13	0	0	0	0	141	89	0	0	100	221	0	0	0	13	65	33	28	28	0	8	0	0	0	9
ASV235	0	0	0	0	0	0	0	0	0	0	0	0	0	0	0	0	0	0	0	14	0	0	0	0	0	0	0	0	0	0	0	0	0	0	0	0	0	0	0	0	0	78	1051	0	0	0	0	0	0
ASV236	118	0	0	223	0	0	0	0	267	0	0	0	0	0	0	0	0	0	0	0	0	49	29	105	0	85	72	0	0	0	0	0	0	0	0	87	138	0	23	0	0	49	37	306	0	0	0	0	0
ASV237	0	15	11	139	74	50	31	4	23	22	0	12	0	58	41	0	0	20	43	12	47	56	19	0	0	0	21	113	20	51	249	0	0	71	0	13	0	18	38	81	91	0	0	0	4	0	4	0	0
ASV238	0	0	0	0	0	0	0	0	0	0	0	0	0	0	0	0	0	0	0	0	0	0	0	0	0	0	0	0	0	0	0	0	0	0	0	0	0	0	0	0	0	0	0	0	0	0	0	0	0
ASV239	0	0	0	0	0	0	0	0	0	0	0	0	0	0	0	0	0	786	1257	0	0	0	0	0	0	0	0	0	0	0	0	0	0	0	0	0	0	0	0	0	0	0	10	0	0	0	0	0	0
ASV240	0	0	0	570	0	0	0	0	34	0	0	0	0	0	0	0	0	153	245	224	568	0	0	0	0	0	0	0	0	0	0	25	0	148	0	0	0	0	0	0	0	0	0	0	0	0	0	0	0
ASV241	0	25	178	17	24	18	13	0	18	33	5	15	27	0	0	0	0	36	33	20	54	33	17	43	0	0	0	38	10	0	0	9	0	25	6	5	0	0	32	34	45	0	27	31	6	55	0	0	0
ASV242	0	0	0	0	0	0	0	0	0	0	0	0	0	0	0	103	0	0	0	0	0	0	0	0	0	0	0	0	0	991	295	0	0	0	0	0	0	0	0	0	0	0	0	0	0	0	0	0	76
ASV243	9	138	154	7	44	57	0	0	0	0	0	0	0	0	0	0	0	0	0	56	39	31	15	0	0	40	0	0	9	0	3	0	0	0	0	0	0	0	37	0	0	19	49	0	0	34	0	0	0
ASV244	0	0	0	0	0	0	0	0	0	0	0	0	0	0	0	8	0	0	0	0	0	0	0	0	0	26	39	0	0	0	0	0	0	0	0	0	0	0	0	0	0	0	0	57	0	67	0	0	0
ASV245	0	0	0	0	0	0	0	0	0	0	0	0	0	0	0	0	0	0	0	0	0	0	0	0	0	0	0	0	0	0	0	0	0	0	0	0	0	0	0	0	0	0	0	0	0	0	36	0	0
ASV246	6	10	18	0	0	3	0	0	3	0	0	0	0	7	0	0	0	0	0	3	0	0	0	0	0	0	0	7	0	0	9	4	5	0	0	0	0	0	4	0	0	81	67	162	369	10	0	0	0
ASV247	0	0	0	0	0	0	0	0	0	0	0	0	211	921	553	0	0	0	0	0	0	0	0	0	0	0	0	0	0	0	0	0	0	533	0	0	0	0	0	0	0	0	0	0	0	0	0	0	0
ASV248	0	39	0	78	264	236	22	7	105	69	0	0	235	0	0	29	0	255	188	131	198	0	0	24	0	14	17	24	0	0	0	0	0	88	0	20	17	0	8	0	0	0	0	0	0	0	0	0	0
ASV249	0	28	0	0	378	159	180	133	0	0	0	0	0	0	0	0	0	0	0	12	7	77	54	80	137	0	0	120	81	0	0	0	0	203	0	41	0	0	15	357	91	0	0	0	0	0	0	0	24
ASV250	0	0	0	0	0	0	0	0	0	0	0	0	0	0	0	0	0	0	0	0	0	0	0	0	0	1117	1080	0	0	0	0	0	0	0	0	0	0	0	0	0	0	0	0	0	0	0	0	0	0
ASV251	0	0	0	22	0	0	0	0	451	255	361	406	0	0	0	0	0	0	0	0	0	317	51	30	0	0	0	0	0	0	0	0	0	0	0	0	0	0	0	0	0	0	0	0	0	0	0	0	0
ASV252	0	0	0	0	0	0	0	0	0	0	0	0	0	0	0	0	0	0	0	0	0	0	0	0	0	0	0	0	0	0	0	0	0	0	0	0	0	0	0	0	0	0	0	0	0	0	0	0	0
ASV253	0	0	0	0	0	0	0	0	0	0	0	0	0	0	0	0	0	0	12	0	0	0	0	16	0	0	0	0	0	0	0	0	0	0	0	20	0	0	0	0	0	61	60	0	0	0	0	0	0
ASV254	0	0	0	0	0	0	0	0	0	0	0	0	0	0	0	0	0	0	0	0	0	0	0	0	0	0	0	0	0	0	0	0	0	0	0	0	0	0	0	0	0	0	0	0	0	0	0	0	0
ASV255	0	0	0	0	0	0	0	0	0	0	0	0	0	0	0	0	0	0	0	0	0	0	0	0	0	0	0	0	0	0	0	0	0	0	0	0	0	1667	272	0	0	0	0	0	0	0	0	0	0
ASV256	0	0	0	0	0	0	0	0	0	0	0	0	0	0	0	0	0	0	0	105	0	0	0	86	1339	0	0	107	432	0	0	0	0	0	0	0	0	0	0	0	0	0	0	0	0	0	0	0	0
ASV257	460	0	0	21	32	68	0	0	17	0	84	27	62	123	88	0	0	0	0	55	41	34	40	15	0	203	391	0	0	0	0	0	0	57	0	0	0	0	0	52	53	0	0	0	0	0	0	0	0
ASV258	0	0	0	0	0	0	0	0	0	0	0	0	0	0	0	0	0	0	0	0	0	0	0	0	0	0	0	0	0	0	0	0	0	0	0	0	0	0	0	0	0	0	0	0	0	0	0	0	0
ASV259	0	0	22	4	0	4	0	0	8	0	11	32	46	0	0	0	0	54	79	0	0	33	58	116	0	5	6	9	0	0	10	0	0	49	0	12	0	0	0	0	0	263	289	157	0	32	0	0	0
ASV260	0	0	0	97	0	0	0	0	0	0	0	0	0	140	113	0	0	194	266	0	0	0	0	0	0	0	0	0	0	0	0	0	0	0	0	30	141	0	46	118	137	0	0	304	0	0	0	0	0
ASV261	0	0	100	0	0	0	0	0	0	0	0	0	0	0	0	0	0	0	0	618	955	0	0	0	0	0	0	0	0	0	0	0	0	0	0	0	0	0	0	0	0	0	0	0	0	0	0	0	0
ASV262	94	0	0	0	0	0	0	0	0	0	0	0	0	0	0	0	0	155	244	0	0	0	0	0	0	0	0	0	0	0	0	0	0	0	0	0	0	0	0	0	0	0	0	533	134	0	0	0	0
ASV263	112	0	0	0	23	32	8	2	18	0	0	0	21	0	0	172	0	30	41	46	51	0	0	28	0	55	27	21	0	0	0	19	0	31	19	49	87	0	0	19	0	220	138	96	0	0	0	0	0
ASV264	0	0	0	162	0	0	0	0	132	0	0	0	0	0	0	0	0	152	128	0	0	208	164	0	0	0	16	322	81	0	0	0	0	0	0	22	0	0	0	38	89	187	210	0	0	0	0	0	0
ASV265	0	0	0	0	0	0	0	0	0	0	0	0	0	0	0	0	0	0	0	0	0	0	0	0	0	0	0	237	98	0	0	0	0	0	0	0	0	0	0	80	77	0	0	0	0	0	0	0	23
ASV266	0	29	0	14	0	6	0	0	0	0	327	154	0	0	6	39	0	0	0	0	0	0	0	80	0	0	0	0	0	0	0	0	0	0	0	0	0	0	0	0	0	225	137	0	0	0	2	795	26
ASV267	0	0	0	0	0	0	0	0	0	0	0	0	0	0	0	0	0	0	0	0	0	0	0	0	0	0	0	0	0	0	0	0	0	0	0	0	0	0	0	0	0	0	24	0	0	0	0	0	0
ASV268	0	0	0	0	77	107	0	0	0	0	0	0	25	20	11	0	0	0	0	0	0	145	285	0	0	0	0	0	0	0	0	112	159	39	0	32	0	0	0	0	36	0	42	0	0	0	0	0	0
ASV269	0	0	0	0	0	0	0	0	0	0	0	0	78	0	0	0	0	0	0	0	0	0	0	0	0	0	0	129	44	72	329	22	202	0	252	155	138	0	0	0	0	0	0	0	0	0	24	0	36
ASV270	0	0	0	216	0	0	162	45	354	240	0	0	0	0	0	0	0	0	0	124	258	0	0	0	0	0	0	33	0	0	0	0	38	52	0	0	0	0	0	0	0	62	64	0	0	0	0	0	0
ASV271	0	0	0	0	0	84	0	0	308	0	0	0	0	0	0	0	0	0	0	313	0	0	0	0	0	0	0	0	0	0	0	0	0	0	172	303	0	0	171	0	0	0	0	0	0	0	0	0	0
ASV272	0	159	0	0	0	0	271	209	0	0	0	0	0	0	0	703	279	0	0	0	0	103	167	0	0	0	0	0	0	0	0	0	0	0	0	0	0	0	0	0	0	0	0	0	0	0	0	0	0
ASV273	0	0	0	0	0	0	0	0	0	0	0	15	63	0	0	52	43	157	140	0	0	112	28	0	0	0	0	0	0	0	0	0	0	79	0	0	0	91	162	0	0	0	0	0	0	0	0	0	0
ASV274	31	0	0	0	0	0	0	0	0	0	0	0	0	0	0	0	0	0	0	0	0	0	0	0	0	0	0	0	0	0	0	0	0	0	0	0	0	0	0	0	0	0	0	381	0	0	0	0	0
ASV275	0	0	20	51	50	54	23	0	22	0	0	0	38	60	69	3	0	43	49	33	48	20	0	9	0	31	0	35	23	0	0	22	0	37	10	27	50	0	52	39	51	94	139	0	19	77	0	0	73
ASV276	37	0	0	0	0	0	51	20	0	0	0	0	48	0	0	0	0	0	0	0	0	0	12	0	0	0	31	0	0	0	0	0	0	0	123	0	0	0	0	15	0	51	0	35	51	0	0	0	0
ASV277	0	0	0	0	0	0	0	0	0	0	0	0	0	0	0	0	0	0	0	0	61	0	0	0	0	0	0	0	0	0	0	0	0	0	0	0	0	0	0	0	0	0	0	0	0	0	0	0	0
ASV278	0	0	0	0	0	0	0	0	0	0	0	0	0	0	0	0	0	0	0	0	0	0	0	0	0	0	0	0	0	0	0	40	26	0	0	0	0	0	0	0	0	11	0	0	0	851	5	0	0
ASV279	0	0	0	64	17	19	0	0	25	0	21	0	17	0	0	110	34	0	0	25	29	9	0	52	0	0	0	21	0	84	140	0	0	0	0	229	424	39	35	13	124	0	0	15	0	0	0	0	0
ASV280	0	34	0	0	43	32	0	0	0	0	18	11	0	0	0	24	0	0	0	117	450	0	0	0	0	0	0	0	0	0	0	0	0	0	0	0	0	0	0	0	0	315	379	0	0	156	0	0	115
ASV281	0	0	149	0	0	0	0	0	0	0	0	0	0	0	0	0	0	0	0	0	0	91	85	0	0	60	43	0	0	0	75	0	0	0	0	0	0	60	129	0	0	48	0	0	0	0	0	0	0
ASV282	0	0	0	0	0	0	0	0	24	1459	0	0	360	0	0	0	0	0	0	0	0	0	0	0	0	0	0	0	0	0	0	0	0	0	0	0	0	0	0	0	0	0	0	0	0	0	0	0	0
ASV283	0	0	0	0	0	0	0	0	0	1561	0	0	0	0	0	279	0	0	0	0	0	0	0	0	0	0	0	0	0	0	0	0	0	0	0	0	0	0	0	0	0	0	0	0	0	0	0	0	0
ASV284	0	0	0	0	0	0	0	0	28	132	0	0	208	0	0	52	0	0	0	80	30	0	0	80	0	0	0	390	356	0	0	69	84	72	75	43	0	0	0	0	0	0	0	0	0	0	0	0	0
ASV285	0	0	0	0	0	0	0	0	0	0	0	0	0	0	0	0	0	0	0	0	0	0	0	0	0	0	0	0	0	0	0	0	0	0	0	0	0	0	0	0	0	751	902	0	0	0	0	0	143
ASV286	0	0	0	0	0	0	0	0	0	0	0	0	0	0	0	0	0	0	0	0	0	0	0	0	0	0	0	0	0	0	0	0	0	0	0	0	0	0	0	0	0	0	0	0	0	0	0	0	0
ASV287	0	0	0	1772	0	0	0	0	0	0	0	0	0	0	0	0	0	0	0	0	0	0	0	0	0	0	0	0	0	0	0	0	0	0	0	0	0	0	0	0	0	0	0	0	0	0	0	0	0
ASV288	0	0	0	0	0	0	0	0	107	234	0	0	17	0	0	113	91	0	0	0	0	0	0	102	130	107	115	284	185	0	0	0	0	120	39	0	0	0	0	0	0	0	0	0	0	0	0	0	0
ASV289	0	0	0	0	0	0	0	0	0	0	0	0	0	0	0	36	0	0	0	0	0	401	403	0	0	0	0	0	0	48	264	0	0	0	0	0	0	0	0	0	0	229	209	0	0	0	0	0	0
ASV290	7	78	0	0	0	0	0	0	0	0	0	0	0	0	0	0	0	0	0	0	0	0	0	5	0	0	0	0	13	0	0	0	0	0	12	0	0	0	7	0	0	0	25	0	0	0	0	0	0
ASV291	0	0	0	0	0	0	0	0	0	0	0	0	0	0	0	0	0	0	0	0	0	0	0	0	0	0	0	0	0	0	0	0	0	0	0	0	0	0	0	0	0	0	0	0	0	0	0	0	0
ASV292	0	0	0	0	71	65	0	0	0	0	0	0	0	0	0	0	0	46	47	0	0	0	0	0	0	0	0	0	0	0	25	0	0	0	0	0	0	0	0	0	0	61	104	0	0	0	0	0	0
ASV293	0	0	0	74	0	0	0	0	17	0	0	0	35	0	0	0	0	302	194	0	0	203	68	0	0	0	0	0	0	59	75	0	0	0	0	0	0	0	0	0	0	0	0	0	0	0	0	0	0
ASV294	0	54	26	0	58	50	0	0	90	93	0	9	17	25	9	0	0	52	58	41	50	98	38	40	0	15	18	39	0	0	0	14	26	65	0	0	0	0	38	37	0	28	30	139	0	25	0	0	40
ASV295	0	0	0	138	49	36	0	0	24	13	0	21	33	76	26	0	0	0	0	0	14	5	0	0	0	0	16	20	0	0	0	0	0	16	0	0	0	0	25	0	0	105	122	0	0	14	0	0	0
ASV296	0	0	0	292	0	0	0	0	0	0	0	0	140	0	0	29	0	0	0	0	0	0	0	0	0	0	0	0	0	0	0	0	0	0	0	0	0	0	0	0	0	144	151	0	0	0	0	0	0
ASV297	0	0	0	0	9	0	0	0	0	0	0	0	53	35	13	0	0	0	0	0	32	300	169	33	0	0	0	0	0	0	0	0	0	0	0	0	0	111	311	0	0	0	0	0	0	0	0	0	0
ASV298	0	0	0	0	144	102	0	0	0	0	0	0	407	0	0	0	0	0	0	0	0	0	0	0	0	0	0	0	0	0	0	0	0	0	0	0	0	0	0	0	0	0	0	0	0	0	0	0	0
ASV299	0	0	0	0	0	0	0	0	0	0	0	0	0	0	0	0	0	0	0	0	0	0	0	0	0	0	0	0	0	0	0	0	0	0	0	0	0	0	0	0	0	0	0	0	0	0	487	0	0
ASV300	0	0	0	0	0	0	0	0	0	0	0	0	0	0	0	0	0	0	0	0	0	0	0	0	0	0	0	0	0	0	0	0	0	0	0	0	0	693	950	0	0	0	0	0	0	0	0	0	0
ASV301	0	0	0	0	0	0	0	0	0	0	0	0	0	0	0	0	0	0	0	0	0	507	260	0	0	0	0	0	0	0	0	0	0	0	0	0	0	0	0	0	0	0	0	0	0	0	0	0	0
ASV302	0	303	0	0	72	51	0	0	0	0	0	46	0	0	0	0	0	470	360	13	41	0	0	0	0	0	0	0	0	0	0	0	0	0	0	50	92	0	0	0	0	0	0	0	0	0	0	0	0
ASV303	0	0	0	0	0	0	0	0	0	0	0	0	0	0	0	0	0	0	0	0	0	733	870	0	0	0	0	0	0	0	0	0	0	0	0	12	0	0	0	0	0	0	0	0	0	0	0	0	0
ASV304	0	0	0	143	0	0	128	29	55	0	0	0	0	0	0	0	0	0	0	0	0	0	0	0	0	0	0	0	0	0	0	0	0	0	112	0	0	0	0	0	0	0	0	0	0	0	0	0	0
ASV305	0	0	0	61	0	0	0	0	0	0	0	0	0	0	0	0	0	0	0	0	0	64	50	0	0	0	0	0	0	0	0	0	0	0	26	0	0	0	79	0	0	138	171	0	26	97	0	0	0
ASV306	0	0	0	0	0	0	0	0	0	0	0	0	0	0	0	0	0	0	0	0	0	0	0	0	0	810	796	0	0	0	0	0	0	0	0	0	0	0	0	0	0	0	0	0	0	0	0	0	0
ASV307	53	0	0	0	838	654	0	0	0	0	0	0	0	0	0	0	0	0	0	0	0	0	0	0	0	0	0	0	0	0	0	0	0	0	0	0	0	0	0	0	0	0	0	0	0	0	0	0	0
ASV308	25	0	0	0	765	474	0	0	0	0	0	0	2	0	0	0	0	0	0	12	7	0	0	0	0	0	0	0	0	0	0	0	0	0	157	6	0	0	0	0	0	0	0	0	8	0	0	0	92
ASV309	0	0	0	83	0	0	0	0	0	0	0	0	50	0	0	0	0	0	0	13	14	0	0	0	0	19	15	17	0	0	22	0	0	0	0	0	0	0	9	0	0	0	0	0	0	0	0	0	0
ASV310	0	0	0	0	0	0	0	0	0	0	0	0	0	0	0	0	0	0	0	0	0	0	0	0	0	0	0	0	0	0	0	0	0	0	0	0	0	0	0	0	0	0	0	0	0	0	0	0	0
ASV311	0	0	0	0	0	0	0	0	0	0	0	0	0	0	0	0	0	0	0	0	0	0	0	0	0	0	0	0	0	0	0	0	0	0	0	0	0	0	0	0	0	0	0	0	0	0	0	0	0
ASV312	66	0	0	0	0	0	0	0	0	0	0	0	0	0	0	449	226	0	0	0	0	0	0	0	0	0	0	213	262	0	0	0	0	212	0	97	0	0	0	0	0	0	0	0	0	0	0	0	0
ASV313	34	0	0	0	0	0	156	101	0	0	0	0	0	0	33	0	0	0	0	0	0	0	0	15	0	0	0	0	0	0	0	0	0	123	0	0	0	0	101	0	0	26	0	118	0	0	0	0	0
ASV314	0	0	0	0	0	0	0	0	0	0	0	0	0	0	0	0	0	0	0	0	0	0	0	0	0	0	0	0	0	0	0	0	0	0	0	0	0	0	0	0	0	0	0	0	0	0	0	0	0
ASV315	0	7	0	28	21	0	0	0	0	0	0	0	0	37	0	0	0	0	0	0	28	22	0	0	0	0	21	18	0	0	0	0	0	0	0	0	0	0	32	0	0	61	67	37	0	0	0	0	0
ASV316	0	68	0	0	0	0	0	0	383	143	0	65	0	0	0	0	0	0	0	0	0	0	0	0	0	0	0	0	0	0	0	196	127	0	0	0	0	121	314	0	0	0	0	0	0	0	0	0	0
ASV317	92	0	0	0	144	152	0	0	0	0	0	53	0	0	0	0	0	0	0	0	0	0	0	0	0	0	0	0	0	0	0	0	0	0	0	0	0	0	0	0	0	0	0	0	0	0	0	0	0
ASV318	0	0	0	0	22	28	0	0	0	0	0	0	0	0	0	0	0	0	0	0	15	0	0	0	0	0	0	0	0	0	152	0	0	0	0	0	0	0	0	0	0	0	0	0	0	0	0	0	0
ASV319	0	0	89	0	0	0	0	0	0	0	0	0	0	0	0	0	0	0	0	0	0	0	0	0	0	0	0	16	0	0	0	0	0	0	0	16	0	0	0	0	0	11	0	0	0	0	0	0	0
ASV320	0	0	0	0	0	0	0	0	0	0	0	28	0	0	0	0	0	0	0	1316	127	0	0	0	0	0	0	0	0	0	0	0	0	0	0	0	0	0	0	0	0	0	0	0	0	0	0	0	0
ASV321	58	0	0	0	0	0	0	0	0	0	0	0	0	0	0	0	0	0	0	0	0	984	427	0	0	0	0	0	0	0	0	0	0	0	0	0	0	0	0	0	0	0	0	0	0	0	0	0	0
ASV322	0	0	0	0	0	0	34	31	0	0	0	0	34	0	0	0	0	0	0	0	0	0	0	0	0	0	0	0	0	0	0	0	0	0	24	0	0	0	0	0	0	0	0	0	0	0	0	0	0
ASV323	0	0	0	1443	0	0	0	0	0	0	0	0	0	0	0	0	0	0	0	0	0	0	0	0	0	0	0	0	0	0	0	0	0	0	0	0	0	0	0	0	0	0	0	0	0	0	0	0	0
ASV324	44	80	10	18	43	59	0	0	0	0	31	35	16	0	3	0	0	4	23	91	24	0	0	0	13	15	0	0	9	0	38	6	0	0	30	56	39	0	0	0	7	193	190	11	14	13	0	0	4
ASV325	8	5	0	0	0	5	4	0	2	0	0	0	0	4	0	0	0	11	5	3	37	19	17	26	22	28	7	21	20	22	31	52	28	21	50	69	28	0	0	0	8	0	0	3	3	0	0	3	2
ASV326	0	0	27	77	90	89	0	0	0	0	0	26	118	61	68	0	0	114	108	0	52	21	0	0	0	0	0	0	0	0	0	0	0	0	0	0	0	0	63	0	0	0	0	0	0	0	4	0	0
ASV327	0	0	0	0	0	0	0	0	0	0	0	0	0	0	0	0	0	0	0	0	0	0	0	0	0	0	0	0	0	0	0	0	0	0	0	0	0	0	0	0	0	0	0	0	0	0	0	0	0
ASV328	0	0	0	0	0	0	0	0	0	0	0	0	0	0	0	0	0	0	0	0	0	0	0	0	0	0	0	0	0	0	0	0	0	0	0	0	0	0	0	0	0	19	0	0	0	0	20	0	0
ASV329	0	0	0	0	0	0	0	0	0	0	0	0	0	0	0	0	0	144	127	0	0	0	0	0	0	0	0	0	0	0	0	0	0	0	128	0	0	0	0	0	0	0	0	0	0	0	0	0	0
ASV330	0	0	0	14	0	0	0	0	0	0	0	0	0	12	0	0	0	0	0	0	0	0	14	0	0	33	20	0	0	73	591	0	0	0	22	0	0	0	0	0	0	9	10	56	0	7	0	0	0
ASV331	0	0	0	50	0	48	0	0	0	0	207	303	0	0	0	52	19	42	19	0	0	0	0	0	0	0	0	0	0	0	0	0	0	27	115	0	0	0	0	0	0	0	0	18	0	0	0	0	0
ASV332	0	0	0	0	0	0	0	0	0	0	0	0	0	0	0	703	0	0	0	0	0	222	452	0	0	0	0	0	0	0	0	0	0	0	0	0	0	0	0	0	0	0	0	0	0	0	0	0	0
ASV333	0	0	0	0	0	0	0	0	0	0	356	34	0	0	0	113	870	0	0	0	0	0	0	0	0	0	0	0	0	0	0	0	0	0	0	0	0	0	0	0	0	0	0	0	0	0	0	0	0
ASV334	0	0	0	0	0	0	0	0	0	0	0	0	0	0	0	0	0	0	0	0	0	0	0	0	0	693	676	0	0	0	0	0	0	0	0	0	0	0	0	0	0	0	0	0	0	0	0	0	0
ASV335	0	0	0	0	0	0	0	0	0	0	0	0	0	0	0	0	0	0	0	281	112	0	0	0	0	0	0	0	0	0	0	0	0	0	0	0	0	0	0	0	0	0	0	0	0	0	0	0	0
ASV336	0	0	0	0	0	0	0	0	0	0	52	70	0	0	0	0	0	0	0	0	0	0	0	0	0	0	0	0	0	0	0	0	0	0	0	0	0	0	0	0	0	0	0	0	0	0	0	0	0
ASV337	0	0	0	0	0	0	0	0	0	0	0	0	0	0	0	0	0	0	0	0	0	0	0	0	0	0	0	0	0	0	0	0	0	0	0	0	0	824	510	0	0	0	0	0	0	0	0	0	0
ASV338	0	114	0	0	0	0	0	0	13	0	0	0	0	0	0	0	0	0	0	0	0	84	50	0	0	148	185	0	0	0	0	60	0	0	0	0	0	0	0	100	157	55	229	0	0	0	0	0	88
ASV339	0	0	0	0	0	0	0	0	0	0	0	0	0	0	0	0	0	0	0	0	0	0	0	0	1151	0	0	60	111	0	0	0	0	0	0	0	0	0	0	0	0	0	0	0	0	0	0	0	0
ASV340	0	0	0	0	113	0	0	0	0	0	0	0	0	0	0	676	240	0	0	0	0	0	54	0	0	0	0	0	0	0	0	48	0	0	0	0	0	0	0	188	0	0	0	0	0	0	0	0	0
ASV341	0	0	0	0	0	0	0	0	0	0	0	0	0	0	0	0	0	0	0	0	0	0	0	29	1074	0	0	58	156	0	0	0	0	0	0	0	0	0	0	0	0	0	0	0	0	0	0	0	0
ASV342	0	0	0	0	0	0	0	0	0	0	0	0	0	0	0	0	0	0	0	0	0	0	0	0	0	0	0	0	0	0	0	0	0	0	0	0	0	0	0	0	0	0	0	0	0	0	4	0	0
ASV343	0	0	0	0	571	739	0	0	0	0	0	0	0	0	0	0	0	0	0	0	0	0	0	0	0	0	0	0	0	0	0	0	0	0	0	0	0	0	0	0	0	0	0	0	0	0	0	0	0
ASV344	0	0	0	0	0	0	670	195	0	0	0	0	137	0	0	0	0	0	0	0	0	0	0	0	0	0	0	41	0	0	0	0	0	0	0	0	0	0	34	0	0	0	0	0	0	0	0	0	0
ASV345	0	0	0	0	0	0	0	0	0	0	0	0	0	0	0	0	0	0	0	0	0	0	0	0	0	0	0	0	0	0	0	0	0	0	0	0	0	0	0	0	0	0	0	0	0	0	0	0	0
ASV346	0	0	0	0	0	0	411	592	225	0	0	0	0	0	0	0	0	0	0	0	0	0	0	0	0	0	0	33	0	0	0	0	0	0	0	0	0	0	0	0	0	0	0	0	0	0	0	0	0
ASV347	0	0	279	0	0	0	0	0	0	0	0	118	0	0	0	0	0	0	0	0	0	0	0	555	0	0	55	36	0	0	0	0	0	0	0	0	0	0	0	72	102	0	0	0	0	0	0	0	0
ASV348	73	0	0	0	435	143	0	0	0	0	95	66	0	0	0	95	0	0	0	0	0	0	0	0	0	0	0	0	0	0	0	0	0	0	0	303	0	0	0	0	0	0	0	0	47	0	0	0	0
ASV349	0	0	0	0	0	0	374	468	0	0	0	0	0	0	0	0	0	0	0	0	0	0	0	0	0	0	0	0	0	0	0	0	0	0	0	407	0	0	0	0	0	0	0	0	0	0	0	0	0
ASV350	0	0	0	0	0	0	0	0	0	0	0	0	0	0	0	0	0	0	0	0	0	0	45	0	0	0	0	0	0	0	0	0	0	0	0	0	0	0	0	0	0	0	0	0	0	0	0	0	0
ASV351	0	0	0	0	0	0	0	0	0	0	0	0	0	0	0	0	0	0	0	0	0	0	0	0	0	0	0	0	0	0	0	0	0	0	0	0	0	0	0	0	0	0	0	0	0	0	0	0	0
ASV352	0	0	0	0	0	0	0	0	11	0	0	0	0	0	0	304	143	0	0	0	0	25	19	93	82	0	0	212	251	0	0	0	0	57	0	0	0	0	0	32	12	0	0	0	0	0	0	0	0
ASV353	0	0	27	0	3	0	4	0	16	0	0	0	18	14	4	0	0	8	6	0	0	19	16	0	0	41	65	5	0	11	34	0	0	0	11	4	0	16	15	10	30	54	25	74	2	0	5	0	0
ASV354	0	0	0	0	0	0	202	187	0	0	11	18	0	0	0	0	0	0	0	0	0	0	0	0	0	0	0	0	0	0	0	5	0	0	0	55	38	0	0	543	127	0	0	0	0	0	0	0	0
ASV355	0	0	0	0	0	0	0	0	0	0	0	0	0	0	0	0	0	0	0	64	81	0	0	0	0	0	0	0	0	0	0	0	0	0	0	0	0	0	0	0	0	0	0	0	0	0	0	0	0
ASV356	0	0	0	0	0	0	0	0	0	0	0	0	0	0	0	0	0	0	0	0	0	0	0	0	0	0	0	0	0	0	0	0	0	1212	0	0	0	0	0	0	0	0	0	0	0	0	0	0	0
ASV357	0	0	0	0	0	0	0	0	0	0	0	0	0	0	0	0	0	0	0	0	0	0	0	0	0	0	0	0	0	0	0	0	0	0	0	0	0	0	0	0	0	0	0	0	0	0	0	0	0
ASV358	0	0	0	0	0	0	0	0	0	0	0	0	0	0	0	0	0	0	0	0	0	0	0	0	0	0	0	0	0	0	0	0	0	0	0	0	0	0	0	0	0	285	547	0	0	0	0	0	59
ASV359	0	0	0	89	135	253	0	0	0	0	0	0	0	0	0	0	0	0	0	0	24	0	0	17	0	0	0	30	103	9	28	0	0	0	0	0	0	0	0	0	0	0	0	0	0	0	0	0	0
ASV360	0	0	49	49	103	106	153	0	74	0	0	0	0	40	0	0	0	0	0	0	0	42	0	0	0	0	0	62	37	0	0	0	0	0	0	0	0	0	31	16	0	27	24	0	25	0	0	0	0
ASV361	0	164	0	0	0	0	0	0	0	0	0	0	0	0	0	0	0	0	0	0	0	0	0	477	0	0	23	0	118	0	0	0	0	0	0	0	0	0	0	0	0	253	126	0	0	0	0	0	0
ASV362	0	0	0	0	0	0	0	0	0	0	0	0	0	0	0	0	0	0	0	0	0	0	0	50	973	0	0	52	95	0	0	0	0	0	0	0	0	0	0	0	0	0	0	0	0	0	0	0	0
ASV363	0	0	0	0	28	26	0	0	101	54	0	0	0	12	9	0	0	0	0	11	0	0	0	0	0	45	43	107	60	0	0	33	55	0	0	68	36	0	0	62	65	0	0	0	0	0	0	0	0
ASV364	0	0	0	0	0	0	0	0	0	0	0	0	0	0	0	0	0	0	0	0	0	0	0	0	0	0	0	0	0	0	0	0	0	0	0	0	0	0	0	0	0	0	0	0	0	0	0	0	1003
ASV365	0	0	0	0	0	0	0	0	0	0	0	0	0	0	0	0	0	0	0	0	0	0	0	0	0	0	0	0	0	0	0	0	0	0	18	0	0	0	0	887	236	0	0	0	14	0	0	0	0
ASV366	0	0	36	0	0	5	0	0	0	0	0	0	0	0	0	0	0	0	0	0	0	0	0	0	0	0	14	20	0	0	0	17	0	0	0	0	0	0	0	14	106	0	370	0	0	0	0	0	0
ASV367	0	0	0	0	0	0	696	454	0	0	0	0	0	0	0	0	0	0	0	0	0	0	0	0	0	0	0	0	0	0	0	0	0	0	0	0	0	0	0	0	0	0	0	0	0	0	0	0	0
ASV368	0	0	0	0	0	0	0	0	0	0	0	0	41	0	0	0	0	0	0	29	0	0	0	0	0	63	33	0	0	72	96	0	0	0	0	60	0	0	0	59	147	112	125	0	0	30	0	0	0
ASV369	0	0	0	0	0	0	0	0	0	0	0	0	0	0	0	0	0	0	0	0	2	0	7	0	0	0	0	0	0	0	0	0	0	0	0	0	0	0	0	0	0	0	0	0	0	0	0	0	0
ASV370	0	0	0	0	0	0	0	0	0	0	0	0	0	0	0	0	0	0	0	0	0	0	0	0	0	0	0	0	0	0	0	0	0	0	0	0	0	0	0	0	0	0	0	0	0	0	0	0	0
ASV371	0	0	0	0	0	0	0	0	0	0	0	0	0	0	0	0	0	0	0	0	0	433	697	0	0	0	0	0	0	0	0	0	0	0	0	0	0	0	0	0	0	0	0	0	0	0	0	0	0
ASV372	0	0	0	0	0	0	0	0	0	0	0	0	0	0	0	0	0	0	0	0	0	0	0	0	0	0	0	0	0	0	0	0	0	0	0	0	0	0	0	0	0	0	0	0	0	0	0	0	0
ASV373	0	0	0	0	0	0	0	0	0	0	0	0	0	0	0	0	0	0	0	0	0	0	0	0	0	0	0	0	0	0	0	0	0	0	0	0	0	0	0	0	0	0	0	0	0	0	0	0	1015
ASV374	0	0	0	0	0	0	0	0	32	0	0	0	0	0	0	0	0	0	0	0	0	0	0	0	0	0	0	0	0	0	0	0	0	0	0	0	0	0	0	0	0	0	0	0	0	0	0	0	0
ASV375	0	0	51	11	0	0	0	0	0	0	27	0	0	0	0	0	0	14	0	0	0	0	11	0	0	0	7	26	0	0	0	0	0	0	0	197	235	0	14	0	137	55	228	8	6	21	0	0	0
ASV376	0	0	0	0	0	0	0	0	0	0	0	0	12	0	0	0	0	0	0	0	0	0	0	0	0	0	0	0	0	0	9	0	0	0	47	0	0	0	0	0	0	0	0	0	45	0	0	0	0
ASV377	0	0	0	0	0	0	0	0	0	0	11	0	0	0	0	0	0	0	6	0	0	0	0	0	0	0	8	13	0	0	0	7	0	0	0	0	0	0	0	0	0	0	0	0	234	0	0	0	0
ASV378	0	0	0	0	0	0	0	0	0	0	0	0	0	0	0	0	0	0	0	0	0	0	0	0	0	0	0	0	0	0	0	0	0	0	0	74	450	0	0	0	0	0	0	0	0	0	0	0	0
ASV379	0	23	0	0	0	0	0	0	0	0	35	68	0	0	0	0	0	0	0	0	0	29	0	10	0	0	44	0	0	0	0	0	0	0	61	0	0	0	0	30	134	47	148	57	9	23	0	0	0
ASV380	0	0	0	0	0	0	0	0	0	0	0	0	0	0	0	0	0	0	0	0	0	0	0	0	0	0	0	0	0	0	0	0	0	0	0	0	0	0	0	0	0	0	0	0	0	0	0	0	0
ASV381	0	0	0	939	0	0	0	0	106	0	0	0	0	0	0	0	0	0	0	0	0	0	0	0	0	0	0	0	0	0	0	0	0	0	0	0	0	0	0	0	0	0	0	0	0	0	0	0	0
ASV382	0	0	0	0	0	0	0	0	829	210	0	0	0	0	0	0	0	0	0	0	0	0	0	0	0	0	0	0	0	0	0	0	0	0	0	0	0	0	0	0	0	0	0	0	0	0	0	0	0
ASV383	0	0	0	0	0	0	0	0	0	0	0	0	0	0	0	0	0	0	0	0	0	0	0	0	0	0	0	0	0	0	0	0	0	0	0	709	330	0	0	0	0	0	0	0	0	0	0	0	0
ASV384	0	0	0	0	0	0	0	0	0	0	0	0	0	0	0	0	0	0	0	0	0	0	0	0	0	0	0	0	0	0	0	0	0	0	0	0	0	0	0	0	0	87	110	0	0	284	0	0	0
ASV385	0	0	0	0	0	0	0	0	0	0	0	0	0	0	0	0	0	0	0	0	0	0	0	0	0	0	0	0	0	0	0	0	0	0	0	0	0	0	0	0	0	0	0	0	0	0	0	0	0
ASV386	0	0	0	0	0	0	0	0	0	0	0	0	0	0	0	0	0	0	0	0	0	0	0	0	0	0	0	0	0	0	0	0	0	0	0	0	0	0	0	0	0	0	0	0	0	0	0	0	0
ASV387	0	0	0	0	0	0	0	0	0	0	0	0	0	0	0	0	0	0	0	0	0	0	0	0	0	0	0	176	50	0	0	0	0	9	0	0	0	0	0	0	0	0	0	0	0	0	0	0	0
ASV388	0	0	0	0	0	0	0	0	0	0	0	0	0	0	0	0	0	0	0	32	0	42	102	0	0	70	53	14	35	0	0	219	69	0	0	243	31	0	0	0	0	0	0	0	0	0	0	0	0
ASV389	0	0	0	0	0	0	0	0	0	0	0	0	0	0	0	441	503	0	0	11	0	0	0	0	0	0	0	0	0	0	0	0	0	0	0	0	0	0	0	0	0	0	0	0	0	0	0	0	34
ASV390	0	0	0	0	0	0	0	0	0	0	0	0	0	371	304	0	0	0	0	0	0	179	48	0	0	0	0	0	0	0	0	0	0	0	0	0	0	0	0	0	0	0	0	0	0	0	0	0	0
ASV391	0	0	0	0	0	0	0	0	0	0	0	0	0	0	0	0	0	0	0	0	0	0	0	0	0	0	0	0	0	0	0	0	0	0	0	0	0	0	0	0	0	0	0	0	0	0	0	0	0
ASV392	0	0	0	0	0	0	0	0	0	0	0	0	0	0	0	0	0	0	0	0	0	0	0	0	0	0	0	0	0	0	0	0	0	0	0	0	0	0	0	0	0	0	0	0	0	0	0	0	625
ASV393	246	0	0	0	0	0	0	0	85	198	0	0	50	0	0	0	0	0	0	0	0	0	0	0	0	0	0	0	0	0	0	0	0	0	151	129	49	0	23	0	0	0	0	0	0	0	0	0	0
ASV394	0	0	0	0	0	0	0	0	0	0	0	0	0	0	0	0	0	0	0	0	0	0	0	0	0	0	0	0	0	0	0	0	0	0	0	0	0	0	0	0	0	0	0	0	0	0	0	0	856
ASV395	0	0	0	0	0	0	0	0	0	0	0	0	0	0	0	0	0	0	0	0	0	0	0	0	0	0	0	0	0	0	0	0	0	0	0	0	0	0	0	0	0	0	0	0	0	0	0	0	0
ASV396	0	0	0	0	0	0	0	0	0	0	0	0	0	0	0	0	0	0	0	0	0	0	0	0	0	87	106	0	0	0	0	0	0	0	0	0	0	214	547	0	0	0	0	0	0	0	0	0	12
ASV397	0	0	0	0	0	0	0	0	0	0	0	0	0	0	0	0	0	0	0	0	0	0	0	0	0	0	0	0	0	0	0	0	0	0	0	0	0	0	0	0	0	0	0	0	0	0	0	0	0
ASV398	0	0	0	0	0	0	0	0	0	0	966	0	0	0	0	0	0	0	0	0	0	0	0	0	0	0	0	0	0	0	0	0	0	0	0	0	0	0	0	0	0	0	0	0	0	0	0	0	0
ASV399	0	0	0	0	0	0	0	0	0	0	0	0	19	81	50	0	0	0	0	44	45	26	0	26	0	0	0	0	0	0	0	0	0	0	0	16	0	0	0	0	0	0	32	0	0	0	0	0	80
ASV400	0	0	0	0	0	0	0	0	0	0	0	0	0	0	0	0	0	0	0	237	466	0	0	0	0	0	0	0	0	0	0	0	0	0	0	0	0	0	0	105	117	0	0	0	0	0	0	0	0
ASV401	6	0	8	0	0	0	0	0	0	0	0	0	0	0	0	0	0	0	0	0	0	0	0	0	0	0	0	0	0	4	0	0	0	0	0	0	0	0	0	0	0	0	0	0	0	19	0	0	0
ASV402	0	0	0	0	0	0	0	0	0	0	0	0	0	0	0	0	0	5	8	0	4	0	4	0	0	0	0	13	0	0	0	0	0	0	0	36	34	0	0	10	21	147	66	58	62	0	97	0	96
ASV403	0	0	0	0	460	486	0	0	0	0	0	0	0	0	0	0	0	0	0	0	0	0	0	0	0	0	0	0	0	0	0	0	0	0	0	0	0	0	0	0	0	0	0	0	0	0	0	0	0
ASV404	0	0	0	0	0	0	0	0	0	0	0	0	0	0	0	0	0	0	0	0	0	0	0	0	0	0	0	0	0	0	0	0	0	0	0	0	0	0	0	0	0	0	0	0	0	0	0	0	0
ASV405	0	0	0	0	0	0	0	0	0	0	0	0	0	0	0	0	0	0	0	0	0	0	0	0	0	0	0	0	0	0	0	0	0	0	4	0	0	0	0	0	0	5	0	9	0	0	0	0	0
ASV406	0	0	0	0	0	0	0	0	0	0	0	0	0	0	0	0	0	0	0	0	0	0	0	0	0	0	0	0	0	0	0	0	0	0	0	0	0	0	0	0	0	0	0	0	0	0	0	0	0
ASV407	117	0	5	0	3	15	0	0	0	0	0	0	0	0	0	0	0	0	4	0	0	0	0	0	0	0	0	14	35	2	8	0	0	0	110	12	0	0	33	0	0	22	20	0	0	6	16	0	0
ASV408	0	0	0	0	0	0	131	12	22	0	0	0	0	0	0	0	0	336	263	0	0	37	0	0	0	0	0	35	0	0	0	0	0	0	0	0	0	0	0	0	0	0	0	0	0	22	0	0	0
ASV409	0	27	0	0	0	0	0	0	0	0	0	0	0	0	0	0	0	0	0	794	97	0	0	0	0	0	0	0	0	0	0	0	0	0	0	0	0	0	0	0	0	0	0	0	0	0	13	0	0
ASV410	0	0	0	0	0	0	0	0	20	0	0	16	0	0	0	0	0	0	0	0	0	0	16	0	0	0	0	0	0	0	0	0	0	18	0	0	0	0	0	0	0	0	0	37	0	22	0	0	0
ASV411	0	0	0	288	0	0	0	0	0	0	295	340	0	0	0	0	0	0	0	0	0	0	0	0	0	0	0	0	0	0	0	0	0	0	0	0	0	0	0	0	0	0	0	0	0	0	0	0	0
ASV412	0	0	0	0	0	0	0	0	0	0	0	0	0	0	0	0	0	0	0	0	0	0	0	0	0	0	0	0	0	0	0	0	0	0	0	0	0	0	0	0	0	0	0	0	0	0	0	0	0
ASV413	0	0	0	0	0	0	0	0	0	0	0	0	0	0	0	0	0	0	0	0	0	0	0	0	0	0	0	0	0	0	0	0	0	0	0	0	0	0	0	0	0	0	0	0	0	0	0	0	0
ASV414	0	0	0	7	0	0	0	0	0	0	0	0	16	200	253	0	0	0	0	7	8	0	28	0	0	0	8	28	0	0	0	0	0	0	0	0	0	0	26	19	15	98	177	0	0	0	0	0	11
ASV415	0	0	0	0	0	0	0	0	0	0	0	0	34	0	0	0	0	164	286	0	0	0	0	0	0	0	0	0	0	0	0	0	0	0	0	0	0	0	0	0	0	0	0	0	0	45	0	0	0
ASV416	0	0	0	0	36	46	0	0	0	0	0	0	0	0	0	124	0	0	0	32	21	0	0	0	0	0	18	0	0	0	0	0	0	0	0	0	0	129	98	248	152	0	0	0	0	0	0	0	0
ASV417	0	0	0	0	0	0	0	0	0	0	0	0	0	0	0	0	0	0	0	0	0	0	0	0	0	0	0	0	0	0	0	0	0	0	0	0	0	0	0	0	0	357	407	0	0	0	0	0	103
ASV418	0	0	0	0	0	0	0	0	29	0	0	0	0	51	0	0	0	0	0	128	39	61	195	0	0	0	0	0	0	0	0	0	0	0	250	0	0	0	0	0	0	0	0	0	0	104	0	0	0
ASV419	222	0	0	0	0	0	0	0	0	0	39	99	0	0	0	162	42	0	0	0	0	69	227	0	0	0	0	17	23	0	0	0	0	0	0	0	0	0	0	0	0	0	0	0	0	0	0	0	0
ASV420	0	0	0	0	0	0	0	0	0	0	0	0	0	0	0	0	0	0	0	0	0	0	0	0	0	0	0	0	0	0	0	0	0	0	0	0	0	0	0	0	0	0	0	0	0	897	0	0	0
ASV421	0	0	0	0	0	0	0	0	0	0	0	0	0	0	0	0	0	0	0	0	0	0	0	0	0	0	0	0	0	0	0	0	0	0	0	0	0	0	0	0	0	0	0	135	0	0	0	0	0
ASV422	0	0	0	0	0	0	0	0	0	0	7	0	0	9	0	0	0	15	13	0	0	6	5	0	0	0	0	0	0	0	0	0	0	0	0	0	0	0	0	0	0	0	0	0	0	0	0	0	0
ASV423	51	0	64	0	0	0	0	0	0	0	0	0	0	0	0	0	0	0	0	122	24	0	0	0	0	0	0	20	19	0	0	0	0	11	0	89	0	0	16	0	0	0	0	0	0	0	0	0	0
ASV424	0	35	0	0	41	55	0	0	0	0	0	0	0	316	266	0	0	0	0	0	5	0	0	135	0	0	0	0	0	0	0	0	0	0	0	0	0	0	0	0	0	0	0	0	0	0	0	0	0
ASV425	0	32	0	0	0	0	0	0	22	0	0	0	0	0	0	0	0	0	0	294	105	0	0	0	0	0	0	0	0	224	201	0	0	0	0	0	0	0	0	0	0	0	0	0	0	0	0	0	0
ASV426	0	0	0	0	0	0	0	0	0	0	0	0	0	0	0	0	0	0	0	0	0	0	0	0	0	0	0	0	0	0	0	0	0	0	0	0	0	0	0	0	0	0	0	0	0	0	0	0	0
ASV427	0	0	0	0	0	0	0	0	0	0	0	0	0	0	0	0	0	0	0	0	0	0	0	0	0	0	0	356	413	0	0	0	0	50	0	0	0	0	0	0	0	0	0	0	0	0	0	0	0
ASV428	0	0	0	0	0	0	0	0	0	0	0	0	0	0	0	0	0	0	0	0	0	92	161	0	0	0	0	0	0	240	373	0	0	0	0	0	0	0	0	0	0	0	0	0	0	0	0	0	0
ASV429	153	0	0	0	0	0	0	0	14	0	0	0	53	0	0	0	0	0	14	87	14	33	26	0	0	0	0	0	0	0	0	0	0	12	37	0	0	0	20	0	0	9	0	0	13	0	36	0	0
ASV430	0	0	0	0	0	0	0	0	63	0	0	0	0	0	0	0	0	0	0	0	0	0	0	0	0	115	195	0	0	0	0	0	0	61	0	65	0	84	64	155	0	0	0	0	0	0	0	0	0
ASV431	0	0	0	0	0	0	0	0	0	0	0	67	0	0	0	0	0	0	0	0	76	94	0	0	0	25	19	0	0	0	0	0	0	65	0	0	0	82	233	36	77	0	0	66	0	0	0	0	0
ASV432	0	0	0	0	516	343	0	0	0	0	0	0	0	0	0	0	0	0	0	0	0	0	0	0	0	0	0	0	0	0	0	0	0	0	0	0	0	0	0	0	0	0	0	0	0	0	0	0	0
ASV433	0	0	0	0	0	0	0	0	0	0	0	0	0	0	0	0	0	0	0	0	0	0	0	0	0	0	0	0	0	0	0	0	0	0	0	0	0	0	0	0	0	0	0	0	0	0	0	0	0
ASV434	0	0	0	0	0	0	0	0	0	0	0	0	0	0	0	0	0	0	59	0	0	0	0	0	0	0	0	0	0	0	0	0	0	0	0	0	0	0	0	0	0	0	0	0	0	0	0	0	0
ASV435	0	0	0	0	0	0	0	0	0	0	0	0	0	0	0	0	0	0	0	0	0	0	0	0	0	0	0	0	0	0	0	0	0	0	0	0	0	0	0	442	414	0	0	0	0	0	0	0	0
ASV436	0	0	123	0	0	0	0	0	0	0	0	0	0	0	0	0	0	0	0	0	0	0	0	0	0	0	0	0	0	0	0	0	0	0	0	0	0	0	0	0	0	0	0	0	0	0	0	0	0
ASV437	0	0	0	0	0	0	0	0	0	0	0	0	0	0	0	0	0	0	0	0	0	0	0	0	0	0	0	0	0	0	0	0	0	0	0	0	0	0	0	0	0	0	0	0	0	853	0	0	0
ASV438	0	0	0	0	0	0	0	0	0	0	0	0	0	0	0	0	0	0	0	0	0	0	0	0	0	0	0	0	0	0	0	0	0	0	0	0	0	0	0	0	0	0	0	0	0	0	0	0	0
ASV439	0	0	0	0	0	0	0	0	0	0	0	0	0	0	0	0	0	0	0	383	379	0	0	0	0	0	0	0	0	0	0	0	0	0	0	0	0	0	0	0	0	0	0	0	0	0	0	0	0
ASV440	0	0	0	0	0	0	0	0	0	0	0	0	0	0	0	0	0	0	0	0	0	0	0	0	0	0	0	0	0	0	0	0	0	0	0	0	0	237	604	0	0	0	0	0	0	0	0	0	0
ASV441	9	0	9	0	0	9	19	5	0	0	0	0	0	0	0	0	0	0	0	2	0	32	24	0	0	0	6	0	0	0	0	6	0	5	6	0	62	0	25	0	51	35	115	21	0	6	0	0	0
ASV442	0	0	0	0	0	0	0	0	612	222	0	0	0	0	0	0	0	0	0	0	0	0	0	0	0	0	0	0	0	0	0	0	0	0	0	0	0	0	0	0	0	0	0	0	0	0	0	0	0
ASV443	0	0	0	0	0	0	7	0	114	161	53	25	4	0	0	38	0	6	8	0	0	10	32	67	0	34	20	18	0	0	0	0	0	0	0	0	0	0	0	10	11	16	15	65	4	0	0	0	0
ASV444	0	0	0	0	0	0	0	0	0	0	0	0	0	0	0	0	0	0	0	0	0	0	0	295	16	0	0	67	49	0	0	0	0	0	0	0	0	0	0	64	0	0	0	0	0	0	0	0	0
ASV445	0	0	0	69	0	0	19	8	0	0	0	65	0	0	0	24	0	0	0	21	46	0	0	0	0	0	27	55	0	0	97	0	0	0	27	0	0	22	31	18	0	0	0	0	0	0	0	0	0
ASV446	0	0	0	0	0	0	0	0	0	0	0	0	0	0	0	0	0	421	408	0	0	0	0	0	0	0	0	0	0	0	0	0	0	0	0	0	0	0	0	0	0	0	0	0	0	0	0	0	0
ASV447	0	0	0	0	0	0	0	0	40	0	0	0	0	0	0	0	0	0	0	0	0	0	0	0	0	0	0	0	0	0	0	0	0	0	0	0	0	0	47	0	0	0	0	0	643	0	0	0	0
ASV448	0	0	0	0	0	0	0	0	0	0	0	0	0	0	0	0	0	0	0	0	0	174	96	0	0	0	0	0	0	0	0	0	0	98	0	361	94	0	0	0	0	0	0	0	0	0	0	0	0
ASV449	17	0	0	0	0	0	0	0	153	0	0	0	0	0	0	11	0	0	0	0	0	0	0	0	0	71	51	0	0	0	0	29	0	0	0	0	0	0	0	35	73	0	0	65	0	0	0	0	0
ASV450	0	0	0	0	0	0	0	0	0	0	0	0	3	0	0	140	31	0	0	0	0	0	0	0	0	0	0	0	0	0	0	0	0	643	0	0	0	0	0	0	0	0	0	0	0	0	0	0	0
ASV451	0	0	0	0	557	259	0	0	0	0	0	0	0	0	0	0	0	0	0	0	0	0	0	0	0	0	0	0	0	0	0	0	0	0	0	0	0	0	0	0	0	0	0	0	0	0	0	0	0
ASV452	0	0	0	0	0	0	0	0	0	0	0	0	0	0	0	0	0	0	0	0	0	0	0	0	0	0	0	0	0	0	0	0	0	0	0	0	0	0	0	0	0	0	0	0	0	0	0	0	0
ASV453	0	0	0	0	0	0	0	0	0	0	0	0	777	0	0	0	0	0	0	0	0	0	0	0	0	0	0	0	0	0	0	0	0	0	0	0	0	0	0	0	0	0	0	0	0	0	0	0	0
ASV454	0	0	0	0	0	0	0	0	0	0	0	0	0	0	0	0	0	0	0	0	0	0	0	0	0	0	0	0	0	0	0	0	0	0	0	0	0	0	0	584	185	0	0	0	0	0	0	0	0
ASV455	0	0	0	0	0	0	0	0	0	0	51	20	0	0	0	0	0	0	0	0	0	0	0	0	0	0	0	0	0	0	0	0	0	0	0	0	0	0	0	0	0	0	0	0	0	0	0	0	0
ASV456	0	0	0	163	0	0	0	0	0	0	0	0	0	0	0	0	0	0	0	0	0	0	0	0	0	0	0	151	36	0	0	0	0	0	0	0	0	0	0	46	112	111	127	0	0	0	0	0	0
ASV457	32	0	0	0	0	0	38	11	102	98	0	0	0	0	0	79	0	0	0	0	0	0	0	219	0	0	0	0	0	0	0	0	0	9	0	0	0	0	0	0	0	27	36	0	0	0	0	0	0
ASV458	24	0	55	0	76	95	0	0	6	0	81	0	0	0	0	0	0	0	0	0	0	0	0	0	0	0	0	0	0	0	9	0	0	0	0	0	0	27	64	38	0	23	38	0	0	0	0	0	0
ASV459	0	0	0	0	0	0	259	494	0	0	0	0	0	0	0	0	0	0	0	0	0	0	0	0	0	0	0	0	0	0	0	0	0	0	0	0	0	0	0	0	0	0	0	0	0	0	0	0	0
ASV460	0	0	0	0	0	0	0	0	0	0	0	0	0	0	0	0	0	0	0	0	0	0	0	0	0	0	0	0	0	67	24	0	0	646	0	0	0	0	0	14	0	0	0	0	0	0	0	0	0
ASV461	0	0	0	19	143	153	0	0	0	0	0	17	0	9	6	0	0	0	0	0	0	0	0	0	0	0	0	0	0	0	0	0	0	0	0	0	0	0	0	0	0	0	0	25	10	0	16	0	10
ASV462	0	0	0	0	0	0	0	0	0	0	0	0	0	0	0	0	0	0	0	0	0	0	0	0	0	0	0	0	0	0	0	0	0	0	0	0	0	0	0	0	0	0	0	0	0	0	0	0	0
ASV463	0	0	0	0	0	0	0	0	0	0	0	0	0	0	0	0	0	0	0	0	0	0	0	0	0	0	0	0	0	0	0	0	0	0	0	0	0	0	0	0	0	0	31	0	0	0	0	0	0
ASV464	0	0	0	0	28	14	0	0	0	0	0	0	0	23	51	0	0	0	0	0	0	0	0	0	0	0	0	14	0	0	0	0	0	0	0	8	0	34	132	0	0	61	129	0	0	81	0	0	0
ASV465	0	0	0	0	0	0	0	0	0	0	0	0	0	0	0	0	0	0	0	0	0	0	0	0	0	0	0	0	0	85	578	0	0	0	0	42	0	0	0	0	0	0	0	0	0	0	0	0	0
ASV466	0	0	0	0	0	0	0	0	0	0	0	0	0	0	0	536	186	0	0	0	0	0	0	0	0	0	0	0	0	0	0	0	0	0	0	0	0	0	0	0	0	0	0	0	0	0	0	0	0
ASV467	242	0	0	0	0	0	0	0	0	0	0	0	0	0	0	0	0	0	0	0	0	0	0	0	0	0	0	0	0	0	0	0	0	0	0	0	0	332	148	0	0	0	0	0	0	0	0	0	0
ASV468	0	0	0	0	0	0	0	0	0	0	0	0	19	0	0	0	0	24	11	0	0	0	0	0	0	0	15	0	0	0	0	9	0	0	0	0	0	0	23	13	213	0	0	0	16	0	0	0	0
ASV469	0	0	0	243	0	0	0	0	0	0	0	0	0	0	0	0	0	0	0	0	0	149	215	0	0	0	0	0	0	0	0	0	0	0	0	0	0	0	0	0	0	0	0	0	0	0	0	0	0
ASV470	0	0	0	0	0	0	0	0	0	0	0	0	0	0	0	0	0	0	0	0	0	0	0	0	0	0	0	0	0	0	0	0	0	0	0	0	0	0	0	0	0	0	0	0	0	0	0	0	0
ASV471	0	0	0	0	0	29	0	0	0	0	0	0	31	0	0	0	0	71	59	0	0	0	0	0	0	0	0	53	0	0	0	0	0	0	81	0	0	0	0	0	0	0	0	0	79	0	0	0	0
ASV472	0	0	0	0	0	0	0	0	10	0	0	0	0	0	0	0	0	0	0	0	0	0	0	300	377	0	0	0	0	0	0	0	0	0	0	0	0	0	0	0	0	0	0	0	0	0	0	0	0
ASV473	0	0	0	0	0	0	0	0	0	0	0	0	0	0	0	0	0	0	0	0	0	0	0	0	633	0	0	0	77	0	0	0	0	0	0	0	0	0	0	0	0	0	0	0	0	0	0	0	0
ASV474	0	0	0	0	0	0	0	0	0	0	0	8	6	0	0	21	0	24	27	0	0	0	0	0	0	18	8	10	0	15	55	0	0	0	0	0	19	0	17	0	0	16	0	0	0	0	0	0	0
ASV475	0	0	0	0	0	0	0	0	0	0	135	109	0	148	224	0	0	45	43	0	0	0	0	0	0	0	0	0	0	0	0	0	0	0	0	0	0	0	0	0	0	0	0	0	0	0	0	0	0
ASV476	0	0	0	0	49	0	0	0	0	0	0	0	0	0	0	186	72	0	0	0	0	0	0	0	0	0	0	0	0	0	0	0	0	314	0	0	0	0	14	0	0	0	0	0	0	0	0	0	0
ASV477	0	0	0	0	0	0	0	0	0	0	0	0	0	0	0	0	0	0	0	0	0	119	99	0	0	0	0	0	0	0	0	0	0	0	0	27	0	0	0	0	0	0	0	0	0	0	0	0	180
ASV478	0	0	0	0	0	0	0	0	0	0	0	0	0	0	0	0	0	0	0	0	0	0	0	0	0	0	0	0	0	0	0	0	0	0	0	0	0	0	0	0	0	0	0	0	0	0	0	0	0
ASV479	0	0	0	0	0	0	0	0	0	0	0	0	0	0	0	0	0	50	54	0	0	0	0	0	0	0	0	0	0	0	0	0	0	0	0	0	0	0	0	0	0	0	0	0	0	0	0	0	0
ASV480	0	0	0	38	0	0	0	0	0	0	0	0	0	0	32	0	0	0	0	0	0	0	0	0	0	0	0	84	0	0	0	0	0	114	0	66	98	0	0	0	184	0	63	0	0	0	0	0	0
ASV481	0	0	0	0	0	0	0	0	0	0	687	0	0	0	0	0	0	0	0	0	0	0	0	0	0	0	0	0	0	0	0	0	0	0	0	0	0	0	0	0	0	0	0	0	0	0	0	0	0
ASV482	0	0	0	100	0	0	0	0	0	0	0	0	0	0	0	0	0	0	0	0	0	20	0	0	0	0	0	0	0	0	0	0	0	11	0	0	0	0	0	0	0	0	0	93	0	18	0	0	0
ASV483	0	0	0	0	0	0	0	0	0	0	0	0	0	0	0	0	0	223	257	0	0	0	0	0	0	0	0	0	0	0	0	0	0	0	0	0	0	0	0	0	0	0	0	0	0	0	0	0	0
ASV484	0	0	0	0	0	0	0	0	0	0	0	0	0	0	0	0	0	0	0	0	0	0	0	0	0	0	0	0	0	0	0	0	0	0	0	0	0	0	0	0	0	0	0	0	0	671	0	0	0
ASV485	0	0	0	0	0	0	50	66	57	0	0	0	0	0	0	40	0	0	0	0	0	0	0	0	0	0	0	88	120	0	0	0	0	0	0	96	0	0	34	0	0	0	0	0	0	0	0	0	26
ASV486	80	0	0	0	69	73	19	0	30	0	0	0	0	0	0	0	0	0	23	30	54	0	0	0	0	0	0	0	0	0	0	0	0	0	0	0	0	0	144	0	0	0	0	0	0	53	0	0	0
ASV487	0	0	0	0	0	0	0	0	0	0	0	16	0	0	0	0	0	0	0	0	0	0	0	0	0	0	0	0	0	0	0	6	0	7	0	7	0	0	0	0	0	0	0	0	0	0	0	0	235
ASV488	0	0	52	0	0	0	0	0	0	0	0	0	19	0	0	0	0	0	0	0	0	0	0	55	39	43	30	0	0	0	0	79	0	0	0	94	0	0	0	0	0	0	0	0	0	69	0	0	0
ASV489	0	0	0	0	0	0	0	0	0	0	0	0	0	0	0	0	0	0	0	0	0	0	0	0	0	0	0	0	0	0	0	0	0	0	0	0	0	0	0	0	0	0	0	0	0	0	0	0	0
ASV490	0	0	0	0	0	0	92	566	0	0	0	0	0	0	0	0	0	0	0	0	0	0	0	0	0	0	0	0	0	0	0	0	0	0	0	0	0	0	0	0	0	0	0	0	0	0	0	0	0
ASV491	0	0	0	0	0	0	0	0	0	0	0	0	26	0	27	0	0	0	0	0	0	0	0	0	0	0	0	15	0	0	0	0	0	0	0	0	0	0	0	0	0	0	0	0	0	0	0	0	0
ASV492	0	0	0	0	0	0	0	0	0	0	0	0	0	0	0	0	0	0	0	0	0	0	0	0	0	0	0	0	0	0	0	0	0	0	0	0	0	0	0	0	0	0	0	0	0	0	0	0	444
ASV493	0	0	0	0	0	0	308	342	0	0	0	0	0	0	0	0	0	0	0	0	0	0	0	0	0	0	0	0	0	0	0	0	0	0	0	0	0	0	0	0	0	0	0	0	0	0	0	0	0
ASV494	0	0	0	0	0	0	0	0	0	0	0	0	0	0	0	0	0	0	0	0	0	0	0	0	0	0	0	0	0	0	0	0	0	0	0	0	0	0	0	0	0	0	0	0	0	0	0	0	0
ASV495	0	0	0	0	0	0	0	0	0	0	0	0	0	0	0	0	0	0	0	0	0	0	0	0	0	0	0	0	0	0	0	0	0	0	0	0	0	0	0	0	0	0	0	0	0	0	0	0	0
ASV496	0	0	0	50	0	0	64	16	0	0	0	0	0	0	0	0	0	0	0	0	0	0	0	0	0	0	0	0	0	0	0	0	0	0	0	0	0	0	0	0	57	54	46	0	0	320	0	0	0
ASV497	0	0	0	0	0	0	0	0	34	114	0	0	0	0	0	0	0	0	0	265	46	0	0	0	0	0	0	0	0	0	0	0	0	131	0	17	34	0	0	0	0	0	0	0	0	0	0	0	0
ASV498	0	0	0	0	0	0	0	0	0	0	0	0	0	0	0	0	0	0	0	0	0	0	0	0	0	0	0	11	0	0	0	0	0	0	0	186	146	0	0	0	0	0	0	0	0	0	0	0	0
ASV499	0	0	0	0	0	0	0	0	0	0	0	0	0	0	0	0	0	312	324	0	0	0	0	0	0	0	0	0	0	0	0	0	0	0	0	0	0	0	0	0	0	0	0	0	0	0	0	0	0
ASV500	39	0	0	0	0	0	0	0	10	33	184	147	0	0	0	0	0	0	0	0	0	0	0	0	0	0	0	0	0	0	0	0	0	0	0	0	0	0	0	0	0	31	0	157	0	0	0	0	0
ASV501	0	0	0	0	15	0	0	0	0	0	0	93	0	0	0	187	67	0	0	0	0	0	0	0	0	0	0	15	0	0	0	0	34	0	0	0	0	0	0	0	0	0	0	21	0	0	0	0	0
ASV502	4	0	0	0	7	9	2	0	0	0	0	6	0	0	0	0	0	26	36	21	33	17	10	13	0	0	0	39	13	0	0	0	0	0	0	52	108	0	0	0	114	0	0	0	0	0	0	0	0
ASV503	0	0	0	5	0	0	0	0	7	12	0	0	0	10	15	0	0	7	12	0	14	0	0	6	0	0	5	2	0	0	0	0	0	11	0	0	0	0	0	0	3	24	43	66	0	134	0	0	0
ASV504	0	36	0	0	0	0	0	0	12	0	0	0	0	0	0	0	0	0	4	14	12	13	7	0	0	22	31	11	11	10	22	0	0	15	0	0	27	70	44	8	62	0	14	0	0	0	0	0	0
ASV505	31	0	11	3	0	0	14	0	28	0	0	0	0	9	9	29	0	20	0	0	0	13	9	32	0	0	0	0	0	18	69	17	0	16	0	33	0	0	0	0	0	2	0	0	0	4	0	0	0
ASV506	0	0	0	0	0	0	0	0	12	0	0	0	0	0	0	0	0	0	20	0	0	0	0	0	0	0	0	0	0	0	0	0	0	0	0	31	0	0	0	13	0	9	0	0	0	0	0	0	0
ASV507	0	0	0	0	0	0	0	0	0	0	0	0	0	0	0	0	0	0	0	0	0	0	0	0	0	0	0	0	0	0	0	0	0	0	0	0	0	0	0	0	0	0	0	0	0	0	0	0	0
ASV508	0	0	0	0	0	0	0	0	0	0	0	0	0	0	0	0	0	0	0	0	0	0	0	0	0	0	0	0	0	0	0	0	0	3	0	0	0	0	0	0	0	0	0	0	0	0	0	0	0
ASV509	0	0	0	0	0	0	0	0	0	0	91	0	0	0	0	0	0	0	0	0	0	0	0	0	0	28	0	0	0	95	336	7	0	0	0	0	0	0	0	0	0	12	49	0	0	0	0	0	0
ASV510	0	0	0	0	0	0	0	0	0	0	0	0	0	0	0	0	0	0	0	0	0	0	0	0	0	0	0	280	335	0	0	0	0	0	0	0	0	0	0	0	0	0	0	0	0	0	0	0	0
ASV511	218	0	0	0	0	0	0	0	0	0	0	0	0	0	0	0	0	0	0	0	0	0	0	0	0	0	0	0	0	0	0	0	0	397	0	0	0	0	0	0	0	0	0	0	0	0	0	0	0
ASV512	0	0	482	0	0	0	0	0	0	0	0	0	0	0	0	0	0	0	0	0	0	0	0	0	0	0	0	0	0	0	0	0	0	0	0	0	0	0	0	0	0	0	0	0	0	0	0	0	0
ASV513	0	0	0	0	0	0	0	0	0	0	0	0	0	0	0	0	0	0	0	0	0	0	0	0	0	0	0	0	0	0	0	0	0	0	612	0	0	0	0	0	0	0	0	0	0	0	0	0	0
ASV514	0	0	0	0	0	0	0	0	26	0	0	0	0	0	0	232	92	37	34	0	0	0	0	0	0	37	54	0	0	0	0	0	0	0	57	0	0	0	0	0	0	20	21	0	0	0	0	0	0
ASV515	0	194	0	0	0	0	0	0	0	0	188	175	0	0	51	0	0	0	0	0	0	0	0	0	0	0	0	0	0	0	0	0	0	0	0	0	0	0	0	0	0	0	0	0	0	0	0	0	0
ASV516	0	0	0	0	0	0	0	0	0	0	0	0	0	0	0	0	0	0	0	0	0	0	0	0	0	0	0	0	0	0	0	0	0	608	0	0	0	0	0	0	0	0	0	0	0	0	0	0	0
ASV517	0	0	0	0	0	0	0	0	0	0	0	0	0	0	0	0	0	0	0	0	0	0	0	48	138	0	0	0	0	0	66	0	0	0	32	0	0	0	0	0	0	0	0	0	0	0	0	0	257
ASV518	0	0	0	0	0	0	0	0	0	0	0	0	0	0	0	0	0	0	0	0	0	0	0	0	0	0	0	0	0	0	0	0	0	0	0	0	0	0	0	0	0	0	0	0	0	0	0	0	0
ASV519	0	0	0	0	0	0	0	0	0	0	0	0	0	0	0	0	0	0	0	0	0	0	0	0	0	0	0	181	422	0	0	0	0	0	0	0	0	0	0	0	0	0	0	0	0	0	0	0	0
ASV520	0	0	0	0	0	0	0	4	0	0	0	0	0	0	6	0	0	0	0	0	0	4	6	9	0	0	0	0	0	0	0	0	0	0	0	0	0	0	0	0	0	0	0	0	0	0	0	0	0
ASV521	0	0	0	0	0	0	0	0	0	0	0	0	0	0	0	0	0	0	0	0	0	0	0	0	0	0	0	0	0	0	0	0	0	0	0	0	0	0	0	0	0	0	0	0	0	0	0	0	0
ASV522	0	0	0	0	0	0	0	0	0	0	0	0	0	0	0	0	0	0	0	0	0	34	24	0	0	0	0	0	0	0	0	0	0	0	0	0	0	0	0	0	0	0	0	0	0	0	0	0	0
ASV523	0	0	586	0	0	0	0	0	0	0	0	0	0	0	0	0	0	0	0	0	0	0	0	0	0	0	13	0	0	0	0	0	0	0	0	0	0	0	0	0	0	0	0	0	0	0	0	0	0
ASV524	0	0	0	0	0	0	0	0	0	0	38	0	0	0	0	0	0	0	0	208	21	0	0	0	0	0	0	0	0	0	11	0	0	0	33	0	0	0	0	0	0	48	25	0	0	0	0	0	0
ASV525	4	0	0	0	0	7	0	5	0	0	0	0	0	0	0	0	0	0	0	0	0	0	0	0	0	0	0	0	0	0	0	0	0	11	12	0	0	0	5	0	0	0	0	0	0	0	0	0	0
ASV526	0	0	0	13	10	0	0	0	0	0	0	19	15	0	0	0	0	19	0	0	0	0	10	0	0	45	34	0	0	0	0	5	0	0	0	13	33	0	0	26	54	63	86	0	6	9	0	0	0
ASV527	0	0	0	452	0	0	0	0	0	0	0	0	0	0	0	0	0	0	0	0	0	0	0	0	0	0	0	0	0	0	0	0	0	0	0	28	0	0	0	0	0	0	0	0	0	0	0	0	0
ASV528	0	0	0	0	0	0	0	0	0	0	0	0	150	0	0	234	0	0	0	0	0	0	0	0	0	0	0	0	0	0	0	0	0	0	0	0	0	0	0	0	0	0	0	0	0	0	0	0	0
ASV529	0	0	0	25	24	62	0	0	0	0	108	17	21	24	0	0	0	15	15	0	0	6	0	0	0	0	0	81	21	0	0	0	0	0	28	0	0	0	0	0	0	0	0	0	13	0	0	0	0
ASV530	0	0	0	0	0	0	0	0	0	0	0	0	0	0	0	0	0	0	0	0	0	0	0	0	0	0	0	0	0	0	0	0	0	0	0	0	0	0	0	0	0	0	0	0	0	0	0	0	0
ASV531	0	0	0	49	0	0	0	0	0	0	0	0	0	0	0	0	0	0	0	0	0	0	0	0	0	0	0	0	0	0	0	0	0	0	0	0	0	0	26	0	0	0	0	0	0	299	0	0	0
ASV532	4	0	0	0	0	0	0	0	0	0	0	0	0	31	51	6	0	0	0	0	0	0	0	0	0	23	33	0	0	0	0	0	12	0	0	0	0	6	0	0	0	29	0	0	0	52	0	0	0
ASV533	0	0	0	0	0	0	0	0	0	0	0	0	0	0	0	0	0	0	0	0	0	0	0	0	0	0	0	0	0	0	0	0	0	69	0	0	0	0	41	0	0	0	0	0	0	0	0	0	0
ASV534	0	0	0	18	32	0	0	0	0	0	0	0	30	0	49	0	0	0	0	0	0	0	0	0	0	0	0	43	0	0	0	0	0	109	0	0	0	41	57	0	0	79	117	0	0	0	0	0	0
ASV535	0	0	0	0	0	0	0	0	0	0	0	0	0	0	0	0	0	0	0	0	0	0	0	0	0	315	259	0	0	0	0	0	0	0	0	0	0	0	0	0	0	0	0	0	0	0	0	0	0
ASV536	0	0	0	0	0	0	0	0	0	0	0	0	0	0	0	573	0	0	0	0	0	0	0	0	0	0	0	0	0	0	0	0	0	0	0	0	0	0	0	0	0	0	0	0	0	0	0	0	0
ASV537	0	0	0	0	0	0	0	0	0	0	0	0	0	0	0	0	0	0	0	0	0	0	0	0	0	0	0	0	0	0	0	0	0	348	0	0	0	0	0	0	0	0	0	0	0	0	0	0	0
ASV538	0	0	0	0	0	0	0	0	7	0	0	0	0	0	0	0	0	0	0	0	0	0	0	0	0	0	0	0	0	0	0	0	0	0	0	0	0	0	10	0	0	85	109	0	0	0	10	0	0
ASV539	0	0	0	0	0	0	0	0	0	0	0	0	0	0	0	0	0	0	0	0	0	0	0	0	0	0	0	0	0	0	0	0	0	0	0	0	0	0	0	0	0	0	0	0	0	0	0	0	0
ASV540	0	0	0	0	48	33	0	0	0	0	0	0	0	0	0	0	0	0	0	0	0	0	0	0	0	0	0	0	0	0	0	0	0	0	42	0	0	0	0	0	0	0	0	0	0	0	0	0	0
ASV541	0	0	0	0	0	0	0	0	0	0	0	0	0	0	0	0	0	0	0	0	0	0	0	0	0	0	0	0	0	0	0	0	0	0	0	298	262	0	0	0	0	0	0	0	0	0	0	0	0
ASV542	0	0	0	559	0	0	0	0	0	0	0	0	0	0	0	0	0	0	0	0	0	0	0	0	0	0	0	0	0	0	0	0	0	0	0	0	0	0	0	0	0	0	0	0	0	0	0	0	0
ASV543	0	0	0	0	0	0	0	0	0	0	0	0	0	0	0	0	0	0	0	0	0	0	0	0	0	0	0	0	0	0	0	0	0	0	0	0	0	0	0	0	0	0	0	0	0	0	0	0	0
ASV544	0	0	0	0	0	0	0	0	0	0	0	0	0	0	0	0	0	0	0	0	0	0	0	0	0	0	0	0	0	0	0	0	0	0	0	0	0	0	0	0	0	0	0	0	0	0	0	0	0
ASV545	0	0	0	0	0	0	0	0	0	0	0	0	0	0	0	0	0	0	0	0	0	0	0	0	0	0	0	0	0	0	0	0	0	0	0	0	0	143	410	0	0	0	0	0	0	0	0	0	0
ASV546	0	0	0	0	0	0	0	0	0	0	0	0	0	0	0	0	0	0	0	52	0	243	257	0	0	0	0	0	0	0	0	0	0	0	0	0	0	0	0	0	0	0	0	0	0	0	0	0	0
ASV547	0	0	0	0	0	0	0	0	0	0	0	0	0	0	0	0	0	0	0	0	0	0	0	0	0	0	0	0	0	0	0	0	0	0	0	0	0	0	0	0	0	74	123	0	0	0	0	0	0
ASV548	0	0	0	0	0	0	0	0	0	0	0	0	0	0	0	0	0	0	0	0	0	0	0	0	0	0	0	0	0	0	0	0	0	0	0	0	0	0	0	0	0	0	0	0	0	0	0	0	0
ASV549	0	0	0	0	0	0	0	0	0	0	0	0	0	0	0	0	0	0	0	135	406	0	0	0	0	0	0	0	0	0	0	0	0	0	0	0	0	0	0	0	0	0	0	0	0	0	0	0	0
ASV550	0	0	0	0	0	0	0	0	0	0	0	0	0	0	0	0	0	0	0	0	0	0	0	0	0	0	0	0	0	0	0	0	0	0	0	0	0	0	0	0	0	0	0	0	0	0	0	0	0
ASV551	0	0	0	0	0	0	255	284	0	0	0	0	0	0	0	0	0	0	0	0	0	0	0	0	0	0	0	0	0	0	0	0	0	0	0	0	0	0	0	0	0	0	0	0	0	0	0	0	0
ASV552	0	0	0	0	0	0	0	0	0	0	156	44	30	0	0	34	0	0	0	15	8	0	0	11	0	0	0	0	0	0	0	0	0	0	0	0	0	0	0	132	103	0	0	0	0	0	0	0	0
ASV553	0	0	0	0	0	0	0	0	0	0	0	0	0	0	0	0	0	0	0	0	0	0	0	0	0	0	0	0	0	0	0	0	0	0	0	0	0	0	0	0	0	0	0	0	0	0	0	0	0
ASV554	0	0	0	0	0	0	0	0	0	0	0	0	0	0	0	0	0	0	0	0	0	0	0	382	146	0	0	0	0	0	0	0	0	0	0	0	0	0	0	0	0	0	0	0	0	0	0	0	0
ASV555	0	0	0	0	0	0	0	0	0	0	0	0	0	0	0	0	0	50	30	0	0	0	0	0	0	0	0	0	0	0	0	0	0	0	0	0	0	0	0	0	0	0	0	0	0	0	0	0	0
ASV556	0	0	0	0	0	0	0	0	16	0	29	24	0	0	0	0	0	0	20	0	0	0	0	0	0	0	0	0	0	0	0	17	40	0	0	0	0	0	0	0	0	0	0	0	40	0	0	0	0
ASV557	0	0	0	0	0	0	0	0	34	0	106	43	0	0	0	0	0	0	0	0	0	0	0	148	0	0	0	69	85	0	0	0	0	0	0	0	0	0	0	0	0	0	0	0	0	0	0	0	11
ASV558	0	0	0	0	0	0	0	0	0	0	0	0	393	0	0	0	0	0	0	86	36	0	0	0	0	0	0	0	0	0	0	0	0	0	0	0	0	0	0	0	6	0	0	0	0	0	0	0	0
ASV559	0	0	0	0	0	0	0	0	0	0	0	0	0	0	0	0	0	0	0	209	44	0	31	0	0	0	0	0	0	0	0	0	0	0	0	0	0	0	0	37	42	0	0	0	0	0	0	0	0
ASV560	0	0	0	59	0	0	0	0	0	0	0	0	0	0	0	0	0	0	0	0	0	0	0	0	0	0	0	0	0	0	0	0	0	0	0	0	0	0	0	0	0	0	0	0	0	0	0	0	0
ASV561	0	0	0	0	0	0	0	0	49	47	0	0	0	34	20	0	0	0	90	0	0	45	53	75	0	0	0	0	0	0	0	0	0	0	0	0	0	0	0	0	0	30	37	0	0	0	0	0	0
ASV562	0	0	0	0	0	0	0	0	0	0	0	0	0	0	0	0	0	0	0	0	0	0	0	0	0	0	0	0	0	0	0	0	0	0	0	0	0	0	0	0	0	0	0	0	0	0	0	0	0
ASV563	0	0	0	0	0	0	0	0	0	0	0	0	0	0	0	41	0	0	0	0	0	0	0	0	0	0	0	0	0	0	0	0	0	0	0	0	0	0	0	0	0	0	0	0	0	0	0	0	0
ASV564	0	0	0	0	57	0	0	0	32	0	0	0	0	0	0	348	0	0	0	39	38	0	0	0	0	0	0	0	0	0	0	0	0	0	0	0	0	0	0	0	0	0	0	0	0	0	0	0	0
ASV565	0	0	0	0	0	0	204	310	0	0	0	0	0	0	0	0	0	0	0	0	0	0	0	0	0	0	0	0	0	0	0	0	0	0	0	0	0	0	0	0	0	0	0	0	0	0	0	0	0
ASV566	0	0	0	0	0	0	0	0	0	0	0	0	0	0	0	0	0	511	0	0	0	0	0	0	0	0	0	0	0	0	0	0	0	0	0	0	0	0	0	0	0	0	0	0	0	0	0	0	0
ASV567	0	0	0	0	0	0	0	0	0	0	0	0	0	0	0	0	0	0	0	0	0	120	391	0	0	0	0	0	0	0	0	0	0	0	0	0	0	0	0	0	0	0	0	0	0	0	0	0	0
ASV568	0	0	0	14	0	0	0	0	0	0	0	0	0	0	0	0	0	0	0	0	0	0	0	0	0	0	0	0	0	0	0	0	0	19	0	0	0	0	0	0	0	0	0	0	259	0	0	0	0
ASV569	0	0	0	0	11	0	0	0	0	0	0	0	0	0	0	0	0	0	0	0	0	0	0	0	0	0	0	0	0	0	0	0	0	0	0	0	0	0	0	0	0	0	0	0	0	0	0	0	0
ASV570	0	0	0	0	0	0	0	0	0	0	0	0	0	0	0	0	0	0	0	0	0	0	0	0	0	0	0	0	0	0	0	0	0	0	0	0	0	87	422	0	0	0	0	0	0	0	0	0	0
ASV571	0	0	0	0	0	0	0	0	0	0	0	0	0	0	0	0	0	0	0	0	0	0	0	0	0	0	0	0	0	0	0	0	0	0	0	0	0	0	0	0	0	0	0	0	0	0	0	0	0
ASV572	0	0	0	0	0	0	0	0	0	0	0	0	0	0	0	0	0	0	0	0	0	0	0	0	0	0	0	0	0	0	0	0	0	0	0	0	0	0	0	0	0	0	0	0	0	0	0	0	0
ASV573	0	0	0	0	0	0	0	0	0	0	0	0	0	0	0	28	0	0	0	0	0	0	0	200	0	0	0	0	0	0	0	0	0	0	0	0	0	0	0	0	0	0	0	0	0	0	0	0	0
ASV574	0	0	0	0	0	0	0	0	0	0	0	0	0	0	0	0	0	0	0	0	0	0	0	0	0	0	0	0	0	0	0	0	0	0	0	0	0	0	0	0	0	0	0	0	0	0	0	0	0
ASV575	0	0	0	0	0	0	0	0	0	0	8	16	0	0	0	0	0	0	0	0	0	0	0	0	0	0	0	0	0	0	0	0	0	0	0	0	0	0	0	0	0	0	0	0	0	0	0	0	0
ASV576	61	0	0	0	0	0	0	0	0	0	0	0	0	0	38	0	0	0	0	0	0	0	0	0	0	0	0	0	0	0	0	0	0	0	0	0	0	0	0	0	0	0	0	0	392	0	0	0	0
ASV577	0	0	0	0	0	0	0	0	0	0	0	0	0	0	0	0	0	0	0	0	0	0	0	0	0	0	0	0	0	0	0	0	0	0	0	275	112	0	0	0	104	0	0	0	0	0	0	0	0
ASV578	0	487	0	0	0	0	0	0	0	0	0	0	0	0	0	0	0	0	0	0	0	0	0	0	0	0	0	0	0	0	0	0	0	0	0	0	0	0	0	0	0	0	0	0	0	0	0	0	0
ASV579	0	0	0	0	0	0	0	0	189	109	0	0	0	0	0	0	0	0	0	0	0	0	0	88	32	0	0	0	0	0	0	0	0	0	0	0	0	0	0	0	0	0	0	0	0	0	0	0	0
ASV580	0	0	0	0	0	0	0	0	0	0	0	0	0	0	0	0	0	0	0	0	0	0	0	0	486	0	0	0	0	0	0	0	0	0	0	0	0	0	0	0	0	0	0	0	0	0	0	0	0
ASV581	0	0	0	97	0	0	0	0	0	0	0	0	0	0	0	0	0	0	0	0	0	0	0	0	0	0	0	0	0	0	0	0	0	0	0	0	0	0	0	0	0	0	0	0	0	0	0	0	0
ASV582	0	0	0	0	0	0	0	0	0	0	0	0	0	0	0	0	0	0	0	0	0	0	0	0	0	0	0	0	0	0	0	0	0	0	0	0	0	0	0	0	0	0	0	0	0	0	0	0	0
ASV583	0	0	0	0	0	0	0	0	9	0	0	0	6	0	0	0	0	0	0	0	0	0	0	0	18	0	54	20	0	0	0	0	0	0	0	0	0	0	0	0	0	0	144	13	0	0	0	0	0
ASV584	0	0	0	0	0	0	0	0	0	0	0	0	61	0	0	0	0	0	0	0	0	0	0	0	0	17	20	0	0	0	0	0	0	0	0	0	0	0	0	0	0	0	0	0	0	0	0	0	0
ASV585	0	0	0	0	0	0	0	0	0	0	0	0	0	0	0	0	0	14	24	0	0	0	0	0	0	0	0	0	0	0	0	0	0	0	0	0	0	0	0	0	0	0	0	0	0	0	0	0	0
ASV586	0	0	21	0	0	0	0	0	0	0	198	7	0	4	0	0	0	0	0	0	0	0	0	0	0	0	0	9	0	0	0	78	0	0	4	0	0	0	50	0	0	0	43	0	0	0	0	0	0
ASV587	0	0	0	0	0	0	0	0	0	0	0	0	0	0	0	0	0	0	0	0	0	0	0	0	0	0	0	0	0	0	0	0	0	0	0	0	0	0	0	0	0	0	0	0	0	0	0	0	0
ASV588	0	0	0	0	0	0	0	0	0	0	0	0	0	0	0	0	0	0	0	0	0	0	0	0	0	0	0	0	0	0	0	0	0	0	0	0	0	0	0	0	0	0	0	0	0	0	0	0	0
ASV589	0	0	0	0	0	0	0	0	0	0	0	0	122	206	109	0	0	0	0	0	0	0	0	0	0	0	0	0	0	0	13	0	0	0	0	0	0	0	0	0	0	0	0	0	0	0	0	0	0
ASV590	0	0	0	0	0	0	0	0	0	0	0	0	0	0	0	0	0	0	0	0	0	0	0	0	0	0	0	0	0	0	0	0	0	0	0	0	0	0	0	0	0	0	0	0	0	0	0	0	0
ASV591	0	0	0	0	0	0	87	29	0	0	0	0	0	0	0	0	0	0	0	0	0	75	80	0	0	0	0	0	0	0	0	0	0	0	0	0	0	0	0	79	120	0	0	0	0	0	0	0	0
ASV592	0	0	0	0	0	0	0	0	0	0	0	0	0	0	0	0	0	0	0	0	0	0	0	0	0	0	0	0	0	0	0	0	0	0	0	237	216	0	0	0	0	0	0	0	0	0	0	0	0
ASV593	0	0	0	0	0	0	0	0	0	0	0	0	0	0	0	0	0	0	0	52	82	105	14	216	0	0	0	0	0	0	0	0	0	0	0	0	0	0	0	0	0	0	0	0	0	0	0	0	0
ASV594	0	0	0	0	0	0	0	0	0	0	0	0	0	0	0	0	0	0	0	0	0	0	0	0	0	0	0	0	0	0	0	0	0	0	0	0	0	0	0	0	0	0	0	0	0	0	0	0	0
ASV595	0	0	0	0	28	32	0	0	0	0	0	0	0	0	0	0	0	0	0	0	0	0	0	52	0	0	0	0	0	0	0	0	0	0	0	0	0	0	0	0	0	73	114	0	28	0	0	0	0
ASV596	0	0	0	0	0	0	0	0	195	237	0	0	0	0	0	0	0	0	0	0	0	32	0	0	0	0	0	0	0	0	0	0	0	0	0	0	0	0	0	0	0	0	0	0	0	0	0	0	0
ASV597	39	0	0	0	0	0	0	0	0	0	0	0	0	0	0	0	0	0	0	0	0	0	0	0	0	0	0	0	0	0	0	0	0	296	0	0	0	0	0	0	0	0	0	0	0	0	0	128	0
ASV598	0	0	0	0	132	118	0	0	0	0	0	0	0	0	0	0	0	0	0	0	0	0	0	0	0	0	0	0	0	0	0	0	0	0	0	0	0	0	0	0	0	0	0	0	0	0	0	0	0
ASV599	0	0	0	0	0	0	0	0	0	0	0	0	0	0	0	0	0	0	0	0	0	0	0	0	0	0	0	0	0	0	0	0	0	0	0	0	0	0	0	0	0	0	0	463	0	0	0	0	0
ASV600	0	0	0	0	0	0	0	0	0	0	0	0	0	0	0	0	0	0	0	0	0	0	0	0	0	0	0	0	0	0	0	0	0	0	0	0	0	0	0	0	0	0	0	0	0	0	0	0	0
ASV601	0	0	0	0	26	0	0	0	46	0	0	0	0	0	0	0	0	0	0	0	0	0	0	0	0	0	0	0	0	0	0	0	0	0	0	0	0	0	0	0	0	0	0	0	0	0	0	0	0
ASV602	0	0	0	0	0	0	0	0	0	0	19	0	0	0	0	0	0	0	0	398	42	0	0	0	0	0	0	0	0	0	0	0	0	0	0	0	0	0	0	0	0	0	0	0	0	0	0	0	0
ASV603	0	0	0	198	0	0	0	0	0	0	0	0	0	0	0	0	0	0	0	89	167	0	0	0	0	0	0	0	0	0	0	0	0	0	0	0	0	0	0	0	0	0	0	0	0	0	0	0	0
ASV604	0	0	0	0	0	0	0	0	0	0	0	0	0	0	0	0	0	0	0	0	0	0	0	0	0	0	0	0	0	0	0	0	0	0	0	11	0	0	0	0	0	0	0	0	0	0	0	0	0
ASV605	0	0	0	0	50	64	0	0	0	0	0	0	0	0	0	0	0	0	0	0	0	0	0	36	0	0	0	0	0	0	0	0	0	0	0	0	0	0	119	0	0	0	0	0	0	0	0	0	0
ASV606	0	0	0	0	0	0	0	0	0	0	0	0	0	0	0	0	0	0	0	0	0	0	0	0	0	274	153	0	0	0	0	0	0	0	0	0	0	0	0	0	0	0	23	0	0	0	0	0	0
ASV607	0	0	0	0	0	0	0	0	0	0	32	19	200	83	58	0	0	0	0	0	0	0	0	0	0	15	43	0	0	0	0	0	0	0	0	0	0	0	0	0	0	0	0	0	0	0	0	0	0
ASV608	0	0	0	0	35	0	0	0	0	0	0	0	28	98	78	0	0	0	0	0	0	0	0	0	0	0	0	20	0	0	0	0	0	0	0	0	0	0	29	0	0	0	0	0	0	0	0	0	0
ASV609	0	0	0	0	0	0	0	0	0	0	56	53	0	0	0	101	0	0	0	0	0	0	0	0	0	0	0	0	0	0	0	0	0	0	0	0	0	0	0	0	0	0	0	0	0	0	0	0	0
ASV610	0	0	0	0	0	0	0	0	0	0	0	0	0	0	0	0	0	0	0	0	0	0	0	0	0	0	0	0	0	0	0	0	0	0	0	0	0	0	0	0	0	0	0	0	0	0	0	0	0
ASV611	0	0	0	0	0	0	0	0	0	0	0	0	0	0	0	0	0	0	0	0	0	0	0	0	0	0	0	0	0	0	0	0	0	0	0	0	0	0	0	0	0	0	0	0	0	0	0	0	0
ASV612	58	0	0	0	0	0	0	7	0	0	0	0	0	0	0	0	0	0	34	60	0	0	0	0	0	59	35	0	0	0	0	0	0	78	0	0	0	0	0	0	0	27	24	0	0	0	0	0	0
ASV613	0	0	0	0	0	0	0	0	0	0	0	0	0	0	0	0	0	0	0	0	0	293	89	0	0	0	0	0	0	0	0	0	0	0	0	0	0	0	0	0	0	0	0	0	0	0	0	0	0
ASV614	0	0	0	0	0	0	0	0	0	0	0	0	0	0	0	0	0	0	0	0	0	0	0	0	0	0	0	0	0	0	0	309	134	0	0	0	0	0	0	0	0	0	0	0	0	0	0	0	0
ASV615	0	0	0	0	0	0	0	0	0	0	0	0	404	0	0	0	0	0	0	0	0	0	0	0	0	0	0	0	0	0	0	0	0	0	0	0	0	0	0	0	0	0	0	0	0	0	0	0	0
ASV616	0	0	0	0	0	0	0	0	0	0	0	0	442	0	0	0	0	0	0	0	0	0	0	0	0	0	0	0	0	0	0	0	0	0	0	0	0	0	0	0	0	0	0	0	0	0	0	0	0
ASV617	0	0	0	0	0	0	0	0	0	0	0	0	0	0	0	0	0	0	0	0	0	0	0	0	0	0	0	0	0	0	0	0	0	0	0	120	317	0	0	0	0	0	0	0	0	0	0	0	0
ASV618	435	0	0	0	0	0	0	0	0	0	0	0	0	0	0	0	0	0	0	0	0	0	0	0	0	0	0	0	0	0	0	0	0	0	0	0	0	0	0	0	0	0	0	0	0	0	0	0	0
ASV619	0	0	0	0	3	0	0	0	0	0	0	11	0	0	0	0	0	0	0	0	0	0	0	0	0	0	0	35	40	0	0	0	0	0	0	0	0	0	0	0	0	0	0	0	4	0	0	0	0
ASV620	0	0	0	0	0	0	0	0	0	0	0	0	0	0	0	0	0	0	0	0	0	0	0	0	0	0	0	0	0	0	0	0	0	0	0	0	0	0	0	0	0	0	0	0	0	0	0	0	0
ASV621	0	0	0	0	0	0	0	0	0	0	0	0	0	0	0	0	0	0	0	0	0	0	0	0	0	0	0	0	0	115	224	0	0	0	0	0	0	0	0	0	0	0	0	0	0	0	0	0	0
ASV622	0	0	0	0	0	0	0	0	0	0	0	0	36	0	0	0	0	0	109	0	0	0	0	0	0	0	0	0	0	0	0	0	0	0	0	103	0	0	68	0	0	0	0	0	0	0	0	0	0
ASV623	0	0	0	0	0	0	0	0	0	0	0	0	0	0	0	0	0	0	0	0	0	234	190	0	0	0	0	0	0	0	0	0	0	0	0	0	0	0	0	0	0	0	0	0	0	0	0	0	0
ASV624	0	0	0	0	0	0	0	0	0	0	0	0	0	0	0	0	0	0	0	28	0	0	0	0	0	0	0	0	0	0	18	0	0	0	0	0	104	0	0	0	0	22	0	0	0	0	0	0	0
ASV625	0	0	0	0	0	0	0	0	0	0	105	26	0	0	0	0	0	0	0	0	0	0	0	0	0	46	61	0	0	0	0	0	0	0	0	0	0	0	0	16	117	0	0	0	0	0	0	0	0
ASV626	0	0	10	0	9	19	21	16	16	0	0	0	0	0	0	0	0	54	12	15	61	50	64	42	0	0	0	0	0	0	0	0	0	0	14	16	0	0	0	0	2	0	0	0	0	0	0	0	0
ASV627	0	0	0	0	0	0	0	0	0	0	0	0	0	0	0	0	0	0	0	0	0	0	0	29	253	0	0	45	94	0	0	0	0	0	0	0	0	0	0	0	0	0	0	0	0	0	0	0	0
ASV628	0	0	0	63	0	0	0	0	0	0	0	0	126	0	0	0	0	0	0	0	0	0	0	0	0	0	0	0	0	0	0	0	0	0	0	0	0	0	0	0	0	0	0	0	0	0	0	0	0
ASV629	0	0	0	0	0	0	0	0	0	0	0	0	0	0	0	0	0	0	0	0	0	0	0	0	0	0	0	0	0	0	0	0	0	0	0	0	0	0	0	0	0	0	0	0	0	0	0	0	0
ASV630	0	0	0	0	0	0	0	0	0	0	0	0	0	0	0	0	0	0	0	0	0	0	0	0	0	0	0	0	0	0	0	0	0	0	0	17	0	0	0	0	0	0	0	0	399	0	0	0	0
ASV631	0	0	0	0	0	0	0	0	0	0	0	0	0	0	0	0	0	0	0	0	0	0	0	0	0	0	0	0	0	128	288	0	0	0	0	0	0	0	0	0	0	0	0	0	0	0	0	0	0
ASV632	0	0	0	0	0	0	0	0	0	0	0	0	0	0	0	0	0	0	0	0	0	0	0	0	0	0	0	0	0	0	0	0	0	0	0	0	0	0	0	0	0	0	0	0	0	0	0	0	140
ASV633	0	0	0	0	0	0	0	0	0	0	0	0	0	0	0	0	0	0	0	0	0	0	0	0	0	0	0	0	0	0	0	0	0	0	0	0	0	0	0	0	0	0	0	0	0	0	0	0	0
ASV634	0	0	0	0	0	0	0	0	0	0	0	0	0	0	0	0	0	0	0	0	0	0	0	0	0	0	131	0	0	0	0	0	0	0	0	0	0	0	0	0	0	0	0	0	0	0	0	0	0
ASV635	0	0	0	0	0	0	0	0	0	0	0	0	0	0	0	0	0	0	0	0	0	0	0	0	0	0	0	0	0	0	0	0	0	0	0	0	0	0	0	0	0	0	0	0	0	0	0	0	0
ASV636	0	0	0	0	0	0	0	0	0	0	0	0	0	71	54	0	0	0	0	0	0	0	0	0	0	0	0	0	0	0	0	0	0	0	0	0	0	79	210	0	0	0	0	0	0	0	0	0	0
ASV637	0	19	0	0	0	0	0	0	0	0	79	72	0	0	0	4	0	0	0	0	0	0	0	0	0	0	0	0	0	0	0	0	0	0	0	0	0	0	0	0	0	20	15	0	0	0	0	0	3
ASV638	0	0	0	0	0	0	304	108	0	0	0	0	0	0	0	0	0	0	0	0	0	0	0	0	0	0	0	0	0	0	0	0	0	0	0	0	0	0	0	0	0	0	0	0	0	0	0	0	0
ASV639	0	0	0	25	0	0	0	0	0	0	0	0	0	0	0	0	0	0	0	0	0	94	207	0	0	0	0	0	0	0	0	0	0	0	0	0	0	0	32	0	0	0	0	0	0	0	0	0	0
ASV640	0	0	0	0	0	0	0	0	0	0	0	0	0	0	0	0	0	194	212	0	0	0	0	0	0	0	0	0	0	0	0	0	0	0	0	0	0	0	0	0	0	0	0	0	0	0	0	0	0
ASV641	0	0	0	0	0	0	0	0	0	0	0	0	0	0	0	0	0	0	0	0	0	0	0	137	0	0	0	0	0	0	0	0	0	0	0	0	0	0	0	0	0	94	77	0	0	0	0	0	0
ASV642	0	0	0	0	0	0	0	0	0	0	0	0	402	0	0	0	0	0	0	0	0	0	0	0	0	0	0	0	0	0	0	0	0	0	0	0	0	0	0	0	0	0	0	0	0	0	0	0	0
ASV643	0	0	0	0	0	0	0	0	0	0	0	0	0	0	0	0	0	0	0	0	0	0	0	0	0	0	0	0	0	0	0	0	0	0	0	0	0	0	0	0	0	114	240	0	0	0	0	0	45
ASV644	0	0	0	0	0	0	0	0	0	0	0	0	0	0	0	0	0	0	0	0	0	0	0	0	0	0	0	0	0	0	0	0	0	0	0	0	0	0	0	0	0	0	0	0	0	0	0	0	0
ASV645	0	0	0	0	0	0	0	0	0	0	0	0	0	0	0	0	0	0	0	0	0	0	0	0	0	0	0	7	0	0	0	0	0	0	0	0	0	0	0	0	0	0	0	0	0	0	0	0	0
ASV646	0	0	46	0	0	0	89	94	0	0	0	0	0	0	0	0	0	0	0	0	0	0	0	0	0	0	0	54	0	0	0	0	0	0	0	37	0	0	0	0	0	0	0	73	0	0	0	0	0
ASV647	0	0	0	0	0	0	0	0	0	0	0	0	0	0	0	0	0	0	0	0	0	0	0	0	0	0	0	0	0	0	0	0	0	0	0	0	0	0	0	0	0	0	0	0	0	0	0	0	0
ASV648	0	0	0	5	0	0	0	0	11	0	0	0	0	0	9	0	0	0	0	11	30	8	9	8	0	0	0	19	0	0	0	0	0	22	0	0	0	0	0	0	0	60	104	0	0	21	0	0	0
ASV649	0	0	0	0	0	0	0	0	0	0	0	0	0	0	0	0	0	0	0	0	0	141	250	0	0	0	0	0	0	0	0	0	0	0	0	0	0	0	0	0	0	0	0	0	0	0	0	0	0
ASV650	0	0	0	0	131	127	0	0	0	0	0	0	0	0	0	0	0	0	0	0	0	0	0	0	0	0	0	28	24	0	0	0	0	0	0	0	0	0	0	0	0	0	0	0	0	0	0	0	0
ASV651	0	0	0	0	0	0	0	0	0	0	0	0	7	0	0	0	0	91	61	0	0	0	0	0	0	0	0	0	0	0	0	0	0	9	13	0	0	0	0	0	0	0	0	0	0	0	0	0	0
ASV652	0	0	0	0	0	0	0	0	0	0	0	0	0	0	0	0	0	0	0	0	0	0	0	0	0	0	0	0	0	0	0	0	0	0	0	0	0	0	0	0	0	0	0	0	0	0	0	0	0
ASV653	0	0	0	0	0	0	0	0	0	0	0	0	0	0	0	385	0	0	0	0	0	0	0	0	0	0	0	0	0	0	0	0	0	0	0	0	0	0	0	0	0	0	0	0	0	0	0	0	0
ASV654	0	0	0	0	0	0	0	0	0	0	0	0	0	0	0	0	0	0	0	0	0	0	0	0	0	0	0	0	0	0	0	0	0	0	0	0	0	0	0	0	0	0	0	0	0	0	0	0	0
ASV655	0	0	0	0	15	31	0	0	0	0	0	47	0	0	0	0	0	0	0	0	0	0	0	0	0	0	0	0	0	0	0	22	18	0	0	0	0	0	0	0	0	0	3	0	0	0	0	0	0
ASV656	0	0	0	0	0	0	0	0	0	0	0	0	0	0	0	0	0	0	0	0	0	0	0	0	0	0	0	0	0	0	0	0	0	0	0	0	0	0	0	0	0	0	0	0	0	0	0	0	0
ASV657	0	0	0	0	0	0	0	0	0	0	0	0	0	0	0	0	0	0	0	0	0	0	0	0	0	0	0	0	0	0	0	0	0	0	0	0	0	0	0	0	0	0	0	0	0	0	0	0	0
ASV658	0	0	0	0	0	0	0	0	0	0	0	0	0	0	0	0	0	0	0	0	0	0	0	0	0	0	0	0	0	0	0	0	0	0	0	0	0	0	0	0	0	0	0	0	0	0	0	0	0
ASV659	0	0	0	0	0	0	0	0	0	0	0	40	0	0	0	0	0	0	0	0	0	0	0	0	0	13	10	23	28	0	0	0	0	0	0	0	0	0	0	0	0	0	0	0	0	0	0	0	0
ASV660	0	0	0	0	0	0	0	0	0	0	0	0	0	0	0	0	0	0	0	0	0	0	0	0	0	0	0	0	0	0	0	0	0	0	0	0	0	0	0	0	0	256	121	0	0	0	0	0	0
ASV661	0	0	0	0	0	0	0	0	0	0	0	0	0	0	2	0	0	0	0	0	0	225	149	0	0	0	0	0	0	0	0	0	0	0	0	0	0	0	0	0	0	0	0	0	0	0	0	0	0
ASV662	0	0	0	0	0	0	0	0	0	0	0	0	0	0	0	0	0	0	0	0	0	0	0	0	0	0	0	0	0	148	228	0	0	0	0	0	0	0	0	0	0	0	0	0	0	0	0	0	0
ASV663	0	0	0	0	0	0	0	0	0	0	0	0	0	0	0	0	0	0	0	0	0	0	0	0	0	0	0	0	0	0	0	0	0	0	0	0	0	0	0	0	0	0	0	0	0	0	0	0	0
ASV664	70	0	0	0	0	17	0	0	0	0	0	0	0	0	0	0	0	0	0	0	0	18	0	0	0	0	0	0	0	32	91	0	0	26	0	0	0	0	0	0	0	0	0	0	0	0	0	0	0
ASV665	0	0	0	0	0	0	0	0	372	0	0	0	0	0	0	0	0	0	0	0	0	0	0	0	0	0	0	0	0	0	0	0	0	0	0	0	0	0	0	0	0	0	0	0	0	0	0	0	0
ASV666	0	0	0	0	0	0	0	0	107	0	0	0	0	0	0	0	0	0	0	0	0	0	0	223	42	0	0	0	0	0	0	0	0	0	0	0	0	0	0	0	0	0	0	0	0	0	0	0	0
ASV667	0	0	0	104	0	0	0	0	0	0	0	0	31	0	0	0	0	0	0	0	0	0	0	0	0	23	0	0	0	0	0	0	0	0	11	0	21	0	0	38	55	0	0	15	0	0	0	0	0
ASV668	0	0	0	0	0	0	0	28	0	0	0	0	0	0	85	0	0	0	0	0	0	0	8	0	0	0	0	0	0	0	0	94	0	0	0	0	0	0	0	0	0	0	0	0	0	0	0	0	0
ASV669	0	0	0	0	58	98	0	0	0	0	0	0	0	0	0	0	0	48	69	0	0	47	49	0	0	0	0	0	0	0	0	0	0	0	0	0	0	0	0	0	0	0	0	0	0	0	0	0	0
ASV670	0	0	0	0	0	0	0	0	0	0	0	0	0	0	0	0	0	0	0	0	0	0	0	0	0	0	0	0	0	0	0	0	0	0	0	0	0	0	0	0	0	0	0	0	0	0	0	0	0
ASV671	0	0	0	0	0	0	0	0	0	0	0	0	0	0	0	0	0	0	0	0	0	0	0	0	0	0	0	0	0	0	0	0	0	0	0	0	0	0	0	0	0	13	0	0	0	0	0	0	0
ASV672	0	0	0	0	0	0	0	0	0	0	0	0	0	0	0	0	0	0	0	0	0	0	0	0	0	0	0	0	0	0	0	0	0	0	0	0	0	0	0	0	0	0	0	0	145	0	0	0	0
ASV673	0	0	0	0	0	0	0	0	0	0	0	0	0	0	0	0	0	0	0	0	0	0	0	0	0	0	0	0	0	0	0	0	0	0	0	0	0	0	0	0	0	0	0	0	0	0	0	0	0
ASV674	0	0	0	0	0	0	0	0	0	0	0	0	0	0	0	0	0	0	0	0	0	0	0	0	0	0	0	0	0	0	0	0	0	0	0	0	0	0	0	0	0	0	0	0	0	0	0	0	0
ASV675	0	0	0	0	0	0	0	0	0	0	0	0	0	0	0	0	0	0	0	0	0	0	0	0	0	0	0	0	0	0	0	0	0	0	0	0	0	0	0	0	0	0	0	0	0	0	0	0	0
ASV676	0	0	0	0	0	0	0	0	0	0	0	0	0	0	0	0	0	0	0	0	0	0	0	0	0	0	0	0	0	0	0	0	0	0	0	0	0	0	0	0	0	0	0	0	0	0	0	0	0
ASV677	0	0	0	0	0	0	0	0	0	0	0	0	0	0	0	0	0	0	0	0	0	0	0	0	0	0	0	0	0	0	0	0	0	0	37	0	0	0	0	29	189	0	0	0	0	0	0	0	0
ASV678	0	10	0	0	0	0	0	0	0	0	4	0	0	0	0	0	0	0	0	0	0	0	0	0	0	0	5	0	0	0	0	9	0	0	0	0	0	0	0	0	0	81	132	0	4	0	0	0	0
ASV679	0	0	0	0	0	0	0	0	0	0	0	0	0	0	0	0	0	0	0	0	0	0	0	0	0	0	0	0	0	0	0	0	0	0	0	0	0	0	0	0	0	0	0	0	0	0	0	0	112
ASV680	24	0	0	0	0	10	0	0	0	0	0	0	0	0	0	0	0	0	0	0	0	0	0	0	0	0	0	16	0	0	0	0	0	0	0	0	0	0	0	0	0	0	0	0	19	0	0	0	0
ASV681	0	0	362	0	0	0	0	0	0	0	0	0	0	0	0	0	0	0	0	0	0	0	0	0	0	0	0	0	0	0	0	0	0	0	0	0	0	0	0	0	0	0	0	0	0	0	0	0	0
ASV682	0	0	0	0	0	0	0	0	0	0	0	0	0	0	0	0	0	0	0	0	0	0	0	0	0	0	0	0	0	0	0	0	0	0	0	0	0	0	0	0	0	0	0	0	0	0	0	0	0
ASV683	0	0	0	0	0	0	0	0	0	0	0	0	0	0	0	0	0	0	0	0	0	0	0	0	0	0	0	0	0	0	0	0	0	0	0	0	0	0	0	0	0	0	0	0	0	0	0	0	0
ASV684	360	0	0	0	0	0	0	0	0	0	0	0	0	0	0	0	0	0	0	0	0	0	0	0	0	0	0	0	0	0	0	0	0	0	0	0	0	0	0	0	0	0	0	0	0	0	0	0	0
ASV685	0	0	0	0	0	0	0	0	0	0	0	0	0	0	0	0	0	0	0	0	0	0	0	0	0	0	0	0	0	0	0	0	0	0	0	0	0	0	0	0	0	0	0	0	0	0	0	0	0
ASV686	0	0	0	0	0	0	0	0	0	0	0	0	0	0	0	0	0	0	0	0	0	0	0	0	0	0	0	0	0	0	0	0	0	0	0	0	0	0	0	0	0	0	0	0	0	0	0	0	0
ASV687	0	0	0	0	0	0	0	0	0	0	0	0	0	0	0	0	0	0	0	0	0	0	0	0	0	0	0	0	0	0	0	0	0	0	0	0	0	0	0	194	163	0	0	0	0	0	0	0	0
ASV688	0	0	0	0	0	0	0	0	0	0	12	39	0	2	4	0	0	4	7	186	10	0	0	0	0	13	9	0	0	0	0	0	0	0	0	0	0	0	0	0	0	0	0	0	0	0	0	0	0
ASV689	0	0	0	0	0	0	0	0	0	0	0	0	0	0	0	0	0	0	0	0	0	0	0	0	0	0	0	0	0	0	0	0	0	0	0	0	0	0	0	0	0	0	0	0	0	0	0	0	0
ASV690	0	0	0	0	0	0	0	0	0	0	0	0	0	0	0	0	0	0	0	0	0	0	0	0	0	0	0	0	0	0	0	0	0	0	0	0	0	0	0	0	0	0	0	0	0	0	0	0	0
ASV691	0	0	0	0	0	0	0	0	0	0	0	0	0	0	0	0	0	0	0	0	0	0	0	0	0	0	0	0	0	0	0	0	0	0	0	0	0	0	0	0	0	0	0	0	0	0	0	0	0
ASV692	0	0	0	0	0	0	0	0	0	0	0	0	0	0	0	0	0	0	0	0	0	0	0	0	0	0	0	0	0	0	0	0	0	0	0	0	0	0	0	0	0	0	0	0	0	0	0	0	0
ASV693	0	0	0	0	0	0	0	0	0	0	0	0	0	0	0	0	0	0	0	0	0	106	245	0	0	0	0	0	0	0	0	0	0	0	0	0	0	0	0	0	0	0	0	0	0	0	0	0	0
ASV694	0	0	0	0	0	0	0	0	0	0	0	0	0	0	0	0	0	0	0	0	0	0	0	137	214	0	0	0	0	0	0	0	0	0	0	0	0	0	0	0	0	0	0	0	0	0	0	0	0
ASV695	32	0	0	0	0	0	0	0	0	0	0	0	0	0	0	0	0	0	0	0	0	0	0	0	0	0	0	0	0	0	0	0	0	0	0	0	0	34	40	0	0	0	0	0	0	0	0	0	0
ASV696	0	0	0	0	0	0	0	0	0	0	123	226	0	0	0	0	0	0	0	0	0	0	0	0	0	0	0	0	0	0	0	0	0	0	0	0	0	0	0	0	0	0	0	0	0	0	0	0	0
ASV697	0	0	0	0	0	0	0	0	0	0	0	0	0	0	0	0	0	0	0	0	0	0	0	0	0	0	0	0	0	0	0	0	0	0	0	0	0	0	0	225	123	0	0	0	0	0	0	0	0
ASV698	0	0	0	0	0	0	67	60	57	0	0	0	0	0	0	0	0	0	0	0	0	0	0	0	0	0	0	0	0	0	0	0	0	0	0	0	0	0	0	136	0	0	0	0	0	0	0	0	0
ASV699	0	0	0	0	0	0	0	0	0	0	0	0	0	0	0	0	0	0	0	0	0	0	0	0	0	0	0	0	0	0	0	0	0	0	0	0	0	0	0	0	0	0	0	0	0	0	0	0	0
ASV700	0	0	0	0	0	0	0	0	0	0	0	0	0	0	0	342	0	0	0	0	0	0	0	0	0	0	0	0	0	0	0	0	0	0	0	0	0	0	0	0	0	0	0	0	0	0	0	0	0
ASV701	0	0	0	0	0	0	0	0	0	0	0	0	0	0	0	0	0	0	0	97	245	0	0	0	0	0	0	0	0	0	0	0	0	0	0	0	0	0	0	0	0	0	0	0	0	0	0	0	0
ASV702	0	0	0	0	0	0	0	0	0	0	0	0	0	0	0	0	0	0	0	0	0	0	0	0	0	0	0	0	0	0	0	0	0	0	0	342	0	0	0	0	0	0	0	0	0	0	0	0	0
ASV703	0	0	0	0	0	0	0	0	0	0	0	0	0	0	0	0	0	0	0	0	0	0	0	0	0	0	0	0	0	0	0	0	0	0	0	0	0	0	0	0	0	0	0	0	0	0	0	0	0
ASV704	35	78	0	0	0	0	0	0	0	0	0	0	0	0	0	43	0	0	0	20	4	30	21	0	0	30	31	0	0	0	0	0	0	22	0	0	0	0	0	0	0	0	0	0	0	0	0	0	0
ASV705	0	0	0	0	0	0	30	0	0	0	0	0	0	0	0	0	0	0	0	0	0	0	0	0	0	0	0	0	0	0	0	0	0	0	310	0	0	0	0	0	0	0	0	0	0	0	0	0	0
ASV706	0	0	0	0	0	0	0	0	0	0	0	0	0	0	0	0	0	0	0	0	0	0	0	0	0	0	0	0	0	0	0	0	0	0	0	0	0	0	0	0	0	113	136	0	56	0	0	0	0
ASV707	0	0	0	0	0	0	0	0	0	0	0	0	0	0	0	0	0	0	0	0	0	0	0	0	0	0	0	0	0	0	7	0	0	0	0	0	0	0	0	0	0	0	0	0	0	0	0	0	0
ASV708	0	0	0	0	0	0	0	0	0	0	0	0	0	0	0	0	0	0	0	20	47	19	0	0	0	0	0	12	0	0	0	0	0	30	0	0	0	0	0	0	0	0	18	0	0	0	0	0	13
ASV709	0	0	0	0	0	0	0	0	0	0	0	0	0	0	0	0	0	0	0	0	0	0	0	0	0	0	0	0	0	0	0	0	0	0	0	0	0	0	0	0	0	0	0	0	0	0	0	0	0
ASV710	0	0	0	0	0	0	0	0	0	0	0	0	0	0	0	0	0	0	0	0	0	0	0	0	0	0	0	0	0	0	0	0	0	0	0	0	0	0	0	0	0	0	0	0	0	0	0	0	0
ASV711	0	0	0	0	0	0	0	0	0	0	0	0	0	0	0	0	0	0	0	0	0	0	0	0	0	0	0	0	0	0	0	0	0	0	0	0	0	0	0	0	0	0	0	0	0	0	0	0	258
ASV712	0	0	0	0	0	0	0	0	0	0	0	0	0	165	68	0	0	0	0	0	0	42	0	0	0	0	0	38	19	0	0	0	0	0	0	0	0	0	0	0	0	0	0	0	0	0	0	0	0
ASV713	0	0	0	0	0	0	0	0	0	0	0	0	0	0	0	0	0	0	0	0	0	0	0	0	0	0	0	0	0	0	0	0	0	0	0	108	194	0	0	0	0	0	0	0	0	0	0	0	0
ASV714	0	0	0	0	0	0	0	0	0	0	0	0	0	0	0	0	0	0	0	0	0	0	0	0	0	0	0	0	0	0	0	0	0	0	0	0	0	0	0	18	0	0	0	0	0	0	0	0	0
ASV715	0	0	0	0	0	0	0	0	0	0	0	0	0	0	0	0	0	0	0	0	0	0	0	0	0	0	0	0	0	0	0	0	0	0	0	0	0	0	0	0	0	0	0	0	0	0	0	0	0
ASV716	0	0	0	0	0	0	0	0	0	0	0	0	0	0	0	0	0	0	0	0	85	0	0	0	0	0	0	0	0	0	0	0	0	0	0	0	0	0	0	0	0	0	0	0	0	0	0	0	0
ASV717	0	0	0	0	0	0	0	0	0	0	0	0	0	0	0	0	0	0	0	0	0	0	0	0	0	0	0	0	0	0	0	0	0	0	0	0	0	0	0	0	0	0	0	0	0	0	0	0	0
ASV718	0	0	0	0	0	0	0	0	0	0	0	0	0	0	0	0	0	0	0	0	0	0	0	0	0	0	0	0	0	0	12	0	0	0	0	0	0	0	0	0	0	0	0	0	0	0	0	0	0
ASV719	0	0	0	0	0	0	0	0	0	0	159	169	0	0	0	0	0	0	0	0	0	0	0	0	0	0	0	0	0	0	0	0	0	0	0	0	0	0	0	0	0	0	0	0	0	0	0	0	0
ASV720	0	0	0	12	0	0	0	0	0	0	0	0	0	0	0	0	0	0	0	0	0	0	0	0	0	0	0	0	0	0	0	0	0	0	0	0	0	0	0	0	0	0	0	315	0	0	0	0	0
ASV721	0	0	0	0	0	0	0	0	0	0	0	0	0	0	0	0	0	0	0	0	0	0	0	0	0	0	0	0	0	0	0	0	0	0	0	0	0	0	0	0	0	0	0	0	0	0	0	0	0
ASV722	0	0	0	0	0	0	0	0	0	0	0	0	0	0	0	0	0	0	0	0	0	0	0	0	0	0	0	0	0	0	0	0	0	0	0	0	0	0	0	142	183	0	0	0	0	0	0	0	0
ASV723	37	0	0	0	0	0	0	0	0	0	12	0	0	13	0	0	0	0	0	88	15	0	21	0	0	0	0	0	0	0	7	0	0	0	15	0	0	0	27	0	0	24	34	0	0	0	0	0	0
ASV724	0	0	0	0	0	0	0	0	0	0	0	0	0	0	0	0	0	0	0	0	0	0	0	0	0	0	0	0	0	0	0	28	0	0	0	0	0	0	154	0	0	0	0	0	121	0	0	0	0
ASV725	0	0	0	0	0	0	0	0	216	107	0	0	0	0	0	0	0	0	0	0	0	0	0	0	0	0	0	0	0	0	0	0	0	0	0	0	0	0	0	0	0	0	0	0	0	0	0	0	0
ASV726	0	0	0	0	0	0	0	0	0	0	111	86	0	0	0	0	0	0	0	0	0	96	30	0	0	0	0	0	0	0	0	0	0	0	0	0	0	0	0	0	0	0	0	0	0	0	0	0	0
ASV727	0	0	81	0	0	0	0	0	0	0	0	0	0	0	0	0	0	0	0	0	0	0	0	0	0	0	0	0	0	45	115	11	0	0	0	0	0	18	0	0	0	0	0	0	0	0	0	0	0
ASV728	0	0	0	0	0	0	0	0	0	0	0	0	0	0	0	0	0	0	0	0	0	0	0	0	292	0	0	0	29	0	0	0	0	0	0	0	0	0	0	0	0	0	0	0	0	0	0	0	0
ASV729	8	0	0	0	0	2	0	0	0	0	0	0	6	0	2	0	0	0	0	0	0	0	0	0	0	0	2	0	0	5	16	0	0	0	0	0	0	0	30	0	0	0	21	17	0	0	6	0	0
ASV730	0	0	0	0	118	200	0	0	0	0	0	0	0	0	0	0	0	0	0	0	0	0	0	0	0	0	0	0	0	0	0	0	0	0	0	0	0	0	0	0	0	0	0	0	0	0	0	0	0
ASV731	0	0	0	0	0	0	0	0	318	0	0	0	0	0	0	0	0	0	0	0	0	0	0	0	0	0	0	0	0	0	0	0	0	0	0	0	0	0	0	0	0	0	0	0	0	0	0	0	0
ASV732	0	0	0	0	0	0	0	0	0	0	0	0	0	0	0	318	0	0	0	0	0	0	0	0	0	0	0	0	0	0	0	0	0	0	0	0	0	0	0	0	0	0	0	0	0	0	0	0	0
ASV733	0	0	0	0	0	0	0	0	0	0	0	0	0	0	0	0	0	0	0	0	0	0	0	0	0	0	0	0	0	0	0	0	0	0	0	0	0	0	0	0	0	162	117	0	0	0	0	0	0
ASV734	0	0	0	13	0	0	0	0	0	0	0	0	0	0	0	0	0	0	0	0	38	84	87	0	0	0	0	61	20	0	0	0	0	0	0	0	0	0	0	0	0	0	0	0	3	0	0	0	10
ASV735	0	0	0	18	0	0	0	0	0	0	0	0	0	62	0	0	0	0	0	0	0	0	0	0	0	0	10	58	0	0	0	0	0	0	0	0	0	0	59	0	0	0	32	41	0	0	0	0	0
ASV736	0	0	0	0	0	0	0	0	0	0	0	0	0	0	0	0	0	0	0	0	0	0	0	0	0	0	0	0	0	0	0	0	0	0	0	0	0	0	0	0	0	0	0	0	0	0	0	0	0
ASV737	0	0	0	0	0	0	0	0	0	0	0	0	203	0	0	0	0	0	0	0	0	0	0	112	0	0	0	0	0	0	0	0	0	0	0	0	0	0	0	0	0	0	0	0	0	0	0	0	0
ASV738	0	0	0	0	0	0	0	0	0	0	0	0	0	0	0	0	0	0	0	0	0	0	0	0	0	0	0	0	0	138	177	0	0	0	0	0	0	0	0	0	0	0	0	0	0	0	0	0	0
ASV739	0	0	0	0	0	0	0	0	0	0	0	0	254	0	0	0	0	0	0	0	0	0	0	0	0	0	0	43	0	0	0	0	0	0	0	0	0	0	0	0	0	0	0	0	0	0	0	0	0
ASV740	0	0	0	0	0	0	0	0	0	0	0	0	0	0	0	0	0	0	0	0	0	0	0	0	0	0	0	0	0	0	0	0	0	0	0	0	0	0	0	0	0	0	0	0	0	0	0	0	0
ASV741	0	314	0	0	0	0	0	0	0	0	0	0	0	0	0	0	0	0	0	0	0	0	0	0	0	0	0	0	0	0	0	0	0	0	0	0	0	0	0	0	0	0	0	0	0	0	0	0	0
ASV742	50	0	0	0	0	0	0	0	3	0	40	0	0	0	0	0	0	0	0	19	29	0	0	0	0	0	0	0	0	0	0	0	0	0	3	0	0	0	8	0	0	0	0	10	0	0	0	0	0
ASV743	0	0	0	0	0	20	0	0	0	0	0	0	0	0	0	0	0	0	0	0	0	0	0	0	0	0	0	0	0	0	0	0	0	0	0	0	0	0	0	0	0	0	0	0	0	0	0	0	0
ASV744	0	0	0	44	24	0	0	0	0	0	0	0	0	0	0	0	0	0	0	0	0	0	0	0	0	0	0	0	0	0	0	0	0	0	0	0	0	0	0	0	0	0	0	0	0	0	0	0	0
ASV745	0	48	0	0	0	0	0	0	0	0	0	0	0	0	0	130	0	0	0	0	0	0	0	24	0	0	0	0	0	0	0	0	0	0	0	0	0	0	71	0	0	38	0	0	0	0	0	0	0
ASV746	0	0	0	0	0	0	0	0	0	0	0	0	0	0	0	0	0	0	0	0	0	0	0	0	0	103	165	0	0	0	0	0	0	0	0	0	0	0	0	0	0	0	0	0	0	0	0	0	0
ASV747	0	0	0	0	0	0	0	0	0	0	0	0	0	0	0	0	0	0	0	0	0	0	0	0	0	0	0	0	0	0	0	0	0	0	0	0	0	0	0	0	0	0	0	0	0	0	0	0	0
ASV748	0	0	0	0	0	0	0	0	0	0	0	0	0	0	0	0	0	0	0	0	0	0	0	0	0	309	0	0	0	0	0	0	0	0	0	0	0	0	0	0	0	0	0	0	0	0	0	0	0
ASV749	244	0	0	0	0	0	0	0	0	0	0	0	0	0	0	0	0	0	0	0	0	0	0	0	0	0	0	0	0	0	0	0	0	0	0	64	0	0	0	0	0	0	0	0	0	0	0	0	0
ASV750	0	0	0	0	0	0	0	0	0	0	0	0	0	0	0	0	0	0	0	0	0	0	0	0	0	0	0	0	0	0	0	0	0	0	0	0	0	0	0	0	0	0	0	0	0	0	0	0	0
ASV751	0	0	0	0	0	0	0	0	0	0	0	0	0	0	0	0	0	0	0	0	0	0	0	0	0	0	0	0	0	0	0	0	0	0	0	0	0	0	0	0	0	0	0	0	0	0	0	0	0
ASV752	0	0	0	0	0	0	0	0	0	0	0	0	0	0	0	0	0	0	0	138	0	0	20	0	0	0	0	0	0	0	0	0	0	0	36	0	0	0	0	0	0	26	23	0	0	41	0	0	0
ASV753	0	0	0	0	0	0	0	0	0	0	0	0	0	0	0	0	0	0	0	0	0	0	0	0	0	0	0	0	0	0	0	0	0	0	0	0	0	0	0	0	0	0	0	0	0	0	0	0	0
ASV754	0	0	0	0	0	0	0	0	0	0	0	0	0	0	0	0	0	0	0	0	0	25	35	0	0	0	0	0	0	0	0	0	0	0	0	0	0	0	0	0	0	0	0	0	0	0	0	0	0
ASV755	0	117	0	0	62	67	0	0	0	0	0	0	0	0	0	0	0	0	0	0	0	0	0	0	0	0	0	0	0	0	0	0	0	0	0	0	0	0	0	0	0	0	0	0	0	0	0	0	0
ASV756	80	0	0	0	0	0	0	0	0	0	12	16	0	0	0	0	0	0	0	0	0	22	32	0	0	0	0	0	0	0	5	0	0	10	58	0	0	0	0	0	0	0	0	0	0	0	0	0	0
ASV757	0	0	0	0	0	0	0	0	0	0	0	0	0	0	0	53	0	0	0	0	0	0	0	34	0	0	0	0	0	0	0	0	0	0	0	0	0	0	212	0	0	0	0	0	0	0	0	0	0
ASV758	0	0	0	0	0	0	0	0	0	0	0	0	0	0	0	0	0	0	0	0	0	0	0	0	0	0	0	0	0	0	0	0	0	0	0	0	0	0	0	0	0	0	0	0	0	0	0	0	0
ASV759	0	0	0	16	26	0	0	0	0	0	0	0	0	0	0	0	0	0	0	0	0	17	17	0	0	0	0	0	0	0	0	0	0	0	0	78	53	0	0	0	28	0	9	16	0	0	0	0	0
ASV760	0	0	0	0	0	0	0	0	35	0	0	0	0	0	0	0	0	0	0	0	0	0	0	0	0	16	21	0	0	0	0	0	0	0	0	10	0	0	0	0	35	0	0	0	0	0	0	0	0
ASV761	0	0	0	0	0	0	42	24	0	0	0	0	0	0	0	0	0	0	0	0	0	0	0	27	0	0	0	45	35	0	0	0	0	54	0	19	0	0	24	0	0	0	0	0	0	0	0	0	0
ASV762	0	0	0	0	0	0	0	0	0	0	0	0	0	0	0	0	0	0	0	0	0	0	0	0	0	0	0	206	85	0	0	0	0	0	0	0	0	0	0	0	0	0	0	0	0	0	0	0	0
ASV763	0	0	0	0	0	0	0	0	0	0	0	0	0	0	0	0	0	0	0	8	18	22	32	0	0	0	0	0	0	0	0	0	0	0	0	0	0	0	47	0	0	0	0	0	0	0	0	0	0
ASV764	0	0	0	0	0	0	0	0	0	0	0	0	0	0	0	288	0	0	0	0	0	0	0	0	0	0	0	0	0	0	0	0	0	0	0	0	0	0	0	0	0	0	0	0	0	0	0	0	0
ASV765	0	0	0	0	0	0	0	0	0	0	0	9	0	0	0	27	0	0	0	0	0	0	0	0	0	0	0	0	0	0	0	0	0	0	0	0	0	0	0	0	0	16	14	0	0	0	0	0	0
ASV766	0	0	0	0	0	0	0	0	0	0	0	0	0	0	0	0	0	0	0	0	0	0	0	0	0	0	0	0	0	0	0	0	0	0	0	0	0	0	0	0	0	0	0	0	0	0	0	0	0
ASV767	0	0	0	0	0	0	0	0	0	0	0	0	0	0	0	0	0	0	0	0	0	107	41	0	0	0	0	0	0	0	138	0	0	0	0	0	0	0	0	0	0	0	0	0	0	0	0	0	0
ASV768	0	0	0	0	0	0	0	0	0	0	0	0	0	0	0	0	0	0	0	0	0	0	0	0	0	0	0	0	0	0	0	0	0	285	0	0	0	0	0	0	0	0	0	0	0	0	0	0	0
ASV769	0	0	0	0	0	0	0	0	0	0	0	0	0	0	0	0	0	0	0	0	0	0	0	0	0	0	0	0	0	0	0	0	0	0	0	0	0	0	0	0	0	0	0	0	0	0	0	0	0
ASV770	0	0	0	0	0	0	0	0	0	0	0	0	0	0	0	0	0	0	0	0	0	0	0	0	0	0	0	0	0	0	0	0	0	0	0	0	0	0	0	0	0	0	0	0	0	0	0	0	0
ASV771	0	0	0	0	0	0	0	0	0	0	0	0	0	181	101	0	0	0	0	0	0	0	0	0	0	0	0	0	0	0	0	0	0	0	0	0	0	0	0	0	0	0	0	0	0	0	0	0	0
ASV772	0	0	0	0	0	0	0	0	0	0	0	0	0	0	0	0	0	0	0	0	0	0	0	0	0	0	0	0	0	0	0	0	0	0	0	0	0	0	0	0	0	0	0	0	0	203	0	0	0
ASV773	0	0	0	0	0	0	0	0	0	0	0	0	0	0	0	0	0	0	0	5	0	11	8	0	0	0	0	0	0	12	9	0	0	0	0	0	0	0	4	11	0	0	0	0	0	0	0	0	0
ASV774	65	0	0	0	0	0	0	0	0	0	0	0	0	0	0	0	0	0	0	0	0	0	0	0	0	0	0	0	0	0	0	0	0	0	0	0	0	0	0	0	0	0	0	216	0	0	0	0	0
ASV775	3	0	0	0	0	0	0	0	0	0	0	0	0	0	0	0	0	0	0	0	0	2	0	0	0	0	0	0	0	0	0	15	0	0	4	3	0	0	28	0	0	0	0	4	24	0	0	0	0
ASV776	0	0	0	0	0	0	0	0	0	0	0	0	0	0	0	0	0	0	0	0	0	199	80	0	0	0	0	0	0	0	0	0	0	0	0	0	0	0	0	0	0	0	0	0	0	0	0	0	0
ASV777	0	0	0	0	0	0	0	0	0	0	0	0	0	0	0	0	0	0	0	33	92	0	0	0	0	0	0	0	0	0	0	0	0	0	0	0	0	0	0	0	0	0	0	0	0	0	0	0	0
ASV778	0	0	0	0	0	0	0	0	0	0	0	0	0	0	0	0	0	0	0	0	0	0	0	0	0	0	0	0	0	0	0	0	0	0	0	0	0	0	0	0	0	0	0	0	0	0	0	0	0
ASV779	56	0	0	0	0	0	0	0	0	0	0	0	0	0	0	0	0	0	0	0	0	0	0	0	0	0	0	0	0	0	0	0	15	0	0	55	89	0	0	12	0	0	0	0	0	0	0	0	0
ASV780	0	0	43	0	0	18	0	0	0	0	0	0	22	23	32	0	0	0	12	0	0	0	0	0	0	0	0	0	0	0	39	8	12	0	0	0	0	0	0	0	0	0	0	0	5	0	0	0	0
ASV781	0	0	0	0	0	0	35	14	11	0	0	0	0	0	0	0	0	0	0	0	0	0	0	17	0	0	0	53	24	0	0	5	0	40	0	12	0	0	13	20	0	0	0	0	0	0	0	0	0
ASV782	0	0	0	0	183	92	0	0	0	0	0	0	0	0	0	0	0	0	0	0	0	0	0	0	0	0	0	0	0	0	0	0	0	0	0	0	0	0	0	0	0	0	0	0	0	0	0	0	0
ASV783	7	0	0	0	0	0	0	0	0	0	0	0	0	0	0	0	0	0	0	39	18	0	0	0	0	0	0	0	0	0	0	5	0	0	0	0	0	0	0	0	0	0	0	63	0	4	0	0	0
ASV784	0	0	0	0	0	0	0	0	0	0	0	0	0	0	0	0	0	0	0	0	0	0	0	0	0	0	0	0	0	0	0	0	0	0	0	0	0	0	0	0	0	0	0	0	0	0	0	0	274
ASV785	0	0	0	0	0	0	0	0	0	0	0	0	0	0	0	0	0	0	0	0	0	0	0	0	0	0	0	0	0	0	0	0	0	0	0	0	0	0	0	0	0	0	0	0	0	0	37	0	0
ASV786	0	273	0	0	0	0	0	0	0	0	0	0	0	0	0	0	0	0	0	0	0	0	0	0	0	0	0	0	0	0	0	0	0	0	0	0	0	0	0	0	0	0	0	0	0	0	0	0	0
ASV787	9	0	0	0	0	0	0	0	15	0	37	0	0	0	8	0	0	0	0	17	15	0	0	0	0	0	31	30	6	0	0	0	0	0	0	0	0	0	37	0	0	0	0	0	0	0	0	19	0
ASV788	0	0	0	22	0	0	0	0	0	0	0	12	0	39	17	0	0	0	0	7	0	0	0	17	0	0	0	0	0	0	0	0	0	0	0	11	0	0	0	0	0	19	0	0	0	10	0	0	0
ASV789	0	0	0	0	0	0	0	0	0	0	0	0	0	0	0	0	0	0	0	0	0	0	0	0	0	0	0	0	0	0	0	0	0	0	0	0	0	0	0	0	0	0	0	0	0	0	0	0	0
ASV790	0	0	0	0	0	0	0	0	0	0	96	16	0	0	0	0	0	0	0	0	0	0	0	0	0	0	0	0	0	0	0	0	0	0	0	0	0	0	159	0	0	0	0	0	0	0	0	0	0
ASV791	0	0	0	0	0	0	0	0	0	0	8	22	0	0	0	0	0	0	0	28	0	14	0	0	0	0	2	0	0	0	0	0	0	0	10	0	0	0	0	0	0	3	0	0	0	0	8	0	0
ASV792	0	0	0	0	0	0	0	0	0	0	0	0	0	0	0	268	0	0	0	0	0	0	0	0	0	0	0	0	0	0	0	0	0	0	0	0	0	0	0	0	0	0	0	0	0	0	0	0	0
ASV793	0	0	14	176	0	0	0	0	0	0	0	0	0	0	0	0	0	0	0	0	0	0	0	0	0	0	0	0	0	0	0	0	0	29	0	0	0	0	0	0	0	24	24	0	0	0	0	0	0
ASV794	0	0	0	0	0	0	0	0	0	0	0	0	0	0	0	0	0	0	0	0	0	0	0	0	0	0	0	0	0	13	254	0	0	0	0	0	0	0	0	0	0	0	0	0	0	0	0	0	0
ASV795	21	0	0	0	0	0	0	0	0	0	0	0	0	0	0	0	0	0	0	0	0	0	0	0	0	0	0	0	0	0	0	0	0	0	0	0	0	0	14	0	0	0	0	0	0	0	0	0	0
ASV796	0	0	0	0	0	0	0	0	0	0	0	0	227	0	0	0	0	0	0	0	0	0	0	0	0	0	0	0	0	0	0	0	0	0	0	39	0	0	0	0	0	0	0	0	0	0	0	0	0
ASV797	0	0	0	0	0	0	0	0	0	0	0	0	0	0	0	0	0	0	0	0	0	0	0	0	0	0	0	0	0	0	0	0	0	0	0	0	0	0	0	0	0	0	0	0	0	0	0	0	0
ASV798	0	0	0	0	0	0	0	0	0	0	0	0	0	0	4	0	0	0	0	0	0	0	0	0	0	0	0	0	0	0	0	0	0	0	0	0	0	0	0	0	0	5	256	0	0	0	0	0	0
ASV799	0	0	0	0	0	0	64	0	108	93	0	0	0	0	0	0	0	0	0	0	0	0	0	0	0	0	0	0	0	0	0	0	0	0	0	0	0	0	0	0	0	0	0	0	0	0	0	0	0
ASV800	70	0	0	0	0	0	0	0	0	0	0	0	0	0	0	0	0	0	0	0	0	0	0	0	0	0	0	125	70	0	0	0	0	0	0	0	0	0	0	0	0	0	0	0	0	0	0	0	0
ASV801	0	0	0	0	0	0	0	0	0	0	0	0	0	0	0	0	0	0	0	0	0	0	0	0	0	0	0	0	0	0	0	0	0	0	0	0	0	0	0	0	0	122	71	0	0	0	0	0	0
ASV802	0	0	0	0	0	0	0	0	0	0	66	59	0	0	0	37	0	0	0	0	0	8	4	0	0	0	0	0	0	0	0	0	0	7	0	0	0	0	0	0	0	37	32	0	0	0	0	0	0
ASV803	0	0	0	0	0	0	0	0	0	0	0	0	0	0	0	0	0	0	0	72	124	0	0	65	0	0	0	0	0	0	0	0	0	0	0	0	0	0	0	0	0	0	0	0	0	0	0	0	0
ASV804	0	0	0	0	0	0	0	0	0	0	0	0	0	0	0	0	0	0	0	0	57	0	0	0	0	0	0	0	0	0	108	0	0	0	0	95	0	0	0	0	0	0	0	0	0	0	0	0	0
ASV805	0	0	0	0	0	0	0	0	0	0	0	0	0	0	0	0	0	0	0	0	0	0	0	0	0	0	0	0	0	87	172	0	0	0	0	0	0	0	0	0	0	0	0	0	0	0	0	0	0
ASV806	0	0	0	0	0	0	0	0	0	0	0	0	0	0	0	0	0	0	0	0	0	0	0	0	0	0	0	0	0	0	0	0	0	0	0	0	0	106	153	0	0	0	0	0	0	0	0	0	0
ASV807	0	0	0	0	0	0	0	0	0	0	0	0	0	0	0	0	0	0	0	0	0	0	0	0	0	0	0	0	0	0	0	0	0	0	0	0	0	0	0	0	0	0	0	0	0	0	0	0	0
ASV808	0	0	0	0	0	0	0	0	0	0	0	0	0	0	0	0	0	0	0	0	0	0	0	0	0	0	0	0	0	0	0	0	0	0	0	0	0	0	0	0	0	80	103	0	0	0	0	0	0
ASV809	0	0	0	0	0	0	0	0	0	0	0	0	0	0	0	0	0	0	0	0	0	0	0	0	0	0	0	0	0	0	0	0	0	0	0	0	0	0	0	0	0	258	0	0	0	0	0	0	0
ASV810	0	0	0	0	0	0	0	0	0	0	0	0	0	0	0	0	0	0	0	0	0	0	0	0	0	0	0	0	0	0	0	0	0	0	0	0	0	0	0	0	0	0	0	0	0	0	0	0	0
ASV811	0	0	0	0	0	0	0	0	0	0	34	103	0	0	0	0	0	0	0	0	0	0	0	0	0	0	0	0	0	0	0	0	0	0	0	0	0	0	0	0	0	0	0	0	0	0	0	0	0
ASV812	0	0	0	0	0	0	0	0	0	0	0	0	0	0	0	0	0	0	0	0	0	0	0	0	0	0	0	0	0	0	0	0	0	0	0	0	0	0	0	0	0	0	0	0	0	0	0	0	0
ASV813	0	0	0	0	0	0	0	0	0	0	0	0	0	0	0	0	0	0	0	0	0	0	0	0	0	9	4	0	10	0	0	6	0	0	5	0	0	0	0	0	0	0	0	0	0	0	0	0	0
ASV814	0	0	0	0	190	64	0	0	0	0	0	0	0	0	0	0	0	0	0	0	0	0	0	0	0	0	0	0	0	0	0	0	0	0	0	0	0	0	0	0	0	0	0	0	0	0	0	0	0
ASV815	0	0	0	0	0	0	0	0	0	0	0	0	0	0	0	0	0	0	0	0	0	0	0	0	0	0	0	0	0	0	0	0	0	0	0	0	0	0	0	0	0	0	0	0	0	0	0	0	0
ASV816	0	31	0	0	17	43	0	0	20	0	0	0	8	0	0	0	0	0	0	0	0	0	0	0	0	0	0	20	0	0	0	0	0	0	0	0	0	0	0	0	0	0	0	0	0	0	0	0	0
ASV817	0	0	0	0	0	0	0	0	0	0	0	0	0	0	0	0	0	0	0	0	0	0	0	0	0	0	0	0	0	0	0	0	0	0	0	0	0	0	0	0	0	78	71	0	56	0	0	0	0
ASV818	0	0	0	0	0	0	0	0	0	0	0	0	0	0	0	0	0	0	0	0	0	0	0	0	0	0	0	0	0	46	206	0	0	0	0	0	0	0	0	0	0	0	0	0	0	0	0	0	0
ASV819	0	0	0	0	0	11	0	0	0	0	0	4	0	0	0	0	0	0	10	6	2	0	7	12	0	0	0	0	0	0	0	0	0	14	0	0	0	0	0	0	0	37	55	0	0	53	0	0	0
ASV820	0	0	0	0	0	0	0	0	0	0	0	0	0	0	0	0	0	99	125	0	0	0	0	0	0	0	0	0	0	0	0	0	0	0	0	0	0	0	0	0	0	0	0	0	27	0	0	0	0
ASV821	0	0	0	0	0	0	0	0	0	0	0	0	0	0	0	0	0	0	0	82	169	0	0	0	0	0	0	0	0	0	0	0	0	0	0	0	0	0	0	0	0	0	0	0	0	0	0	0	0
ASV822	0	205	0	0	0	0	0	0	0	0	0	36	0	0	0	0	0	0	0	0	0	0	0	0	0	0	0	0	0	0	0	0	0	0	0	0	0	0	0	0	0	0	0	0	0	0	0	0	0
ASV823	0	0	0	0	0	0	0	0	0	0	0	0	0	0	0	0	0	0	0	0	0	0	0	0	0	0	0	0	0	0	0	157	0	0	0	0	0	0	0	0	0	93	0	0	0	0	0	0	0
ASV824	0	0	0	0	0	0	0	0	0	0	0	0	0	0	0	250	0	0	0	0	0	0	0	0	0	0	0	0	0	0	0	0	0	0	0	0	0	0	0	0	0	0	0	0	0	0	0	0	0
ASV825	0	0	0	0	12	0	0	0	0	0	0	0	0	0	0	0	0	0	0	20	0	0	0	0	0	48	0	9	17	0	0	0	0	0	0	0	0	0	10	0	0	0	0	0	0	0	0	0	0
ASV826	0	0	0	0	0	0	0	0	0	0	0	0	0	0	0	0	0	0	0	0	0	0	0	0	0	0	0	104	24	0	0	0	0	69	0	0	0	0	0	0	0	0	0	0	0	51	0	0	0
ASV827	0	0	0	0	0	0	0	0	0	0	0	0	0	0	0	0	0	0	0	0	0	0	0	0	0	0	0	0	0	0	0	0	0	0	0	0	0	0	0	0	0	0	0	0	0	0	0	0	0
ASV828	0	0	0	0	0	0	0	0	0	0	0	0	0	0	0	0	0	0	0	0	0	0	0	0	0	98	148	0	0	0	0	0	0	0	0	0	0	0	0	0	0	0	0	0	0	0	0	0	0
ASV829	0	0	0	0	0	0	0	0	0	0	0	0	0	0	0	0	0	0	0	0	0	0	0	0	0	0	0	0	0	0	0	0	0	0	0	42	204	0	0	0	0	0	0	0	0	0	0	0	0
ASV830	0	0	0	0	0	0	0	0	0	0	0	0	0	0	0	0	0	0	0	0	0	0	0	0	0	0	0	0	0	0	0	0	0	0	0	0	0	0	0	0	0	0	0	0	0	0	0	0	0
ASV831	0	0	0	0	0	0	0	0	0	0	0	0	0	0	0	0	0	0	0	0	0	0	0	0	0	0	0	0	0	0	0	0	0	0	53	0	0	119	73	0	0	0	0	0	0	0	0	0	0
ASV832	0	0	0	0	0	0	0	0	0	0	0	0	0	0	0	0	0	0	0	0	0	0	0	0	0	0	0	0	0	0	0	0	0	0	0	0	0	0	0	0	0	0	0	0	0	0	0	0	0
ASV833	0	0	0	0	0	0	0	0	0	0	0	0	0	0	0	0	0	0	0	114	22	0	0	0	0	0	0	0	0	0	0	0	0	60	0	0	0	0	48	0	0	0	0	0	0	0	0	0	0
ASV834	0	0	0	0	0	0	0	0	0	0	0	0	0	0	0	0	0	0	0	0	0	0	0	0	0	0	0	0	0	0	13	0	0	0	0	0	0	0	0	0	0	0	0	0	69	0	0	0	0
ASV835	0	0	0	0	0	0	0	0	0	0	0	0	0	0	0	0	0	0	0	0	0	0	0	0	0	0	0	0	0	0	0	0	0	0	0	0	0	0	0	0	0	0	0	0	0	0	0	0	79
ASV836	0	0	0	0	0	0	0	0	0	0	0	0	0	0	0	0	0	0	0	0	0	0	0	0	0	0	0	0	0	0	0	0	0	0	0	0	0	0	0	0	0	0	0	0	0	0	0	0	0
ASV837	0	0	0	0	0	0	0	0	0	0	0	0	0	0	0	0	0	0	0	0	0	0	0	0	0	0	0	0	0	0	0	0	0	0	0	0	0	0	0	0	0	0	0	0	0	0	0	0	0
ASV838	0	0	0	0	0	0	0	0	0	0	0	0	0	0	0	0	0	0	0	0	0	0	0	0	0	0	0	0	0	0	0	0	0	0	0	0	0	0	0	0	0	107	135	0	0	0	0	0	0
ASV839	0	0	0	0	115	103	0	0	0	0	0	0	23	0	0	0	0	0	0	0	0	0	0	0	0	0	0	0	0	0	0	0	0	0	0	0	0	0	0	0	0	0	0	0	0	0	0	0	0
ASV840	0	0	0	0	0	0	0	0	0	0	0	0	0	0	0	0	0	0	0	0	0	171	70	0	0	0	0	0	0	0	0	0	0	0	0	0	0	0	0	0	0	0	0	0	0	0	0	0	0
ASV841	0	0	0	0	0	0	0	0	0	0	0	0	0	0	0	0	0	0	0	0	0	0	0	0	0	0	0	0	0	0	0	0	0	0	0	0	0	0	0	0	0	0	0	0	0	0	0	0	0
ASV842	0	0	0	0	0	0	0	0	0	0	0	0	0	24	0	0	0	0	0	0	0	0	0	0	0	0	0	0	0	0	0	0	0	12	0	0	0	0	0	15	31	0	0	0	0	0	25	0	0
ASV843	0	0	0	0	0	0	0	0	0	0	0	0	0	0	0	0	0	0	0	0	0	0	0	0	0	0	0	0	0	0	0	0	0	0	0	0	0	0	0	0	0	0	0	0	0	0	0	0	0
ASV844	0	0	0	0	0	0	0	0	0	0	0	0	0	0	0	0	0	0	0	0	0	0	0	0	0	0	0	0	0	0	0	0	0	0	0	0	0	0	0	0	0	0	0	0	0	0	0	0	0
ASV845	0	0	0	0	0	0	0	0	0	0	0	0	0	0	0	0	0	0	0	0	0	0	0	0	0	0	0	0	0	0	0	0	0	0	0	0	0	0	0	0	0	0	0	0	0	0	0	0	0
ASV846	0	0	0	0	0	0	0	0	0	0	0	0	0	0	0	0	0	0	0	0	0	0	0	0	0	0	0	0	0	0	0	0	0	0	0	0	0	0	170	0	0	0	0	0	0	0	0	0	0
ASV847	11	0	0	0	0	0	0	0	0	0	0	0	0	0	0	0	0	76	119	0	14	0	0	0	0	0	0	0	0	0	0	0	0	0	0	0	0	0	0	0	0	0	0	0	0	0	0	0	0
ASV848	0	0	0	59	25	0	0	0	0	0	0	0	30	0	0	0	0	65	45	0	0	0	0	10	0	0	0	0	0	0	0	0	0	0	0	0	0	0	0	0	0	0	0	0	0	0	0	0	0
ASV849	0	0	0	0	0	0	0	0	24	0	8	26	0	0	0	24	0	24	0	0	0	0	0	0	0	0	0	0	0	0	0	0	0	0	0	0	0	0	0	0	0	0	0	55	0	0	0	0	0
ASV850	0	0	24	0	0	0	0	0	0	0	0	0	0	0	0	0	0	0	0	0	0	0	0	0	0	0	0	0	0	0	0	0	0	51	0	0	0	0	0	0	0	0	0	0	0	0	0	0	0
ASV851	0	0	0	0	0	0	0	0	0	0	0	0	0	0	0	0	0	0	0	0	0	0	0	0	0	0	0	0	0	0	0	0	0	0	0	0	0	0	0	0	0	0	0	0	0	0	0	0	0
ASV852	0	0	0	0	10	6	0	0	17	22	0	0	0	0	0	0	0	0	0	0	0	0	0	11	0	0	0	47	15	0	0	0	0	0	0	0	0	0	0	0	0	0	0	0	0	0	0	0	0
ASV853	0	0	0	0	0	9	0	0	0	0	0	0	0	0	0	12	0	0	0	8	0	0	14	0	0	0	0	0	0	0	0	4	0	0	0	8	0	0	0	0	0	0	0	18	0	0	0	0	0
ASV854	0	0	0	0	0	0	62	0	98	0	0	0	0	0	0	0	0	0	0	0	0	0	0	0	0	0	0	0	0	0	0	0	0	0	0	0	0	25	48	0	0	0	0	0	0	0	0	0	0
ASV855	0	0	0	0	0	0	0	0	0	0	91	29	0	0	0	0	0	0	0	50	63	0	0	0	0	0	0	0	0	0	0	0	0	0	0	0	0	0	0	0	0	0	0	0	0	0	0	0	0
ASV856	0	0	0	0	0	0	0	0	0	0	0	0	0	0	0	0	0	0	0	0	0	0	0	0	0	0	0	0	0	0	0	0	0	0	0	0	0	0	0	0	0	0	0	0	0	0	0	0	0
ASV857	0	0	0	0	0	0	0	0	0	0	0	0	0	0	0	0	0	0	0	0	0	0	0	0	0	0	0	0	0	0	0	0	0	0	0	0	0	0	0	0	0	0	0	0	0	0	0	0	0
ASV858	0	0	0	0	0	0	0	0	0	0	0	0	0	0	0	0	0	0	0	0	0	0	0	0	0	0	0	0	0	0	0	0	0	0	0	0	0	0	0	0	0	126	105	0	0	0	0	0	0
ASV859	0	0	0	0	0	0	0	0	0	0	0	0	0	0	0	0	0	0	0	0	0	0	0	0	0	0	0	0	0	0	0	0	0	0	0	0	0	0	0	0	0	0	0	0	0	0	0	0	0
ASV860	0	0	0	0	0	0	0	0	0	0	0	0	0	0	0	0	0	0	0	0	0	0	0	0	0	0	0	0	0	0	0	0	0	0	0	0	0	0	0	0	0	0	0	0	0	0	0	0	0
ASV861	0	0	0	0	0	0	0	0	0	0	0	0	0	0	0	0	0	0	0	0	0	167	62	0	0	0	0	0	0	0	0	0	0	0	0	0	0	0	0	0	0	0	0	0	0	0	0	0	0
ASV862	0	0	0	0	0	0	0	0	0	0	0	0	0	0	0	0	0	0	0	0	0	0	0	0	0	0	0	0	0	0	0	0	0	0	0	0	0	0	0	0	0	0	0	0	0	0	0	0	0
ASV863	0	0	0	0	0	0	0	0	0	0	5	0	0	0	0	0	0	0	0	0	0	0	0	0	0	149	10	0	0	0	0	21	0	0	0	0	0	0	0	0	0	7	13	0	0	0	0	0	0
ASV864	0	0	0	0	0	0	0	0	0	0	0	0	0	26	0	0	0	0	0	0	0	0	0	0	0	0	0	12	0	0	0	0	0	0	0	0	0	0	0	0	0	0	0	0	0	0	0	0	0
ASV865	0	0	0	0	0	0	0	0	0	0	0	0	0	0	0	0	0	0	0	0	0	0	0	0	0	0	0	0	0	0	0	0	0	0	0	0	0	0	0	0	0	0	0	0	0	0	0	0	0
ASV866	0	0	0	0	168	60	0	0	0	0	0	0	0	0	0	0	0	0	0	0	0	0	0	0	0	0	0	0	0	0	0	0	0	0	0	0	0	0	0	0	0	0	0	0	0	0	0	0	0
ASV867	0	0	0	0	0	0	0	0	0	0	0	0	227	0	0	0	0	0	0	0	0	0	0	0	0	0	0	0	0	0	0	0	0	0	0	0	0	0	0	0	0	0	0	0	0	0	0	0	0
ASV868	0	0	0	0	0	0	0	0	0	0	0	0	0	0	0	0	0	0	0	0	0	0	0	0	0	0	0	0	0	0	0	0	0	0	0	0	0	0	0	0	0	0	0	0	0	0	0	0	0
ASV869	0	0	0	0	0	0	0	0	0	0	0	0	0	0	0	0	0	52	54	0	0	0	0	0	0	0	0	0	0	0	0	0	0	0	0	0	0	0	0	0	0	0	0	0	0	0	0	0	0
ASV870	0	0	0	0	0	0	0	0	0	0	0	0	0	0	0	0	0	0	0	0	0	0	0	0	0	0	0	0	0	0	0	0	0	0	0	0	0	0	18	0	0	0	0	0	0	0	0	0	0
ASV871	0	0	0	0	0	0	0	0	0	0	0	0	0	0	0	0	0	0	0	0	0	0	0	0	0	0	0	0	0	0	0	0	0	0	0	0	0	0	0	0	0	0	0	0	0	0	0	0	0
ASV872	0	0	0	0	0	0	0	0	0	0	0	0	0	0	0	0	0	0	0	0	0	0	0	0	0	0	0	0	0	0	0	0	0	0	0	0	0	0	0	0	0	0	0	0	0	0	0	0	0
ASV873	0	0	10	0	2	23	0	0	11	16	0	0	0	0	0	4	0	0	0	0	0	12	20	0	0	0	0	0	0	0	0	0	0	0	0	0	0	0	0	0	0	0	0	126	0	0	0	0	0
ASV874	0	0	0	0	0	0	0	0	0	0	0	0	0	0	0	0	0	0	0	0	0	0	0	0	0	0	0	0	0	0	0	0	0	0	0	0	0	0	0	0	0	0	0	0	0	0	0	0	0
ASV875	0	0	0	0	0	0	0	0	0	0	0	0	0	0	0	0	0	0	0	0	0	0	0	0	0	0	0	0	0	0	0	0	0	0	0	0	0	0	0	0	0	0	0	0	0	0	0	0	0
ASV876	0	0	0	0	0	0	0	0	0	0	0	0	0	0	0	0	0	0	0	0	0	0	0	0	0	0	0	0	0	0	0	0	0	0	0	0	0	70	151	0	0	0	0	0	0	0	0	0	0
ASV877	0	122	0	98	0	0	0	0	0	0	0	0	0	0	0	0	0	0	0	0	0	0	0	0	0	0	0	0	0	0	0	0	0	0	0	0	0	0	0	0	0	0	0	0	0	0	0	0	0
ASV878	0	0	0	0	0	0	0	0	0	0	0	0	0	0	0	0	0	0	0	0	0	0	0	0	0	0	0	0	0	0	0	0	0	0	0	0	0	0	0	0	0	0	0	0	0	0	19	0	95
ASV879	0	0	0	0	0	0	0	0	0	0	0	0	0	0	0	0	0	0	0	0	0	0	0	0	0	0	0	0	0	0	0	0	0	0	0	0	0	0	0	0	0	0	0	0	0	0	0	0	0
ASV880	0	0	0	0	0	0	0	0	0	0	0	0	0	0	0	0	0	0	0	0	0	0	0	0	0	0	0	0	0	0	0	0	0	0	0	0	0	0	0	0	0	0	0	0	0	0	0	0	0
ASV881	0	0	0	0	0	0	0	0	0	0	0	0	0	0	0	0	0	0	0	0	0	0	0	0	0	0	0	0	0	0	0	0	0	0	0	0	0	0	0	0	0	0	0	0	0	0	0	0	0
ASV882	0	0	0	0	0	0	0	15	8	0	0	0	0	0	15	0	0	13	0	0	15	11	20	14	0	0	0	0	0	0	8	19	0	0	0	11	0	0	0	0	0	0	0	0	0	2	0	0	0
ASV883	0	0	0	0	0	0	0	0	0	0	0	0	0	0	0	0	0	0	0	0	0	0	0	0	0	0	0	0	0	0	0	0	0	0	0	0	0	0	0	0	0	0	0	0	0	0	0	0	0
ASV884	0	0	0	0	0	0	0	0	0	0	0	0	0	0	0	0	0	0	0	0	0	0	0	0	0	0	0	0	0	0	0	0	0	0	0	0	0	0	0	0	0	0	0	0	0	0	0	0	0
ASV885	0	0	0	0	0	0	0	0	0	0	0	0	0	0	0	0	0	0	0	0	0	0	0	0	0	0	0	0	0	0	0	0	0	0	0	57	156	0	0	0	0	0	0	0	0	0	0	0	0
ASV886	0	23	0	0	0	0	0	0	0	0	0	0	0	0	0	0	0	0	0	0	0	0	0	0	0	0	0	0	0	0	0	0	0	0	0	0	0	0	0	0	0	0	0	0	0	0	0	0	66
ASV887	0	0	0	0	0	0	0	0	0	0	0	0	0	0	0	0	0	0	0	0	0	0	0	0	0	0	0	0	0	0	0	0	0	0	0	0	0	0	0	0	0	0	0	0	0	0	0	0	0
ASV888	0	0	0	0	0	0	0	0	0	0	0	0	0	0	0	0	0	0	0	88	89	0	0	0	0	0	0	0	0	0	0	0	0	0	0	0	0	0	0	0	0	0	0	0	0	0	0	0	0
ASV889	0	0	0	0	0	0	0	0	0	0	0	0	0	0	0	0	0	0	0	0	0	0	0	0	0	0	0	0	0	0	0	0	0	0	0	0	0	0	0	0	0	0	0	0	0	0	0	0	0
ASV890	0	0	0	0	0	0	0	0	0	0	0	0	0	0	0	71	41	0	10	0	0	0	0	24	0	0	0	0	6	0	0	0	0	54	0	0	0	0	0	0	0	0	0	0	0	0	0	0	0
ASV891	0	0	0	0	0	0	0	0	0	0	0	0	0	96	115	0	0	0	0	0	0	0	0	0	0	0	0	0	0	0	0	0	0	0	0	0	0	0	0	0	0	0	0	0	0	0	0	0	0
ASV892	0	0	0	0	0	0	0	0	0	0	0	0	0	0	0	0	0	0	0	0	0	0	0	0	0	0	0	0	0	0	0	0	0	210	0	0	0	0	0	0	0	0	0	0	0	0	0	0	0
ASV893	0	0	0	0	0	0	0	0	0	0	0	0	0	0	0	0	0	0	0	0	0	0	0	0	0	0	0	0	0	0	0	0	0	0	0	0	0	0	0	0	0	0	0	0	0	0	0	0	0
ASV894	0	0	0	0	0	0	0	0	0	0	0	0	0	0	0	0	0	0	0	0	0	0	0	0	0	0	0	0	0	0	0	0	0	0	0	0	0	0	0	0	0	12	15	0	0	0	41	0	0
ASV895	0	0	0	0	0	0	0	0	0	0	0	0	0	0	0	0	0	0	0	0	0	0	0	0	0	0	0	0	0	0	0	0	0	0	0	208	0	0	0	0	0	0	0	0	0	0	0	0	0
ASV896	0	0	0	0	0	0	0	0	0	0	0	0	0	0	0	0	0	0	0	54	0	0	0	0	0	5	0	0	0	0	0	0	0	0	7	0	0	0	0	0	0	0	0	0	0	0	0	0	0
ASV897	0	0	0	0	0	0	0	39	0	0	0	0	0	0	45	0	0	0	0	0	11	0	39	0	0	0	0	0	0	0	31	0	0	0	4	0	0	0	0	0	0	0	0	0	0	0	0	0	0
ASV898	0	0	0	0	0	0	0	0	205	0	0	0	0	0	0	0	0	0	0	0	0	0	0	0	0	0	0	0	0	0	0	0	0	0	0	0	0	0	0	0	0	0	0	0	0	0	0	0	0
ASV899	0	0	0	0	0	0	0	0	0	0	0	0	0	0	0	0	0	0	0	0	0	0	0	0	0	0	0	0	0	0	0	0	0	0	205	0	0	0	0	0	0	0	0	0	0	0	0	0	0
ASV900	0	0	0	7	47	72	0	0	0	0	0	0	0	0	0	0	0	0	0	0	0	15	16	0	0	0	0	0	0	0	0	0	0	0	0	0	0	0	0	0	0	0	0	0	0	0	0	0	0
ASV901	0	0	0	0	0	0	0	0	0	0	0	0	0	0	0	0	0	0	0	0	0	0	0	0	0	0	0	0	0	0	0	0	0	0	0	0	0	0	0	0	0	0	0	0	0	0	0	0	0
ASV902	0	0	0	0	0	0	0	0	0	0	0	0	0	0	0	0	0	0	0	0	0	0	0	0	0	0	0	0	0	0	0	0	0	0	0	0	0	0	0	0	0	0	0	0	0	0	0	0	0
ASV903	0	0	0	0	0	19	0	0	0	0	0	0	0	30	12	0	0	0	0	0	0	0	0	0	0	0	0	0	0	0	0	0	0	0	19	0	0	0	0	0	0	0	0	0	0	0	0	0	0
ASV904	0	0	0	0	0	0	0	0	0	0	0	0	0	0	0	0	0	0	0	0	0	0	0	0	0	0	0	0	0	0	0	0	0	0	0	0	0	0	0	0	0	0	0	0	0	0	0	0	0
ASV905	0	0	0	0	0	0	0	0	0	0	0	0	0	0	0	0	0	0	0	27	0	0	0	0	0	0	0	0	0	0	0	0	0	0	0	0	0	0	0	0	0	0	0	0	176	0	0	0	0
ASV906	0	0	0	0	0	0	0	0	0	0	0	0	0	112	91	0	0	0	0	0	0	0	0	0	0	0	0	0	0	0	0	0	0	0	0	0	0	0	0	0	0	0	0	0	0	0	0	0	0
ASV907	0	0	0	0	0	0	0	0	0	0	0	0	0	0	0	0	0	0	0	0	0	0	0	0	0	0	0	0	0	0	0	0	0	0	0	0	0	0	0	15	188	0	0	0	0	0	0	0	0
ASV908	18	0	0	0	0	0	0	0	0	0	0	0	0	0	0	0	0	19	8	0	0	0	0	0	0	0	0	0	0	0	0	9	0	0	0	82	45	0	9	0	0	0	0	0	0	0	0	0	0
ASV909	0	0	0	0	0	0	0	0	0	0	0	0	0	0	0	0	0	0	0	0	0	0	0	0	0	0	0	0	0	0	0	0	0	0	0	0	0	0	0	0	0	0	0	0	0	0	0	0	0
ASV910	0	0	0	6	0	7	4	0	4	0	0	0	5	22	11	0	0	0	6	0	0	3	2	0	0	0	0	0	0	0	0	0	0	3	0	0	0	0	0	4	0	12	6	11	0	0	0	0	3
ASV911	0	0	0	0	24	24	0	0	0	0	0	0	0	0	0	0	0	0	0	0	0	0	0	0	0	22	0	0	0	0	0	0	0	0	0	0	0	0	0	0	0	0	0	0	0	0	0	0	0
ASV912	0	0	0	200	0	0	0	0	0	0	0	0	0	0	0	0	0	0	0	0	0	0	0	0	0	0	0	0	0	0	0	0	0	0	0	0	0	0	0	0	0	0	0	0	0	0	0	0	0
ASV913	0	0	0	0	0	0	0	0	0	0	0	0	0	0	0	0	0	0	0	0	0	0	0	0	0	0	0	0	0	0	0	0	0	0	0	0	0	0	0	0	0	0	0	0	0	0	0	0	0
ASV914	0	0	0	0	0	0	0	0	0	0	0	0	0	0	0	0	0	0	0	0	0	0	0	0	0	0	0	0	0	0	0	0	0	0	0	0	0	0	0	0	0	0	0	0	0	0	0	0	0
ASV915	115	0	0	0	0	0	0	0	0	0	0	0	0	0	0	27	0	0	0	0	0	0	0	14	0	0	0	0	0	0	0	0	0	0	0	0	0	0	0	0	0	0	0	0	0	0	0	0	0
ASV916	0	0	0	0	0	0	0	0	0	0	0	0	0	0	0	0	0	0	0	0	0	0	0	0	0	0	0	0	0	0	0	0	0	0	0	0	0	0	0	0	0	0	0	0	0	0	0	0	0
ASV917	0	0	0	0	0	0	0	0	0	0	0	0	0	0	0	0	0	0	198	0	0	0	0	0	0	0	0	0	0	0	0	0	0	0	0	0	0	0	0	0	0	0	0	0	0	0	0	0	0
ASV918	0	0	0	0	0	0	0	0	0	0	0	0	0	0	0	0	0	0	0	0	0	0	0	0	0	0	0	61	137	0	0	0	0	0	0	0	0	0	0	0	0	0	0	0	0	0	0	0	0
ASV919	0	0	0	0	0	0	0	0	0	0	0	0	0	0	0	0	0	0	14	0	0	27	11	0	0	0	0	0	0	0	0	0	0	0	0	0	0	0	0	0	0	0	0	0	0	0	0	0	0
ASV920	0	0	0	0	0	8	0	0	0	0	0	0	0	0	0	0	0	0	0	65	7	11	0	0	0	0	0	0	0	0	0	0	0	17	11	0	0	0	0	0	0	0	0	0	0	0	0	0	0
ASV921	0	0	0	0	0	0	0	0	0	0	0	0	197	0	0	0	0	0	0	0	0	0	0	0	0	0	0	0	0	0	0	0	0	0	0	0	0	0	0	0	0	0	0	0	0	0	0	0	0
ASV922	0	0	0	0	0	0	0	0	0	0	0	0	0	0	0	0	0	101	96	0	0	0	0	0	0	0	0	0	0	0	0	0	0	0	0	0	0	0	0	0	0	0	0	0	0	0	0	0	0
ASV923	0	0	0	0	0	0	0	0	0	0	0	0	0	0	0	0	0	0	0	0	0	0	0	0	0	0	0	0	0	0	0	0	0	0	0	0	0	0	0	0	0	0	0	0	0	0	0	0	0
ASV924	0	0	0	0	0	0	0	0	0	0	0	0	0	0	0	0	0	0	0	0	0	0	0	0	0	0	0	0	0	0	0	0	0	0	0	0	0	0	0	0	0	0	0	0	0	0	0	0	0
ASV925	0	0	0	0	0	0	0	0	0	0	0	0	0	0	0	0	0	0	0	0	0	0	0	0	0	0	0	115	81	0	0	0	0	0	0	0	0	0	0	0	0	0	0	0	0	0	0	0	0
ASV926	0	0	0	0	0	0	0	0	0	0	0	0	0	0	0	0	0	0	0	0	0	0	0	0	0	0	0	0	0	0	0	0	0	0	0	0	0	0	0	0	0	0	0	0	0	195	0	0	0
ASV927	0	0	0	0	0	0	0	0	0	0	0	0	0	0	0	0	0	0	0	0	0	0	0	0	0	0	0	0	0	0	0	0	0	0	0	0	0	0	0	0	0	0	0	0	0	0	0	0	86
ASV928	0	0	0	0	0	0	0	0	0	0	0	0	0	0	0	0	0	0	0	0	0	0	0	0	0	0	0	0	0	0	0	0	0	0	0	0	0	0	0	0	0	0	0	0	0	0	0	0	0
ASV929	0	0	0	0	0	0	0	0	0	0	0	0	0	0	0	195	0	0	0	0	0	0	0	0	0	0	0	0	0	0	0	0	0	0	0	0	0	0	0	0	0	0	0	0	0	0	0	0	0
ASV930	0	0	0	0	0	0	0	0	0	0	0	0	0	0	0	0	0	0	0	0	0	0	0	0	0	0	0	0	0	0	0	0	0	0	0	0	0	46	149	0	0	0	0	0	0	0	0	0	0
ASV931	0	0	0	16	0	0	0	0	0	0	0	0	11	0	0	0	0	0	0	0	0	0	0	0	0	0	0	0	0	0	0	0	0	0	0	0	0	0	24	0	0	0	0	0	0	0	0	0	0
ASV932	0	0	0	0	0	0	0	0	0	0	0	0	0	0	0	0	0	0	0	0	0	0	0	0	194	0	0	0	0	0	0	0	0	0	0	0	0	0	0	0	0	0	0	0	0	0	0	0	0
ASV933	0	0	0	0	0	0	0	0	0	0	0	0	0	0	0	0	0	0	0	0	0	0	0	0	0	0	0	0	0	0	0	0	0	0	0	0	0	0	0	0	0	0	0	0	0	0	0	0	10
ASV934	17	0	0	0	0	0	0	0	0	0	0	0	0	0	0	0	0	0	0	0	0	0	0	0	0	0	0	0	0	0	0	0	0	0	0	103	73	0	0	0	0	0	0	0	0	0	0	0	0
ASV935	0	0	0	0	0	0	0	0	0	0	0	0	0	0	0	0	0	0	0	0	0	0	0	0	0	0	0	0	0	0	0	0	0	0	0	0	0	0	0	0	0	0	0	0	0	0	0	0	0
ASV936	0	0	0	0	0	0	0	0	0	0	0	0	0	0	0	0	0	0	0	0	0	0	0	0	0	0	0	0	0	0	0	0	0	0	0	0	0	0	0	0	0	0	0	0	0	0	0	0	0
ASV937	0	0	0	0	0	0	0	0	0	0	0	0	0	115	77	0	0	0	0	0	0	0	0	0	0	0	0	0	0	0	0	0	0	0	0	0	0	0	0	0	0	0	0	0	0	0	0	0	0
ASV938	0	0	0	0	0	0	0	0	0	0	0	0	0	0	0	0	0	0	0	0	0	0	0	0	0	0	0	0	0	0	0	0	0	0	0	0	0	0	0	0	0	0	0	0	0	0	0	0	0
ASV939	0	0	0	0	0	0	0	0	0	0	0	0	0	0	0	0	0	0	0	0	0	0	0	0	0	0	0	84	105	0	0	0	0	0	0	0	0	0	0	0	0	0	0	0	0	0	0	0	0
ASV940	0	0	0	0	0	0	0	0	0	0	0	0	0	0	0	0	0	0	0	0	0	0	0	0	0	0	0	0	0	0	0	0	0	0	0	0	0	0	0	0	0	74	114	0	0	0	0	0	0
ASV941	0	0	13	0	0	0	5	0	0	0	0	0	0	0	14	0	0	0	0	0	0	5	22	20	0	0	0	0	13	0	0	11	0	27	13	22	0	0	0	0	0	0	0	5	0	0	0	0	0
ASV942	0	0	0	0	0	0	0	0	0	0	0	0	17	0	0	0	0	0	0	0	0	72	81	0	0	0	0	0	0	0	0	0	0	0	0	0	0	0	0	0	0	0	0	0	0	0	0	0	0
ASV943	0	0	0	0	0	0	0	0	0	0	0	0	0	0	0	0	0	0	0	0	0	0	0	0	0	0	0	0	0	0	0	0	0	0	0	0	0	102	83	0	0	0	0	0	0	0	0	0	0
ASV944	0	0	0	0	22	21	0	0	0	0	0	0	0	0	0	0	0	0	0	5	11	0	19	0	0	0	0	0	0	0	0	0	0	0	0	0	0	0	0	0	0	0	0	38	0	0	0	0	0
ASV945	0	0	0	0	0	0	0	0	0	0	0	0	0	0	0	0	0	0	0	0	0	0	0	0	0	0	0	0	0	0	0	0	0	0	0	0	0	0	0	0	0	0	0	0	0	0	0	0	0
ASV946	0	0	0	125	0	0	0	0	0	0	0	0	0	0	0	0	0	0	0	0	0	0	0	0	0	0	0	0	0	0	0	0	0	0	0	0	0	0	0	0	0	0	0	0	0	0	0	0	0
ASV947	0	0	0	0	0	0	0	0	0	0	0	0	0	0	0	0	0	0	0	0	0	0	0	0	0	0	0	0	0	0	0	0	0	0	0	0	0	0	0	0	0	0	0	0	0	0	0	0	0
ASV948	0	0	0	0	0	0	0	0	0	0	0	0	0	0	0	88	27	0	0	0	0	31	38	0	0	0	0	0	0	0	0	0	0	0	0	0	0	0	0	0	0	0	0	0	0	0	0	0	0
ASV949	0	0	0	0	0	0	0	0	0	0	0	0	0	0	0	0	0	0	0	0	0	0	0	0	0	0	0	0	0	0	0	0	0	0	0	0	0	0	0	107	77	0	0	0	0	0	0	0	0
ASV950	0	0	0	0	0	0	0	0	0	0	0	0	0	0	0	0	0	0	0	0	0	0	0	0	0	0	0	0	0	0	0	0	0	0	0	0	0	0	0	0	0	0	0	183	0	0	0	0	0
ASV951	0	0	0	0	0	0	0	0	0	0	0	0	0	0	0	0	0	0	0	0	0	0	8	0	0	0	0	0	0	0	0	0	0	0	0	0	0	0	0	0	0	0	0	143	0	0	0	0	31
ASV952	0	0	0	0	0	0	0	0	0	0	0	0	0	0	0	0	0	0	0	0	0	0	0	0	0	0	0	0	0	0	0	0	0	0	0	0	0	0	0	0	0	0	0	0	0	0	0	0	0
ASV953	0	0	0	0	0	0	0	0	0	0	0	95	0	0	0	0	0	0	0	0	0	0	0	0	0	0	0	0	0	0	0	0	0	0	0	0	0	0	0	0	0	0	0	0	0	0	0	0	0
ASV954	0	0	0	0	0	0	0	0	0	0	0	0	0	0	0	0	0	0	0	0	0	0	0	0	0	0	0	0	0	0	0	0	0	0	0	0	0	0	0	0	0	0	0	0	0	0	0	0	0
ASV955	0	0	0	0	0	0	0	0	0	0	0	0	0	87	95	0	0	0	0	0	0	0	0	0	0	0	0	0	0	0	0	0	0	0	0	0	0	0	0	0	0	0	0	0	0	0	0	0	0
ASV956	0	0	0	0	0	0	0	0	0	0	0	0	0	118	64	0	0	0	0	0	0	0	0	0	0	0	0	0	0	0	0	0	0	0	0	0	0	0	0	0	0	0	0	0	0	0	0	0	0
ASV957	0	0	0	0	0	0	0	0	0	0	0	0	0	0	0	0	0	0	0	14	0	0	0	0	0	0	0	0	0	0	0	0	0	0	0	0	0	0	0	0	0	0	20	0	0	0	0	0	0
ASV958	0	0	0	0	0	0	0	0	0	0	0	0	0	0	0	0	0	0	0	0	0	0	0	0	0	0	0	0	0	0	0	0	0	0	0	0	0	0	0	0	0	0	0	0	0	0	0	0	0
ASV959	0	0	0	0	90	90	0	0	0	0	0	0	0	0	0	0	0	0	0	0	0	0	0	0	0	0	0	0	0	0	0	0	0	0	0	0	0	0	0	0	0	0	0	0	0	0	0	0	0
ASV960	0	0	0	20	0	28	0	0	0	0	0	0	0	0	0	0	0	0	0	0	0	0	0	0	0	0	0	0	0	0	0	0	0	0	0	11	20	0	0	0	0	0	0	0	0	0	0	0	0
ASV961	0	0	0	0	0	0	0	0	0	0	0	0	0	0	0	0	0	0	0	0	0	0	0	0	0	0	0	0	0	0	0	0	0	0	0	0	0	0	0	0	0	0	0	0	0	0	0	0	0
ASV962	0	0	0	0	0	0	0	0	0	0	0	0	0	0	0	0	0	0	0	0	0	0	0	0	0	0	0	0	0	0	0	0	0	0	0	0	0	0	0	0	0	0	0	0	0	0	0	0	0
ASV963	0	0	0	0	0	0	0	0	0	0	0	0	0	0	0	0	0	87	92	0	0	0	0	0	0	0	0	0	0	0	0	0	0	0	0	0	0	0	0	0	0	0	0	0	0	0	0	0	0
ASV964	0	0	0	0	0	0	0	0	0	0	0	0	0	0	0	0	0	0	0	0	0	0	0	0	0	0	0	0	0	0	0	0	0	0	0	118	61	0	0	0	0	0	0	0	0	0	0	0	0
ASV965	0	0	0	0	0	0	0	0	0	0	0	0	0	0	0	0	0	0	0	0	0	0	0	0	0	0	0	0	0	0	0	0	0	0	0	0	0	0	0	0	0	0	0	0	0	0	0	0	0
ASV966	0	0	0	0	0	0	0	0	0	0	0	0	0	0	0	0	0	0	0	0	0	0	0	0	0	0	0	0	0	0	0	0	0	0	0	0	0	0	0	0	0	0	0	0	0	0	0	0	0
ASV967	0	0	0	0	0	0	0	0	0	0	0	0	0	0	0	0	0	0	0	0	0	0	0	0	0	0	0	0	0	0	0	0	0	0	0	0	0	0	0	0	0	0	0	0	0	0	0	0	0
ASV968	0	0	0	0	0	0	0	0	11	0	0	0	0	0	0	0	0	0	0	7	11	0	0	0	0	0	0	0	0	0	0	0	0	0	0	16	78	0	36	0	0	0	0	0	0	0	0	0	0
ASV969	0	0	0	0	0	0	0	0	0	0	0	0	0	0	0	0	0	0	0	0	0	0	0	0	0	0	0	0	0	0	0	0	0	0	0	0	0	0	0	0	0	0	0	0	0	0	0	0	0
ASV970	0	0	0	0	0	0	82	45	0	0	0	0	0	0	0	50	0	0	0	0	0	0	0	0	0	0	0	0	0	0	0	0	0	0	0	0	0	0	0	0	0	0	0	0	0	0	0	0	0
ASV971	0	0	0	0	0	0	0	0	0	0	0	0	0	97	79	0	0	0	0	0	0	0	0	0	0	0	0	0	0	0	0	0	0	0	0	0	0	0	0	0	0	0	0	0	0	0	0	0	0
ASV972	0	0	0	0	0	0	0	0	0	0	0	0	0	0	0	0	0	0	0	0	0	0	0	0	0	0	0	0	0	0	0	0	0	0	0	0	0	0	0	0	0	0	0	0	0	0	0	0	0
ASV973	0	0	0	0	0	0	0	0	0	0	0	0	0	0	0	0	0	0	0	0	0	0	0	0	0	0	0	0	0	0	0	0	0	0	0	0	0	0	0	0	0	0	0	0	0	0	0	0	0
ASV974	0	0	0	0	0	14	2	0	28	0	0	0	0	0	0	0	0	42	0	0	0	0	0	0	0	0	0	0	0	0	0	0	0	0	0	0	0	0	14	0	0	0	16	9	0	27	0	0	0
ASV975	0	0	0	0	0	0	0	0	0	0	0	0	0	0	0	0	0	0	0	0	0	0	0	0	0	0	0	0	0	0	0	0	0	0	0	0	0	0	0	0	0	0	0	0	0	0	0	0	0
ASV976	7	0	0	0	0	0	0	0	0	0	0	0	4	0	0	0	75	0	0	0	0	0	0	0	0	0	0	0	0	0	0	0	0	0	0	0	0	0	0	0	0	0	0	0	8	0	0	0	0
ASV977	0	0	0	0	0	0	0	0	0	0	0	0	174	0	0	0	0	0	0	0	0	0	0	0	0	0	0	0	0	0	0	0	0	0	0	0	0	0	0	0	0	0	0	0	0	0	0	0	0
ASV978	0	0	0	51	0	0	0	0	0	0	0	32	0	0	0	0	0	0	0	0	0	0	0	0	0	33	0	0	0	0	0	0	0	0	0	0	0	0	0	0	0	0	0	0	0	17	0	0	0
ASV979	0	0	0	0	0	0	0	0	0	0	0	0	0	0	0	0	0	0	0	0	0	0	0	0	0	0	0	0	0	0	0	0	0	0	0	0	0	0	0	0	0	0	0	0	0	0	0	0	0
ASV980	0	0	0	0	0	0	0	0	0	0	0	0	0	0	0	9	0	0	0	0	0	0	0	0	0	0	0	0	0	0	0	0	0	0	0	0	0	0	0	0	0	0	0	0	0	0	0	0	0
ASV981	0	0	0	0	0	0	0	0	0	0	0	0	0	0	0	0	0	0	0	0	0	0	0	0	0	0	0	0	0	0	0	0	0	0	0	0	0	0	0	0	0	0	0	0	0	0	0	0	0
ASV982	0	0	0	0	0	0	0	0	0	0	0	0	0	0	0	0	0	0	0	0	0	0	0	0	0	0	0	0	0	0	0	0	0	0	0	0	0	0	0	0	0	0	0	0	0	0	0	0	0
ASV983	0	0	0	0	0	0	0	0	0	0	0	0	0	0	0	0	0	0	0	0	0	0	0	0	0	0	0	0	0	0	0	0	0	0	0	0	0	0	0	0	0	0	0	0	0	0	0	0	0
ASV984	0	0	0	0	0	0	0	0	0	0	0	0	5	0	0	0	0	0	0	0	0	8	157	0	0	0	0	0	0	0	0	0	0	0	0	0	0	0	0	0	0	0	0	0	0	0	0	0	0
ASV985	0	0	0	0	0	0	0	0	0	0	0	0	0	99	71	0	0	0	0	0	0	0	0	0	0	0	0	0	0	0	0	0	0	0	0	0	0	0	0	0	0	0	0	0	0	0	0	0	0
ASV986	0	0	0	0	0	0	0	0	0	0	0	0	0	0	0	0	0	0	0	0	0	38	132	0	0	0	0	0	0	0	0	0	0	0	0	0	0	0	0	0	0	0	0	0	0	0	0	0	0
ASV987	0	0	0	0	0	0	0	0	0	0	0	0	0	0	0	0	0	0	0	0	0	0	0	0	0	0	0	0	0	0	0	0	0	0	0	0	0	0	0	0	0	0	0	0	0	0	0	0	0
ASV988	0	0	0	0	0	0	0	0	0	0	0	0	0	0	0	0	0	0	0	0	0	0	0	0	0	0	0	0	0	0	0	0	0	0	0	78	91	0	0	0	0	0	0	0	0	0	0	0	0
ASV989	0	0	0	0	0	0	0	0	0	0	0	0	0	0	0	0	0	0	0	0	0	0	0	0	0	0	0	0	0	0	0	10	0	0	18	0	0	0	0	0	0	39	50	0	0	0	0	0	0
ASV990	0	0	0	0	0	0	0	0	0	0	0	0	0	0	0	0	0	0	0	0	0	0	0	0	0	0	0	33	73	0	0	0	0	0	0	0	0	0	0	0	0	0	0	0	0	0	0	0	0
ASV991	0	0	0	0	0	0	0	0	0	0	0	0	0	0	0	0	0	0	0	0	0	0	0	0	0	0	0	0	0	0	0	0	0	0	0	0	0	0	0	0	0	149	19	0	0	0	0	0	0
ASV992	0	0	0	4	0	0	0	0	0	0	61	95	0	0	0	0	0	0	8	0	0	0	0	0	0	0	0	0	0	0	0	0	0	0	0	0	0	0	0	0	0	0	0	0	0	0	0	0	0
ASV993	0	0	0	44	0	0	0	0	0	0	0	0	0	0	0	0	0	0	0	0	0	0	0	0	0	19	30	13	0	0	0	0	0	0	0	0	0	0	0	0	0	0	0	0	0	23	0	0	0
ASV994	0	0	0	0	0	0	0	0	0	0	0	0	0	0	0	0	0	0	0	0	0	0	0	0	0	0	0	0	0	0	0	0	0	0	0	0	0	0	48	0	0	20	36	0	0	2	0	0	0
ASV995	0	0	0	0	0	0	0	0	0	0	0	0	0	0	0	0	0	0	0	0	0	0	0	0	0	0	0	0	0	0	0	0	0	0	0	0	0	0	0	0	0	0	0	0	0	0	0	0	167
ASV996	0	0	0	0	0	0	0	0	0	0	0	0	0	0	0	0	0	0	0	0	0	0	0	0	0	0	0	0	0	0	0	0	0	0	0	0	0	0	0	0	0	0	0	0	0	0	0	0	0
ASV997	0	0	0	0	0	0	0	0	0	0	0	0	0	0	0	0	0	0	0	0	0	0	0	0	0	0	0	81	86	0	0	0	0	0	0	0	0	0	0	0	0	0	0	0	0	0	0	0	0
ASV998	0	0	104	0	0	0	0	0	0	0	0	0	0	0	0	0	0	0	0	0	0	0	0	0	0	0	0	0	0	0	0	0	0	0	0	6	0	0	0	0	0	0	0	0	0	0	0	0	0
ASV999	0	0	0	0	0	0	0	0	0	0	0	0	0	0	0	0	0	0	0	0	0	0	0	0	0	0	0	0	0	0	0	0	0	0	0	0	0	0	0	0	0	42	0	0	0	0	0	0	0
ASV1000	0	0	0	0	0	0	0	0	0	0	0	0	0	68	0	0	0	0	0	0	0	0	0	0	0	0	0	0	0	0	0	0	0	0	0	0	0	0	0	0	0	0	0	0	0	0	0	0	0
ASV1001	9	45	0	0	22	12	0	0	0	0	0	0	5	0	0	0	0	0	0	0	0	0	0	0	0	0	0	0	0	0	0	0	0	0	0	0	0	0	18	4	0	0	0	0	0	0	0	0	0
ASV1002	0	0	0	0	0	11	0	0	0	0	0	0	0	0	0	3	0	0	0	0	0	0	0	0	0	0	0	0	0	0	0	0	0	0	0	0	0	0	0	0	4	0	0	0	0	0	0	0	0
ASV1003	0	0	0	0	0	0	0	0	0	0	0	0	165	0	0	0	0	0	0	0	0	0	0	0	0	0	0	0	0	0	0	0	0	0	0	0	0	0	0	0	0	0	0	0	0	0	0	0	0
ASV1004	0	0	0	0	0	0	0	0	0	0	0	0	0	0	0	0	0	0	0	0	0	0	0	0	0	0	0	0	0	0	0	0	0	0	0	0	0	0	0	0	0	0	0	0	0	0	0	0	0
ASV1005	0	0	0	0	0	0	0	0	0	0	0	0	0	0	0	0	0	0	0	0	0	0	0	0	0	0	0	0	0	0	0	0	0	0	0	0	0	0	0	0	0	0	0	0	0	0	0	0	0
ASV1006	0	0	0	0	0	0	0	0	0	0	0	0	0	0	0	0	0	0	0	119	35	0	0	0	0	0	0	0	0	0	0	0	0	0	0	0	0	0	0	0	0	0	0	0	0	3	0	0	0
ASV1007	0	0	0	0	0	0	0	0	0	0	0	0	0	0	0	0	0	0	0	0	0	0	0	0	0	0	0	0	0	0	0	0	0	0	0	0	0	0	0	0	0	0	0	0	0	0	0	0	0
ASV1008	0	88	0	0	0	0	0	0	0	0	0	0	0	0	0	0	0	0	0	0	0	0	0	0	0	0	0	0	0	0	0	0	0	0	0	10	0	0	0	0	0	0	0	0	0	0	0	0	0
ASV1009	0	0	0	0	0	0	0	0	0	0	0	0	0	0	0	0	0	0	0	0	0	0	0	0	0	0	0	0	0	0	0	0	0	0	0	75	87	0	0	0	0	0	0	0	0	0	0	0	0
ASV1010	0	0	0	0	0	0	0	0	0	0	0	0	0	0	0	0	0	0	0	0	0	0	0	22	0	0	0	0	0	0	0	0	0	0	0	0	0	0	0	0	0	0	0	0	0	0	0	0	0
ASV1011	0	0	0	0	0	0	0	0	0	0	0	0	0	0	0	0	0	0	0	0	0	0	0	0	0	0	0	0	0	0	0	0	0	0	0	0	0	0	0	0	0	0	0	0	0	0	0	0	0
ASV1012	0	0	0	0	0	0	0	0	0	0	0	0	0	0	0	0	0	0	0	0	0	0	0	0	0	0	0	0	0	0	0	0	0	0	0	0	0	0	0	0	0	0	0	0	0	0	0	0	0
ASV1013	0	0	0	0	0	0	0	0	0	0	0	0	0	0	0	0	0	0	0	0	0	0	0	0	0	0	0	0	0	0	0	0	0	0	0	0	0	0	22	0	0	0	0	0	0	0	0	0	0
ASV1014	0	0	0	0	0	0	0	0	0	0	0	0	0	0	0	0	0	0	0	0	54	0	0	0	0	0	0	0	0	0	0	0	0	0	0	0	0	0	0	0	0	0	0	0	0	0	0	0	0
ASV1015	48	0	0	0	0	0	0	0	0	0	0	0	0	0	0	0	0	0	0	0	0	0	0	0	0	0	0	0	0	0	0	0	0	113	0	0	0	0	0	0	0	0	0	0	0	0	0	0	0
ASV1016	161	0	0	0	0	0	0	0	0	0	0	0	0	0	0	0	0	0	0	0	0	0	0	0	0	0	0	0	0	0	0	0	0	0	0	0	0	0	0	0	0	0	0	0	0	0	0	0	0
ASV1017	0	5	0	0	0	0	0	0	0	0	0	0	0	0	0	0	0	0	0	0	0	19	18	0	0	0	0	0	0	0	0	0	0	0	0	43	11	0	0	0	11	3	7	0	0	5	0	0	0
ASV1018	0	0	0	0	0	0	0	0	0	0	0	0	0	0	22	0	0	0	0	0	0	0	0	0	0	0	0	0	0	0	0	0	0	0	0	0	0	0	0	0	0	32	0	0	0	0	0	0	106
ASV1019	0	0	0	0	15	0	0	0	0	0	0	0	0	0	0	0	0	0	12	0	0	0	0	0	0	0	0	0	0	0	0	0	0	0	0	0	0	0	34	0	0	0	0	0	0	0	0	0	0
ASV1020	0	0	21	0	0	0	0	0	0	0	11	3	0	0	0	0	0	0	0	0	0	0	0	0	0	0	0	9	0	0	0	0	0	0	0	17	0	0	0	0	6	6	18	0	0	0	0	0	0
ASV1021	0	0	0	0	0	0	0	0	0	0	0	0	0	0	0	0	0	0	0	0	0	0	0	0	0	0	0	0	0	0	0	0	0	0	0	0	0	0	0	0	0	70	90	0	0	0	0	0	0
ASV1022	0	0	0	0	0	0	0	0	0	0	0	0	0	0	0	0	0	0	0	0	0	13	15	0	0	0	24	0	0	0	0	0	0	0	0	0	0	0	0	0	0	39	69	0	0	0	0	0	0
ASV1023	0	0	0	0	0	0	94	32	0	0	0	0	0	0	0	0	0	0	0	0	0	0	0	0	0	0	0	0	0	0	0	0	0	0	0	0	0	0	0	0	0	0	0	0	0	33	0	0	0
ASV1024	0	0	0	0	0	0	0	0	0	0	0	0	0	0	0	0	0	0	0	0	0	0	0	0	0	0	0	0	0	0	0	0	0	0	0	0	0	0	0	0	0	0	0	0	0	0	0	7	0
ASV1025	0	0	0	0	0	0	0	0	0	0	0	0	0	0	0	0	0	0	0	0	0	0	0	0	0	0	0	0	0	0	0	0	0	0	0	0	0	0	0	0	0	0	0	0	0	0	0	0	0
ASV1026	0	0	0	0	0	0	0	0	0	0	0	0	0	0	0	0	0	0	0	0	0	0	0	0	0	0	0	0	0	0	0	0	0	0	0	0	0	0	0	0	0	0	0	0	0	0	0	0	0
ASV1027	0	0	0	0	0	0	0	0	0	0	0	0	0	0	0	0	0	0	0	0	0	62	97	0	0	0	0	0	0	0	0	0	0	0	0	0	0	0	0	0	0	0	0	0	0	0	0	0	0
ASV1028	0	0	0	0	0	0	0	0	0	0	0	0	0	0	0	0	0	0	0	0	0	0	0	0	0	0	0	0	0	0	0	0	0	0	0	0	0	0	0	0	0	0	0	0	0	0	0	0	0
ASV1029	0	0	0	0	0	0	0	0	0	0	36	0	0	0	0	0	0	0	0	0	0	0	0	0	0	0	0	0	0	0	0	0	0	0	0	50	72	0	0	0	0	0	0	0	0	0	0	0	0
ASV1030	0	0	0	0	0	0	0	0	0	0	0	0	0	0	0	0	0	0	0	8	5	0	0	0	0	18	9	0	0	0	0	0	0	0	0	0	0	0	0	30	25	0	4	0	0	0	0	0	0
ASV1031	0	0	0	0	0	0	0	0	0	0	0	0	0	0	0	0	0	0	0	0	0	0	0	0	0	0	0	0	0	0	0	0	0	0	0	0	0	0	0	0	0	0	0	0	0	0	0	0	0
ASV1032	0	0	117	39	0	0	0	0	0	0	0	0	0	0	0	0	0	0	0	0	0	0	0	0	0	0	0	0	0	0	0	0	0	0	0	0	0	0	0	0	0	0	0	0	0	0	0	0	0
ASV1033	0	0	47	39	0	0	0	0	0	0	0	0	0	0	0	0	0	0	0	0	0	0	0	0	0	0	0	0	0	0	0	0	0	0	0	0	0	0	0	0	0	9	0	11	0	0	0	0	0
ASV1034	0	0	0	0	0	0	0	0	0	0	0	0	0	0	0	0	0	0	0	0	0	0	0	0	0	0	0	0	0	0	0	0	0	0	0	0	0	0	0	0	0	0	0	0	0	0	0	0	0
ASV1035	0	0	0	0	0	0	0	0	0	0	0	0	0	0	0	0	0	0	0	0	0	0	0	0	0	0	0	0	0	20	135	0	0	0	0	0	0	0	0	0	0	0	0	0	0	0	0	0	0
ASV1036	0	0	0	0	68	55	0	0	0	0	0	0	0	0	0	0	0	0	0	0	0	0	0	0	0	0	0	0	0	0	0	0	0	0	0	0	0	0	0	0	0	31	0	0	0	0	0	0	0
ASV1037	0	0	0	0	0	0	0	0	0	0	0	0	0	0	0	0	0	0	0	0	0	0	0	0	0	0	0	0	0	0	0	0	0	0	0	0	0	0	0	0	0	0	0	0	0	0	0	0	60
ASV1038	0	0	0	0	0	0	0	0	0	0	0	0	0	0	0	0	0	0	0	0	0	0	0	0	0	0	0	0	0	0	0	0	0	0	0	0	0	0	0	0	0	0	0	0	0	0	0	0	0
ASV1039	0	0	0	0	0	0	0	0	0	0	0	0	0	0	0	0	0	0	0	0	0	0	0	0	0	0	0	0	0	0	0	0	0	0	0	0	0	0	0	0	0	0	0	0	0	0	0	0	0
ASV1040	0	0	0	0	0	0	0	0	0	0	0	0	0	0	0	0	0	0	0	0	0	0	0	0	0	0	0	97	54	0	0	0	0	0	0	0	0	0	0	0	0	0	0	0	0	0	0	0	0
ASV1041	0	0	0	0	67	83	0	0	0	0	0	0	0	0	0	0	0	0	0	0	0	0	0	0	0	0	0	0	0	0	0	0	0	0	0	0	0	0	0	0	0	0	0	0	0	0	0	0	0
ASV1042	0	0	0	0	0	0	115	19	0	0	0	0	0	0	0	16	0	0	0	0	0	0	0	0	0	0	0	0	0	0	0	0	0	0	0	0	0	0	0	0	0	0	0	0	0	0	0	0	0
ASV1043	0	0	0	0	24	24	0	0	7	0	0	10	0	0	0	0	0	0	0	11	11	0	0	0	0	0	0	0	0	0	0	0	0	0	0	0	0	0	0	0	0	0	0	0	0	0	0	0	0
ASV1044	0	0	0	0	0	0	0	0	0	0	0	0	0	0	0	0	0	0	0	0	0	0	0	0	0	0	0	0	0	0	0	0	0	0	0	0	0	0	0	0	0	0	0	0	0	0	0	0	0
ASV1045	0	0	0	0	0	0	0	0	0	0	0	0	0	0	0	0	0	0	0	0	0	0	0	0	0	0	0	0	0	0	0	0	0	0	0	0	0	0	0	0	0	0	0	0	0	0	0	0	0
ASV1046	0	0	0	0	0	0	0	0	0	0	0	0	0	0	0	0	0	0	0	0	0	0	0	0	0	0	0	0	0	0	0	0	0	0	0	0	0	0	0	0	0	0	0	0	0	0	0	0	0
ASV1047	14	0	0	0	0	21	0	33	0	0	36	45	0	0	0	0	0	0	0	0	0	0	0	0	0	0	0	0	0	0	0	0	0	0	0	0	0	0	0	0	0	0	0	0	0	0	0	0	0
ASV1048	0	0	0	0	0	0	46	33	0	0	0	0	0	0	0	0	0	0	0	0	0	0	0	0	0	0	0	0	0	0	0	0	0	0	0	70	0	0	0	0	0	0	0	0	0	0	0	0	0
ASV1049	0	0	0	0	0	0	0	0	56	93	0	0	0	0	0	0	0	0	0	0	0	0	0	0	0	0	0	0	0	0	0	0	0	0	0	0	0	0	0	0	0	0	0	0	0	0	0	0	0
ASV1050	0	140	0	0	0	0	0	0	0	0	0	0	0	0	0	0	0	0	0	0	0	0	0	0	0	0	0	0	0	0	0	0	0	0	0	0	0	0	0	0	0	0	0	0	0	0	0	0	0
ASV1051	0	0	0	0	0	0	0	0	0	0	0	0	0	0	0	0	0	0	0	0	0	0	0	0	0	0	0	0	0	0	0	0	0	0	0	0	0	0	0	0	0	0	0	0	0	0	0	0	0
ASV1052	0	0	10	0	0	0	0	0	0	0	0	0	0	0	0	0	0	0	0	0	0	0	0	0	0	0	0	0	0	0	0	0	0	0	0	0	0	0	0	0	0	0	0	0	0	0	0	0	0
ASV1053	0	0	0	0	0	0	0	0	0	0	0	0	38	0	0	0	0	0	0	0	0	0	0	0	0	0	0	0	0	0	0	0	0	0	0	0	0	0	0	0	0	0	0	0	16	0	0	0	0
ASV1054	0	0	0	0	0	0	0	0	0	0	0	0	0	0	0	0	0	0	0	0	0	0	0	0	0	0	0	0	0	0	0	0	0	0	0	0	0	0	0	0	0	0	0	0	0	0	0	0	0
ASV1055	0	0	0	0	0	0	0	0	0	0	0	0	0	8	0	0	0	0	0	0	0	0	0	0	0	0	0	0	0	0	0	51	0	0	0	0	0	0	0	0	0	5	0	0	0	0	0	0	0
ASV1056	0	0	0	0	0	0	0	0	0	0	0	0	0	0	0	147	0	0	0	0	0	0	0	0	0	0	0	0	0	0	0	0	0	0	0	0	0	0	0	0	0	0	0	0	0	0	0	0	0
ASV1057	0	0	0	0	0	0	0	0	0	0	0	0	0	0	0	0	0	0	0	12	0	0	0	0	0	0	0	0	0	0	0	125	0	0	0	0	0	0	0	0	0	0	0	0	0	9	0	0	0
ASV1058	0	0	0	0	0	0	0	0	0	0	0	0	146	0	0	0	0	0	0	0	0	0	0	0	0	0	0	0	0	0	0	0	0	0	0	0	0	0	0	0	0	0	0	0	0	0	0	0	0
ASV1059	0	0	0	0	0	0	0	0	0	0	0	0	146	0	0	0	0	0	0	0	0	0	0	0	0	0	0	0	0	0	0	0	0	0	0	0	0	0	0	0	0	0	0	0	0	0	0	0	0
ASV1060	0	0	0	0	0	0	0	0	0	0	0	0	0	0	0	0	0	0	0	0	0	0	0	0	0	0	0	0	0	0	0	0	0	0	0	0	0	0	0	0	0	0	0	0	0	0	0	0	0
ASV1061	0	0	0	0	0	0	0	0	0	0	0	0	0	0	0	0	0	0	0	0	0	0	0	0	0	0	0	0	0	0	0	0	0	0	0	0	0	0	0	0	0	0	0	0	0	0	0	0	0
ASV1062	0	0	0	145	0	0	0	0	0	0	0	0	0	0	0	0	0	0	0	0	0	0	0	0	0	0	0	0	0	0	0	0	0	0	0	0	0	0	0	0	0	0	0	0	0	0	0	0	0
ASV1063	0	0	0	0	0	0	0	0	0	0	0	0	0	111	34	0	0	0	0	0	0	0	0	0	0	0	0	0	0	0	0	0	0	0	0	0	0	0	0	0	0	0	0	0	0	0	0	0	0
ASV1064	0	0	0	0	0	0	0	0	0	0	0	0	0	0	0	0	0	0	0	0	0	0	0	0	0	0	0	63	82	0	0	0	0	0	0	0	0	0	0	0	0	0	0	0	0	0	0	0	0
ASV1065	0	0	0	0	0	0	0	0	0	0	0	0	0	0	0	0	0	0	0	0	0	0	0	0	0	0	0	0	0	0	0	0	0	0	0	0	0	0	0	0	0	0	0	0	0	0	0	0	0
ASV1066	0	0	0	0	0	0	0	0	0	0	0	0	0	29	34	0	0	0	0	0	0	0	0	0	0	0	0	17	16	0	0	0	0	0	0	0	0	0	0	0	0	0	0	0	0	47	0	0	0
ASV1067	0	0	0	0	0	0	63	0	29	0	19	0	0	0	0	0	0	0	0	0	0	32	0	0	0	0	0	0	0	0	0	0	0	0	0	0	0	0	0	0	0	0	0	0	0	0	0	0	0
ASV1068	0	0	0	0	0	0	0	0	0	0	0	0	0	0	0	0	0	0	0	0	0	0	0	0	0	0	0	143	0	0	0	0	0	0	0	0	0	0	0	0	0	0	0	0	0	0	0	0	0
ASV1069	0	0	0	0	0	0	0	0	0	0	0	0	0	0	0	0	0	0	0	0	0	0	0	0	0	0	0	0	0	0	0	0	0	0	0	0	0	0	143	0	0	0	0	0	0	0	0	0	0
ASV1070	0	0	38	0	0	0	0	0	0	0	0	0	0	0	0	0	0	0	0	0	0	0	0	0	0	0	0	0	0	0	0	0	0	0	0	0	0	0	0	0	0	0	0	0	0	0	0	0	0
ASV1071	0	0	0	0	0	0	0	0	0	0	0	0	0	0	0	0	0	0	0	0	0	0	0	0	0	0	0	0	0	0	0	0	0	0	0	0	0	0	0	0	0	0	0	0	0	0	26	0	0
ASV1072	0	0	0	0	0	0	0	0	0	0	0	0	0	0	0	0	0	0	0	0	0	0	0	0	0	0	0	0	0	0	0	0	0	0	0	11	0	0	0	0	0	0	0	0	0	0	0	0	0
ASV1073	0	0	0	0	0	0	0	0	0	0	0	0	0	0	0	0	0	0	0	0	0	0	0	0	0	0	0	0	0	0	0	0	0	0	0	0	0	0	0	0	0	0	0	0	0	0	0	0	0
ASV1074	0	0	0	0	0	0	0	0	0	0	0	0	0	0	0	0	0	0	0	0	0	0	0	0	0	0	0	0	0	0	0	0	0	0	0	0	0	0	0	0	0	0	0	0	0	0	0	0	0
ASV1075	0	0	0	0	0	0	0	0	0	0	0	0	0	0	0	0	0	0	0	0	0	0	0	0	0	0	0	0	0	0	0	0	0	0	0	0	0	0	0	0	0	0	0	0	0	0	0	0	0
ASV1076	0	0	0	0	0	0	0	0	0	0	0	0	0	0	0	0	0	0	0	0	0	0	0	0	0	0	0	0	0	0	0	0	0	0	0	0	0	0	0	54	87	0	0	0	0	0	0	0	0
ASV1077	141	0	0	0	0	0	0	0	0	0	0	0	0	0	0	0	0	0	0	0	0	0	0	0	0	0	0	0	0	0	0	0	0	0	0	0	0	0	0	0	0	0	0	0	0	0	0	0	0
ASV1078	0	0	0	0	0	0	0	0	0	0	0	0	0	0	0	0	0	0	0	0	0	0	0	0	0	0	0	0	0	0	0	0	0	0	0	0	0	0	0	0	0	0	0	0	0	0	0	0	0
ASV1079	0	0	0	0	0	0	0	0	0	0	0	0	0	0	0	0	0	0	0	0	0	0	0	0	0	0	0	0	0	0	0	0	0	0	0	0	0	0	0	0	0	0	0	0	0	0	0	0	0
ASV1080	22	0	0	0	0	0	0	0	0	0	0	0	0	0	0	0	0	0	0	0	0	0	0	0	0	0	0	0	0	21	87	0	0	0	10	0	0	0	0	0	0	0	0	0	0	0	0	0	0
ASV1081	0	0	0	0	0	0	0	0	0	0	0	0	0	0	0	0	0	0	0	0	0	0	0	0	0	0	0	0	0	0	0	0	0	0	140	0	0	0	0	0	0	0	0	0	0	0	0	0	0
ASV1082	0	0	0	0	0	0	0	0	0	0	0	0	0	0	0	0	0	0	0	0	0	0	0	0	0	0	0	0	0	0	0	0	0	0	0	0	0	0	0	0	0	0	0	0	0	0	0	0	0
ASV1083	0	0	0	0	0	0	0	0	0	0	0	0	0	0	0	0	0	0	0	0	0	0	0	0	0	0	0	0	0	0	0	0	0	0	0	0	0	0	0	0	0	0	0	0	0	0	0	0	0
ASV1084	0	0	0	0	0	0	0	0	0	0	0	0	0	67	72	0	0	0	0	0	0	0	0	0	0	0	0	0	0	0	0	0	0	0	0	0	0	0	0	0	0	0	0	0	0	0	0	0	0
ASV1085	0	0	0	0	0	0	0	0	0	0	0	0	0	0	0	0	0	0	0	0	0	0	0	0	0	0	0	0	0	0	0	0	0	0	0	0	0	0	0	0	0	0	0	0	0	0	0	0	0
ASV1086	0	0	0	0	0	0	0	0	0	0	0	0	0	0	0	0	0	0	0	0	0	0	0	0	0	0	0	0	0	0	0	0	0	0	0	0	0	0	138	0	0	0	0	0	0	0	0	0	0
ASV1087	0	0	0	0	0	0	0	0	0	0	0	0	0	0	0	0	0	0	0	0	0	0	0	0	0	0	0	0	0	0	0	0	0	0	0	0	0	0	0	0	0	0	0	0	0	0	0	0	0
ASV1088	0	0	0	0	0	0	0	0	0	0	0	0	137	0	0	0	0	0	0	0	0	0	0	0	0	0	0	0	0	0	0	0	0	0	0	0	0	0	0	0	0	0	0	0	0	0	0	0	0
ASV1089	0	0	0	0	0	0	0	0	0	0	0	0	0	0	0	0	0	0	0	0	0	0	0	0	0	0	0	0	0	0	0	0	0	0	0	0	0	0	0	0	0	0	0	0	0	0	0	0	0
ASV1090	0	0	0	0	0	0	0	0	0	0	0	0	0	0	0	0	0	0	0	0	0	0	0	123	0	0	0	0	0	0	0	0	0	0	0	0	0	0	0	0	0	0	0	0	0	0	0	0	0
ASV1091	0	0	0	0	0	0	0	0	18	16	0	0	0	0	0	0	0	0	0	0	0	38	0	13	0	15	16	0	0	0	0	11	0	0	0	0	0	0	0	6	0	0	0	0	3	0	0	0	0
ASV1092	0	0	0	0	0	0	0	0	0	0	0	0	0	0	0	0	0	71	65	0	0	0	0	0	0	0	0	0	0	0	0	0	0	0	0	0	0	0	0	0	0	0	0	0	0	0	0	0	0
ASV1093	0	0	0	0	0	0	0	0	0	0	0	0	0	0	0	0	0	0	0	0	0	29	84	0	0	0	0	0	0	0	0	0	0	0	0	0	0	0	0	23	0	0	0	0	0	0	0	0	0
ASV1094	0	136	0	0	0	0	0	0	0	0	0	0	0	0	0	0	0	0	0	0	0	0	0	0	0	0	0	0	0	0	0	0	0	0	0	0	0	0	0	0	0	0	0	0	0	0	0	0	0
ASV1095	0	0	0	0	0	0	0	0	0	0	0	0	0	0	0	0	0	0	0	0	0	0	0	0	0	0	0	0	0	0	0	0	0	0	0	0	0	0	0	0	0	0	0	0	0	0	0	0	0
ASV1096	0	0	0	0	0	0	0	0	0	0	0	0	0	0	0	0	0	0	0	0	0	0	0	0	0	0	0	0	0	0	0	0	0	0	0	0	0	0	0	0	0	0	0	0	0	0	0	0	0
ASV1097	0	0	0	0	0	0	0	0	0	0	0	0	0	0	0	0	0	0	0	0	0	0	0	0	0	0	0	0	0	0	0	0	0	0	0	0	0	0	0	0	0	0	0	0	0	0	0	0	0
ASV1098	0	0	0	0	0	0	0	0	3	0	0	0	0	0	0	0	0	0	0	0	10	0	0	0	0	0	0	0	0	0	0	0	0	0	0	0	0	0	0	0	0	0	0	0	0	0	0	0	0
ASV1099	0	0	0	0	0	0	0	0	62	0	0	0	0	0	0	0	0	0	0	0	0	50	22	0	0	0	0	0	0	0	0	0	0	0	0	0	0	0	0	0	0	0	0	0	0	0	0	0	0
ASV1100	0	0	0	0	0	0	0	0	0	0	0	0	0	0	0	0	0	0	0	0	0	0	0	0	0	0	0	0	0	0	0	0	0	0	0	0	0	40	94	0	0	0	0	0	0	0	0	0	0
ASV1101	0	134	0	0	0	0	0	0	0	0	0	0	0	0	0	0	0	0	0	0	0	0	0	0	0	0	0	0	0	0	0	0	0	0	0	0	0	0	0	0	0	0	0	0	0	0	0	0	0
ASV1102	0	0	0	0	0	0	0	0	0	0	0	0	0	0	0	0	0	0	0	0	0	0	0	0	0	0	0	0	0	0	0	0	0	0	0	0	0	0	0	0	0	0	0	0	0	0	0	0	0
ASV1103	0	133	0	0	0	0	0	0	0	0	0	0	0	0	0	0	0	0	0	0	0	0	0	0	0	0	0	0	0	0	0	0	0	0	0	0	0	0	0	0	0	0	0	0	0	0	0	0	0
ASV1104	0	0	0	0	0	0	0	0	0	0	0	0	0	0	0	0	0	0	0	0	0	0	0	0	0	0	0	0	0	0	0	0	0	0	0	0	0	0	0	0	0	62	56	0	0	0	0	0	0
ASV1105	0	0	0	0	0	0	0	0	0	0	0	0	0	0	0	0	0	0	0	0	0	0	0	0	0	0	0	0	0	0	0	0	0	0	0	0	0	0	0	0	0	0	0	0	0	0	0	0	0
ASV1106	0	0	0	0	0	0	0	0	0	0	0	0	0	0	0	0	0	0	0	0	0	0	0	0	0	0	0	0	0	0	0	0	0	0	0	0	0	0	0	0	0	0	0	0	0	0	0	0	0
ASV1107	0	0	0	131	0	0	0	0	0	0	0	0	0	0	0	0	0	0	0	0	0	0	0	0	0	0	0	0	0	0	0	0	0	0	0	0	0	0	0	0	0	0	0	0	0	0	0	0	0
ASV1108	0	0	0	0	0	0	0	0	0	0	0	0	0	0	0	0	0	0	0	0	0	0	0	0	0	0	0	0	0	0	0	0	0	131	0	0	0	0	0	0	0	0	0	0	0	0	0	0	0
ASV1109	0	0	0	0	0	0	0	0	0	0	0	0	0	0	0	0	0	0	0	0	0	0	0	0	0	0	0	0	0	0	0	0	0	0	0	0	0	0	131	0	0	0	0	0	0	0	0	0	0
ASV1110	0	0	0	0	0	0	0	0	0	0	0	0	0	0	0	0	0	0	0	0	0	0	0	0	0	0	0	0	0	0	0	0	0	0	0	0	0	0	0	0	0	0	0	0	0	0	0	0	0
ASV1111	0	0	0	0	0	0	0	0	0	0	0	0	0	0	0	0	0	0	0	0	0	0	0	0	0	0	0	0	0	0	0	0	0	0	0	0	0	0	0	0	0	0	0	0	0	0	0	0	0
ASV1112	0	0	0	0	0	0	0	0	0	0	0	0	0	0	0	0	0	0	0	0	0	0	0	0	0	0	0	0	0	0	0	0	0	0	0	0	0	0	0	0	0	0	0	0	0	0	0	0	0
ASV1113	0	0	0	0	0	0	0	0	0	0	0	0	0	0	0	0	0	0	0	0	0	0	0	0	0	0	0	0	0	0	0	0	0	0	0	0	0	0	0	0	0	0	0	0	0	0	0	0	0
ASV1114	0	0	0	0	0	0	0	0	0	0	0	0	0	0	0	0	0	0	0	0	0	0	0	0	0	0	0	0	0	0	0	0	0	0	0	0	0	0	0	0	0	0	0	0	0	0	0	0	0
ASV1115	0	0	0	0	0	0	0	4	0	0	0	0	0	0	0	0	0	0	0	0	0	0	8	0	0	0	5	6	20	24	13	16	0	0	0	25	8	0	0	0	0	0	0	0	0	0	0	0	0
ASV1116	0	0	0	0	0	0	0	0	0	0	0	0	30	0	0	0	0	0	0	0	0	0	0	0	0	0	0	0	0	0	0	0	0	0	0	0	0	0	99	0	0	0	0	0	0	0	0	0	0
ASV1117	0	0	0	0	0	0	0	0	0	0	0	0	0	0	0	0	0	0	0	0	0	80	28	0	0	0	0	0	0	0	0	0	0	0	0	0	0	0	0	0	0	0	0	0	0	20	0	0	0
ASV1118	0	0	0	0	0	0	0	0	0	0	0	0	24	0	0	0	0	0	0	0	0	0	53	0	0	0	0	0	0	0	0	0	0	0	0	0	0	0	0	0	0	0	0	0	0	0	0	0	0
ASV1119	0	0	0	0	0	0	0	0	0	0	0	0	0	0	0	0	0	0	0	0	0	0	0	0	0	0	0	0	0	0	0	0	0	0	0	0	0	0	0	0	0	0	0	0	0	0	0	0	0
ASV1120	21	14	0	0	0	0	0	24	9	0	12	0	0	0	0	0	0	23	0	0	18	0	0	0	0	0	0	0	0	0	0	0	0	0	0	0	0	0	0	0	0	0	0	0	0	0	0	0	0
ASV1121	0	0	0	0	0	0	0	0	0	0	0	0	0	0	0	0	0	0	0	0	0	0	0	0	0	0	0	0	0	0	0	0	0	0	0	0	0	0	0	0	0	0	0	0	0	0	0	0	0
ASV1122	0	0	0	106	0	0	0	0	0	0	0	0	0	0	0	0	0	0	0	0	0	0	0	0	0	0	0	0	0	0	0	0	0	0	0	0	0	0	21	0	0	0	0	0	0	0	0	0	0
ASV1123	0	0	28	0	0	0	0	0	0	0	0	0	0	0	0	0	0	0	0	0	0	0	0	0	0	0	0	0	0	0	0	0	0	0	0	0	0	0	0	0	0	0	0	0	0	0	0	0	0
ASV1124	0	0	0	0	0	0	0	0	0	0	0	0	0	0	0	0	0	0	0	0	0	0	0	0	0	0	0	0	0	0	0	0	0	0	0	0	0	0	0	0	0	0	0	0	0	0	0	0	0
ASV1125	0	0	0	0	0	0	0	0	0	0	0	0	0	0	0	0	0	0	0	0	0	0	0	0	0	0	0	0	0	0	0	0	0	0	0	0	0	0	0	0	0	0	0	0	0	0	0	0	0
ASV1126	34	0	0	0	0	0	0	0	11	0	0	0	0	0	0	24	0	0	0	0	0	0	0	21	0	0	0	0	0	0	0	0	0	0	0	11	0	0	0	0	0	0	0	0	0	0	0	0	0
ASV1127	0	0	0	0	0	0	0	0	0	0	0	0	0	0	0	0	0	0	0	0	0	0	0	0	0	0	0	0	0	0	0	0	0	0	0	0	0	0	0	0	0	0	0	0	0	0	0	0	0
ASV1128	0	0	0	0	0	0	0	0	0	0	0	0	0	0	0	0	0	0	0	0	0	0	0	0	0	0	0	0	0	0	0	0	0	0	0	0	0	0	0	0	0	41	85	0	0	0	0	0	0
ASV1129	0	0	0	0	0	0	0	0	0	0	0	0	0	0	0	0	0	0	0	0	0	94	31	0	0	0	0	0	0	0	0	0	0	0	0	0	0	0	0	0	0	0	0	0	0	0	0	0	0
ASV1130	0	0	0	0	0	0	0	0	0	0	0	0	0	0	0	0	0	0	0	0	0	0	0	0	0	0	0	0	0	0	0	0	0	0	0	0	0	0	0	0	0	0	0	0	0	0	0	0	0
ASV1131	19	0	0	0	0	0	0	0	0	0	0	0	0	0	0	0	0	0	0	0	0	0	0	0	0	0	0	0	0	0	0	0	0	0	0	0	0	0	0	0	0	0	0	0	0	0	0	0	0
ASV1132	0	0	0	0	0	0	0	0	0	0	0	0	0	4	0	0	0	0	0	0	0	0	0	0	0	0	0	0	0	0	5	0	0	0	0	0	0	0	0	0	0	0	0	0	0	0	0	0	0
ASV1133	0	0	0	0	0	0	0	0	0	0	0	0	0	0	0	0	0	0	0	0	0	0	0	0	0	0	0	0	0	0	0	0	0	0	0	124	0	0	0	0	0	0	0	0	0	0	0	0	0
ASV1134	124	0	0	0	0	0	0	0	0	0	0	0	0	0	0	0	0	0	0	0	0	0	0	0	0	0	0	0	0	0	0	0	0	0	0	0	0	0	0	0	0	0	0	0	0	0	0	0	0
ASV1135	0	0	0	0	0	0	0	0	0	0	22	15	0	0	0	0	0	0	0	0	0	0	0	10	0	0	0	0	0	0	0	0	0	0	0	0	0	0	0	0	0	25	11	0	0	8	0	0	0
ASV1136	0	0	0	0	0	0	0	0	0	0	0	0	0	0	0	0	0	0	0	0	0	0	0	0	0	0	0	0	0	0	0	0	0	0	0	0	0	0	0	0	0	0	0	0	0	0	0	0	0
ASV1137	0	0	0	0	0	0	0	0	0	0	0	0	0	0	0	0	0	85	0	0	0	0	0	0	0	0	0	0	0	0	0	0	0	0	0	0	0	0	0	0	0	0	0	0	0	0	0	0	0
ASV1138	0	0	0	0	0	0	0	0	0	0	0	0	0	0	0	0	0	0	0	0	0	0	0	0	0	0	0	0	0	0	0	0	0	0	0	0	0	0	0	0	0	0	0	0	0	0	0	0	0
ASV1139	0	0	0	0	0	0	4	0	0	0	0	0	0	0	0	0	0	0	0	0	0	0	0	0	0	0	0	0	0	0	0	0	0	0	0	34	0	0	0	0	0	0	0	0	0	0	0	0	0
ASV1140	94	0	0	0	0	0	0	0	0	0	0	0	0	0	0	0	0	0	0	0	0	5	0	0	0	0	0	0	0	0	0	0	0	0	0	0	0	0	0	2	0	0	0	0	0	0	0	0	0
ASV1141	0	0	0	0	0	0	0	0	0	0	0	0	0	0	0	0	0	0	0	0	0	0	0	0	0	0	0	0	0	0	0	0	0	0	0	47	75	0	0	0	0	0	0	0	0	0	0	0	0
ASV1142	0	0	0	0	0	0	0	0	0	0	0	0	0	0	0	0	0	0	0	0	0	0	0	0	0	0	0	0	0	0	0	0	0	0	0	0	0	0	0	0	0	0	0	0	0	2	0	0	0
ASV1143	0	0	0	0	0	0	0	0	0	0	0	0	0	0	0	0	0	0	0	0	0	0	0	0	0	0	0	0	0	0	0	0	0	0	0	0	0	0	0	0	0	0	0	0	0	0	0	0	0
ASV1144	0	0	0	0	0	0	0	0	0	0	0	0	0	0	0	0	0	0	0	0	0	0	0	0	0	0	0	0	0	0	0	0	0	0	0	0	0	0	0	0	0	0	0	0	0	0	0	0	0
ASV1145	0	0	0	0	0	0	0	0	0	0	64	0	0	0	0	0	0	0	0	0	0	0	0	0	0	0	0	0	0	0	19	0	0	0	0	0	0	0	0	0	0	0	0	38	0	0	0	0	0
ASV1146	0	0	0	0	0	0	0	0	0	0	0	0	0	0	0	0	0	0	0	0	0	0	0	0	0	0	0	0	0	0	0	0	0	0	0	67	54	0	0	0	0	0	0	0	0	0	0	0	0
ASV1147	121	0	0	0	0	0	0	0	0	0	0	0	0	0	0	0	0	0	0	0	0	0	0	0	0	0	0	0	0	0	0	0	0	0	0	0	0	0	0	0	0	0	0	0	0	0	0	0	0
ASV1148	0	0	121	0	0	0	0	0	0	0	0	0	0	0	0	0	0	0	0	0	0	0	0	0	0	0	0	0	0	0	0	0	0	0	0	0	0	0	0	0	0	0	0	0	0	0	0	0	0
ASV1149	0	0	0	0	0	0	0	0	0	0	0	0	0	0	0	0	0	0	0	0	0	0	0	0	0	0	0	0	0	0	0	0	0	0	0	0	0	0	0	0	0	0	0	0	0	120	0	0	0
ASV1150	0	0	0	23	0	0	8	0	0	0	0	0	0	9	4	0	0	0	0	0	0	0	0	0	0	0	0	0	0	0	0	0	0	0	0	0	0	0	0	0	0	0	0	0	0	0	0	0	0
ASV1151	0	0	106	0	0	0	0	0	0	0	0	0	0	0	0	0	0	0	0	0	0	0	0	0	0	0	0	0	0	0	0	0	0	0	0	0	0	0	0	0	0	0	0	0	0	0	0	0	0
ASV1152	0	0	0	0	0	0	0	0	0	0	0	0	0	0	0	0	0	0	0	0	0	0	0	0	0	0	0	0	0	0	0	0	0	0	0	0	0	0	0	0	0	0	0	0	0	0	0	0	0
ASV1153	0	0	0	0	0	0	0	0	0	0	0	0	0	0	0	0	0	0	0	0	0	0	0	0	0	0	0	0	0	0	0	0	0	0	0	0	0	0	0	0	0	0	0	0	0	0	0	0	0
ASV1154	0	0	0	0	0	0	0	0	0	0	0	0	0	0	0	0	0	0	0	0	0	0	0	0	0	0	0	0	0	0	0	0	0	0	0	0	0	0	0	0	0	0	0	0	0	0	0	0	0
ASV1155	0	0	0	0	0	0	0	0	0	0	0	0	0	0	0	0	0	0	0	43	77	0	0	0	0	0	0	0	0	0	0	0	0	0	0	0	0	0	0	0	0	0	0	0	0	0	0	0	0
ASV1156	0	0	0	0	0	0	0	0	0	0	0	0	0	0	0	0	0	0	0	0	0	0	0	0	0	0	0	0	0	0	0	0	0	0	0	120	0	0	0	0	0	0	0	0	0	0	0	0	0
ASV1157	0	0	8	0	0	0	0	0	0	0	0	0	0	0	0	0	0	0	0	0	0	0	0	0	0	0	0	0	0	0	0	0	0	0	0	0	0	0	0	0	0	0	0	0	0	0	0	0	0
ASV1158	0	0	0	0	0	11	0	0	0	0	0	0	0	0	0	0	0	0	0	0	0	0	0	0	0	0	0	0	0	0	0	0	0	0	0	0	0	0	0	0	0	0	0	0	0	0	0	0	0
ASV1159	0	0	0	0	0	0	0	0	0	0	0	0	0	0	0	0	0	0	0	0	0	0	0	0	0	0	0	0	0	0	0	0	0	0	0	0	0	0	0	0	0	0	0	0	0	0	0	0	0
ASV1160	0	0	0	0	0	0	0	0	74	45	0	0	0	0	0	0	0	0	0	0	0	0	0	0	0	0	0	0	0	0	0	0	0	0	0	0	0	0	0	0	0	0	0	0	0	0	0	0	0
ASV1161	0	0	0	0	0	0	0	0	0	0	0	0	119	0	0	0	0	0	0	0	0	0	0	0	0	0	0	0	0	0	0	0	0	0	0	0	0	0	0	0	0	0	0	0	0	0	0	0	0
ASV1162	0	0	0	0	0	0	0	0	0	0	0	0	0	0	0	0	0	0	0	0	0	0	0	0	0	0	0	0	0	0	0	0	0	0	0	0	0	0	0	0	0	0	0	0	0	0	0	0	0
ASV1163	0	0	0	0	0	0	0	0	0	0	0	0	0	0	0	0	0	0	0	0	0	0	0	0	0	0	0	0	0	0	0	0	0	0	0	0	0	0	0	0	0	0	0	0	0	0	0	0	0
ASV1164	0	0	0	0	0	0	0	0	0	0	0	0	0	0	0	0	0	63	55	0	0	0	0	0	0	0	0	0	0	0	0	0	0	0	0	0	0	0	0	0	0	0	0	0	0	0	0	0	0
ASV1165	0	0	0	0	0	0	0	0	0	0	0	0	0	0	0	0	0	42	76	0	0	0	0	0	0	0	0	0	0	0	0	0	0	0	0	0	0	0	0	0	0	0	0	0	0	0	0	0	0
ASV1166	0	0	0	6	0	0	0	0	12	0	0	25	0	0	0	0	0	0	11	0	0	0	0	0	0	0	0	0	0	0	0	0	0	31	0	0	0	0	0	0	7	0	0	0	0	13	0	0	0
ASV1167	0	0	0	0	0	0	0	0	0	0	0	0	0	0	0	0	0	0	0	0	0	0	0	0	0	0	0	0	0	0	0	0	0	0	0	0	0	0	0	0	0	0	0	0	0	0	0	0	0
ASV1168	117	0	0	0	0	0	0	0	0	0	0	0	0	0	0	0	0	0	0	0	0	0	0	0	0	0	0	0	0	0	0	0	0	0	0	0	0	0	0	0	0	0	0	0	0	0	0	0	0
ASV1169	0	0	117	0	0	0	0	0	0	0	0	0	0	0	0	0	0	0	0	0	0	0	0	0	0	0	0	0	0	0	0	0	0	0	0	0	0	0	0	0	0	0	0	0	0	0	0	0	0
ASV1170	0	0	0	0	0	0	0	0	0	0	0	0	0	0	0	0	0	0	0	0	0	0	0	0	0	0	0	0	0	0	0	0	0	0	0	0	0	0	0	0	0	0	0	0	0	0	0	0	0
ASV1171	0	0	0	0	0	0	0	0	0	0	0	0	0	0	0	0	0	0	0	0	0	0	0	0	0	0	0	0	0	0	0	0	0	0	0	0	0	0	0	31	0	0	0	0	0	0	0	0	0
ASV1172	0	0	0	0	0	0	0	0	0	0	0	0	0	0	0	0	0	8	20	60	0	0	0	0	0	0	0	0	0	0	0	0	0	0	0	0	0	0	0	0	0	20	8	0	0	0	0	0	0
ASV1173	0	0	0	0	10	0	0	0	0	0	43	32	0	0	0	31	0	0	0	0	0	0	0	0	0	0	0	0	0	0	0	0	0	0	0	0	0	0	0	0	0	0	0	0	0	0	0	0	0
ASV1174	0	0	0	0	0	0	0	0	0	0	0	0	0	0	0	0	0	0	0	0	0	0	0	0	0	0	0	0	0	0	0	0	0	0	0	0	0	0	116	0	0	0	0	0	0	0	0	0	0
ASV1175	116	0	0	0	0	0	0	0	0	0	0	0	0	0	0	0	0	0	0	0	0	0	0	0	0	0	0	0	0	0	0	0	0	0	0	0	0	0	0	0	0	0	0	0	0	0	0	0	0
ASV1176	28	0	0	0	0	0	0	0	0	0	0	0	0	0	0	0	0	0	0	0	0	0	68	0	0	0	19	0	0	0	0	0	0	0	0	0	0	0	0	0	0	0	0	0	0	0	0	0	0
ASV1177	6	0	0	0	0	0	0	0	0	0	0	0	3	0	0	0	0	0	0	0	0	0	0	0	0	0	0	0	0	0	0	0	0	0	0	0	0	0	0	0	0	0	0	0	0	0	0	0	0
ASV1178	0	0	0	0	0	0	0	0	0	0	0	0	0	0	0	0	0	0	0	0	0	0	0	0	0	0	0	0	0	0	0	0	0	0	0	0	0	0	0	0	0	81	33	0	0	0	0	0	0
ASV1179	0	0	95	0	0	0	0	0	0	0	0	0	0	0	0	0	0	0	0	0	0	0	0	0	0	0	0	0	0	0	0	0	0	0	0	0	0	0	0	8	11	0	0	0	0	0	0	0	0
ASV1180	0	0	0	0	0	0	0	0	0	0	0	0	0	0	0	0	0	0	0	0	0	0	0	0	0	0	0	0	0	0	0	0	0	0	0	51	0	0	0	0	0	0	0	0	0	0	0	0	0
ASV1181	0	0	0	0	0	0	0	0	0	0	0	12	0	0	0	0	0	0	0	0	0	0	0	0	0	0	0	0	0	0	0	0	0	0	0	0	0	0	0	0	0	0	0	0	0	0	0	0	0
ASV1182	0	0	0	0	0	0	0	0	0	0	0	0	0	0	0	0	0	0	0	0	0	0	0	0	0	0	0	0	0	0	0	0	0	0	0	0	0	0	0	0	0	22	91	0	0	0	0	0	0
ASV1183	0	0	0	113	0	0	0	0	0	0	0	0	0	0	0	0	0	0	0	0	0	0	0	0	0	0	0	0	0	0	0	0	0	0	0	0	0	0	0	0	0	0	0	0	0	0	0	0	0
ASV1184	0	0	0	0	0	0	0	0	0	0	0	0	0	0	0	0	0	0	0	0	0	0	0	0	0	0	0	0	0	0	0	0	0	0	0	0	0	0	0	0	0	0	0	0	0	0	0	0	0
ASV1185	0	0	0	0	0	0	0	0	0	0	0	0	0	0	0	0	0	0	0	0	0	0	0	0	0	0	0	0	0	0	0	0	0	0	0	0	0	0	0	0	0	0	0	0	0	0	0	0	0
ASV1186	0	0	0	0	0	0	0	0	0	0	0	0	0	0	0	0	0	0	0	0	0	0	0	0	0	0	0	0	0	0	0	0	0	0	0	0	0	0	0	0	0	0	0	0	0	0	0	0	0
ASV1187	0	0	0	0	0	0	0	0	0	0	0	0	0	0	0	0	0	0	0	104	8	0	0	0	0	0	0	0	0	0	0	0	0	0	0	0	0	0	0	0	0	0	0	0	0	0	0	0	0
ASV1188	0	0	0	0	0	0	0	0	0	0	0	0	0	0	0	0	0	0	0	0	0	0	0	0	0	0	0	0	0	0	0	0	0	0	0	0	0	0	0	10	102	0	0	0	0	0	0	0	0
ASV1189	0	0	0	0	0	0	0	0	0	0	0	0	0	0	0	0	0	0	0	0	0	0	0	0	0	0	0	0	0	0	0	0	0	0	0	0	0	0	0	0	0	0	0	0	0	0	0	0	0
ASV1190	0	0	0	0	0	0	0	0	0	0	0	0	0	0	0	0	0	0	0	0	0	0	0	0	0	0	0	0	0	20	63	0	0	0	0	0	0	0	0	0	0	0	0	0	0	0	0	0	0
ASV1191	0	0	0	0	0	0	0	0	0	0	0	0	0	0	0	0	0	0	0	0	0	0	0	0	0	0	0	0	0	0	0	0	0	0	0	0	0	0	0	0	0	0	0	0	0	0	0	0	0
ASV1192	0	0	0	0	0	0	0	0	0	0	0	0	0	0	0	0	0	0	0	0	0	0	0	0	0	0	0	0	0	0	0	0	0	0	0	0	0	0	0	0	0	0	0	0	0	0	0	0	0
ASV1193	0	0	0	111	0	0	0	0	0	0	0	0	0	0	0	0	0	0	0	0	0	0	0	0	0	0	0	0	0	0	0	0	0	0	0	0	0	0	0	0	0	0	0	0	0	0	0	0	0
ASV1194	0	0	0	0	0	0	0	0	0	0	0	0	111	0	0	0	0	0	0	0	0	0	0	0	0	0	0	0	0	0	0	0	0	0	0	0	0	0	0	0	0	0	0	0	0	0	0	0	0
ASV1195	0	0	0	0	0	0	10	24	0	0	0	0	0	0	0	0	0	0	0	0	0	0	0	0	0	0	0	0	0	0	0	0	0	0	0	0	0	0	0	0	0	0	0	0	0	0	0	0	0
ASV1196	0	0	0	87	0	0	0	0	0	0	0	0	0	0	0	0	0	0	0	0	0	0	0	0	0	0	0	0	0	0	0	0	0	0	0	0	0	0	0	12	11	0	0	0	0	0	0	0	0
ASV1197	0	0	0	0	33	77	0	0	0	0	0	0	0	0	0	0	0	0	0	0	0	0	0	0	0	0	0	0	0	0	0	0	0	0	0	0	0	0	0	0	0	0	0	0	0	0	0	0	0
ASV1198	0	0	0	0	0	0	0	0	33	48	0	0	0	0	0	0	0	0	0	0	0	0	0	0	0	0	0	0	0	0	0	0	0	29	0	0	0	0	0	0	0	0	0	0	0	0	0	0	0
ASV1199	0	0	0	0	0	0	0	0	0	0	0	0	0	0	0	0	0	0	0	0	0	0	0	0	0	0	0	0	0	0	0	0	0	0	0	70	40	0	0	0	0	0	0	0	0	0	0	0	0
ASV1200	0	0	0	0	0	0	0	0	0	0	0	0	0	0	0	0	0	0	0	0	0	0	0	0	0	0	0	0	0	0	0	0	0	0	0	110	0	0	0	0	0	0	0	0	0	0	0	0	0
ASV1201	0	0	0	28	0	0	4	0	0	0	0	0	0	0	0	0	0	0	0	0	0	0	0	0	0	0	0	4	0	0	0	0	0	0	0	0	0	0	0	0	0	0	0	0	0	0	0	0	0
ASV1202	0	0	0	0	0	0	0	0	0	0	0	0	0	0	0	40	0	0	0	0	0	0	0	0	0	0	0	0	0	0	0	0	0	0	0	0	0	0	0	0	0	0	0	58	0	0	0	0	0
ASV1203	0	0	0	0	0	0	0	0	0	0	0	0	0	0	0	0	0	0	0	0	0	0	0	0	0	0	0	0	0	0	0	0	0	0	0	0	0	0	0	0	0	0	0	0	0	0	0	0	0
ASV1204	0	0	0	0	0	0	0	0	0	0	0	0	0	0	0	0	0	0	0	0	0	0	0	0	0	0	0	0	0	0	0	0	0	0	0	0	0	0	0	0	0	0	0	0	0	0	0	0	0
ASV1205	0	0	0	0	0	0	0	0	0	0	0	0	0	0	0	0	0	0	0	0	0	0	0	0	0	0	0	0	0	0	0	0	0	0	0	0	0	0	95	0	0	0	0	0	0	0	0	0	0
ASV1206	0	0	0	0	0	0	0	0	0	0	0	0	0	0	0	0	0	0	0	0	0	0	0	0	0	0	0	0	0	0	0	0	0	0	0	0	0	0	0	0	0	109	0	0	0	0	0	0	0
ASV1207	0	0	0	0	0	0	0	0	0	0	0	0	0	0	0	0	0	0	0	0	0	0	0	82	0	0	0	0	0	0	0	0	0	0	0	0	0	0	0	0	0	0	27	0	0	0	0	0	0
ASV1208	0	0	0	0	0	0	0	0	0	0	0	0	0	0	0	0	0	0	0	0	0	0	0	0	0	0	0	0	0	0	0	0	0	0	109	0	0	0	0	0	0	0	0	0	0	0	0	0	0
ASV1209	0	0	0	0	0	0	0	0	0	0	0	0	0	0	0	0	0	0	0	0	0	0	0	0	0	0	0	0	0	0	0	0	0	0	25	0	0	0	0	0	0	0	0	0	0	0	0	0	35
ASV1210	0	0	0	0	0	0	0	0	0	0	0	0	0	0	0	0	0	0	0	0	0	0	0	0	0	0	0	0	0	0	0	0	0	0	0	0	0	0	0	0	0	0	0	0	0	0	0	0	0
ASV1211	0	0	0	0	0	0	0	0	0	0	0	0	0	0	0	0	0	0	0	0	0	0	0	0	0	0	0	0	0	0	0	48	0	0	0	0	0	0	0	0	0	0	0	0	0	0	0	0	0
ASV1212	0	0	0	0	0	108	0	0	0	0	0	0	0	0	0	0	0	0	0	0	0	0	0	0	0	0	0	0	0	0	0	0	0	0	0	0	0	0	0	0	0	0	0	0	0	0	0	0	0
ASV1213	0	0	0	0	0	0	0	0	0	0	0	0	108	0	0	0	0	0	0	0	0	0	0	0	0	0	0	0	0	0	0	0	0	0	0	0	0	0	0	0	0	0	0	0	0	0	0	0	0
ASV1214	0	0	0	0	0	0	0	0	0	0	0	0	0	0	0	0	0	0	0	0	0	56	52	0	0	0	0	0	0	0	0	0	0	0	0	0	0	0	0	0	0	0	0	0	0	0	0	0	0
ASV1215	0	0	0	0	0	0	0	0	0	0	0	0	0	0	0	0	0	0	0	0	0	0	0	0	0	0	0	0	0	0	0	0	0	0	0	0	0	0	0	0	0	0	0	0	0	0	0	0	0
ASV1216	0	0	0	0	0	0	0	0	0	0	0	0	0	0	0	0	0	0	0	0	0	0	0	0	0	0	0	0	0	0	0	0	0	0	0	0	0	0	19	0	0	0	0	0	0	0	0	0	0
ASV1217	0	0	0	0	0	0	0	0	0	0	0	0	0	0	0	0	0	0	0	0	0	0	0	0	0	0	0	0	0	0	0	0	0	0	0	0	0	0	0	0	0	0	0	0	0	0	0	0	0
ASV1218	96	0	0	0	0	0	0	0	0	0	0	0	5	0	0	0	0	0	0	0	0	0	0	0	0	0	0	0	0	0	0	0	0	0	0	0	0	0	0	0	0	0	0	0	0	0	0	0	0
ASV1219	0	0	0	0	0	0	0	0	0	0	0	0	0	0	0	0	0	0	0	0	0	0	0	0	0	0	0	0	0	0	0	0	0	0	0	0	0	0	0	0	0	107	0	0	0	0	0	0	0
ASV1220	0	0	0	0	0	0	0	0	0	0	0	0	0	0	0	0	0	0	0	0	0	0	0	0	0	0	0	0	0	0	0	0	0	107	0	0	0	0	0	0	0	0	0	0	0	0	0	0	0
ASV1221	0	0	0	0	0	0	0	0	0	0	0	0	0	0	0	0	0	0	0	0	0	0	0	0	0	0	0	0	0	0	0	0	0	0	0	0	0	0	0	0	0	0	0	0	0	0	0	0	0
ASV1222	0	0	0	0	0	0	0	0	0	0	0	0	0	0	0	0	0	0	0	0	0	0	0	0	0	0	0	0	0	0	0	3	0	0	0	0	0	0	0	0	0	0	0	0	0	0	0	0	0
ASV1223	0	0	0	0	0	0	0	0	0	0	0	0	0	0	0	0	0	0	0	0	0	0	0	0	0	0	0	0	0	0	0	0	0	0	0	0	0	0	0	0	0	0	0	0	0	0	0	0	0
ASV1224	0	0	0	0	0	0	0	0	0	0	0	0	0	0	0	0	0	0	0	0	0	0	0	0	0	61	45	0	0	0	0	0	0	0	0	0	0	0	0	0	0	0	0	0	0	0	0	0	0
ASV1225	0	0	0	0	0	0	0	0	0	0	0	0	0	0	0	0	0	0	0	0	0	0	0	0	0	0	0	0	0	0	0	0	0	0	106	0	0	0	0	0	0	0	0	0	0	0	0	0	0
ASV1226	0	0	0	0	0	0	0	0	0	0	0	0	0	0	0	0	0	0	0	0	0	0	0	0	0	0	0	0	0	0	0	0	0	0	0	0	0	0	0	0	0	0	0	0	0	0	4	0	0
ASV1227	0	0	0	0	0	0	0	0	0	0	0	0	0	0	0	0	0	0	0	0	0	0	0	0	0	0	0	0	0	0	0	0	0	0	0	0	0	0	0	0	0	30	61	0	0	0	0	9	0
ASV1228	0	0	0	58	0	0	0	0	0	0	0	0	0	0	0	0	0	0	0	0	0	0	0	0	0	0	0	0	0	0	0	0	0	17	0	0	0	0	0	0	0	0	0	0	0	0	0	0	0
ASV1229	0	0	0	0	0	0	0	0	0	0	0	0	0	0	0	0	0	0	0	0	0	0	0	0	0	0	0	0	0	0	0	0	0	0	0	0	0	0	0	0	0	0	0	0	0	0	0	0	0
ASV1230	0	0	0	0	0	0	0	0	0	0	0	105	0	0	0	0	0	0	0	0	0	0	0	0	0	0	0	0	0	0	0	0	0	0	0	0	0	0	0	0	0	0	0	0	0	0	0	0	0
ASV1231	0	0	0	0	0	0	0	0	0	0	0	0	0	0	0	60	45	0	0	0	0	0	0	0	0	0	0	0	0	0	0	0	0	0	0	0	0	0	0	0	0	0	0	0	0	0	0	0	0
ASV1232	0	0	0	0	9	0	0	0	7	0	0	0	0	0	0	0	0	0	0	0	0	13	7	0	0	0	0	0	0	0	0	0	0	0	0	8	0	0	0	0	0	13	16	0	0	14	0	0	0
ASV1233	0	0	0	0	0	0	0	0	0	0	0	0	0	0	0	0	0	0	0	0	0	0	0	0	0	0	0	0	0	0	0	0	0	0	0	0	0	0	0	0	0	0	0	0	0	104	0	0	0
ASV1234	0	0	0	0	0	0	0	0	0	0	0	0	0	0	0	0	0	0	0	0	0	0	0	0	0	0	0	0	0	0	0	0	0	0	0	0	0	0	0	0	0	0	0	0	0	0	0	0	0
ASV1235	0	0	0	0	0	0	0	0	0	0	0	0	0	0	0	0	0	0	0	0	0	0	0	0	0	0	0	0	0	0	0	0	0	0	0	0	0	0	0	0	8	0	0	0	0	0	0	0	0
ASV1236	0	0	0	0	0	0	0	0	0	0	0	0	0	0	0	0	0	0	0	0	0	0	0	0	0	0	0	0	0	0	0	0	0	0	0	0	0	0	26	0	0	0	0	0	0	0	0	0	0
ASV1237	0	0	0	0	0	0	0	0	0	0	0	0	0	0	0	0	0	0	0	0	0	0	0	0	0	0	0	0	0	0	0	0	0	0	104	0	0	0	0	0	0	0	0	0	0	0	0	0	0
ASV1238	0	0	0	0	0	0	0	0	0	0	0	0	0	0	0	0	0	0	0	0	0	0	0	0	0	0	0	0	0	0	0	0	0	0	0	0	0	0	0	0	0	0	0	0	0	0	0	0	0
ASV1239	0	0	0	29	0	0	0	0	0	0	0	0	0	0	0	0	0	0	0	0	0	0	0	0	0	0	0	0	0	0	0	0	0	0	15	0	0	0	0	0	0	0	0	0	0	0	0	0	0
ASV1240	0	0	0	0	0	0	0	0	0	0	0	0	0	0	0	0	0	0	0	0	0	0	0	0	0	0	0	0	0	0	0	0	0	0	0	0	0	0	0	0	0	0	0	0	0	0	0	0	0
ASV1241	0	0	0	0	0	0	41	0	0	0	0	0	0	0	0	0	0	0	0	0	0	0	0	11	0	0	0	24	0	0	0	0	0	27	0	0	0	0	0	0	0	0	0	0	0	0	0	0	0
ASV1242	0	0	0	0	0	0	0	0	0	0	0	0	0	0	0	0	0	0	0	0	0	0	0	0	0	35	68	0	0	0	0	0	0	0	0	0	0	0	0	0	0	0	0	0	0	0	0	0	0
ASV1243	0	0	0	0	0	0	0	0	0	0	0	0	0	0	0	0	0	0	0	0	0	0	0	0	0	0	0	0	0	0	0	10	0	0	0	0	0	0	0	0	61	0	0	0	0	0	0	0	0
ASV1244	0	0	0	0	0	0	0	0	0	0	0	0	0	0	0	0	0	0	0	0	0	0	0	0	0	0	0	0	0	0	0	0	0	0	0	0	0	0	0	0	0	0	0	0	0	0	0	0	0
ASV1245	0	0	0	0	0	0	0	0	0	0	0	0	0	0	0	0	0	0	0	0	0	0	0	0	0	0	0	0	0	0	0	0	0	0	0	0	0	0	0	0	0	0	0	0	0	0	0	0	0
ASV1246	0	0	0	0	0	0	0	0	0	0	0	0	0	0	0	0	0	0	0	0	0	0	0	0	0	0	0	0	0	0	0	0	0	0	0	0	0	0	0	0	0	0	0	0	0	0	0	0	0
ASV1247	0	0	0	0	0	0	0	0	41	0	0	0	0	0	0	0	0	0	0	0	0	0	0	22	0	0	0	0	0	0	0	16	0	0	23	0	0	0	0	0	0	0	0	0	0	0	0	0	0
ASV1248	0	0	0	0	0	0	0	0	0	0	0	0	0	0	0	0	0	0	0	0	0	0	0	0	0	0	0	0	0	0	102	0	0	0	0	0	0	0	0	0	0	0	0	0	0	0	0	0	0
ASV1249	0	0	0	0	0	0	0	0	0	0	0	0	0	0	0	0	0	0	0	0	0	0	0	0	0	0	0	0	0	0	0	0	0	0	0	102	0	0	0	0	0	0	0	0	0	0	0	0	0
ASV1250	0	0	0	0	0	0	0	0	0	0	0	0	0	0	0	0	0	0	0	0	0	0	0	0	0	0	0	0	0	0	0	0	0	0	0	0	0	0	0	0	0	0	0	0	0	0	0	0	0
ASV1251	0	0	0	0	0	0	0	0	0	0	0	0	0	0	0	0	0	0	0	0	0	0	0	0	0	0	0	0	0	0	0	0	0	0	0	0	0	0	0	0	0	0	0	0	0	0	0	0	0
ASV1252	0	0	0	0	0	0	0	0	0	0	0	0	0	0	0	0	0	0	0	0	0	0	0	0	0	0	0	0	0	0	0	0	0	0	0	0	0	0	0	0	0	50	25	0	0	0	0	0	0
ASV1253	0	0	0	0	0	0	0	0	0	0	0	0	0	0	0	0	0	0	0	34	67	0	0	0	0	0	0	0	0	0	0	0	0	0	0	0	0	0	0	0	0	0	0	0	0	0	0	0	0
ASV1254	0	0	0	0	0	0	0	0	0	0	0	0	0	0	0	0	0	0	0	0	0	0	0	0	0	0	0	0	0	0	0	0	0	0	0	0	0	0	0	0	0	0	0	0	0	0	0	0	0
ASV1255	0	0	0	0	0	0	0	0	0	0	0	0	0	0	0	0	0	0	0	0	0	0	0	0	0	0	0	0	0	0	0	0	0	0	0	0	0	0	0	0	0	0	0	0	0	0	0	0	0
ASV1256	0	0	0	0	3	36	0	0	0	0	0	0	0	0	0	22	0	0	0	0	0	0	32	0	0	0	0	0	0	0	0	0	0	0	0	0	0	0	0	0	0	0	0	0	0	0	0	0	0
ASV1257	0	0	0	0	0	0	0	0	0	0	0	0	0	0	0	0	0	0	0	0	0	0	0	0	0	0	0	0	0	0	0	0	0	0	0	0	0	0	0	0	0	0	0	0	0	0	0	0	0
ASV1258	0	0	0	0	0	0	0	0	0	0	0	0	0	0	0	0	0	0	0	0	0	0	0	0	0	0	0	0	0	0	0	0	0	0	0	0	0	0	0	0	0	0	0	0	0	0	0	0	0
ASV1259	0	0	0	0	0	0	0	0	65	0	0	0	0	0	0	0	0	0	0	0	0	0	35	0	0	0	0	0	0	0	0	0	0	0	0	0	0	0	0	0	0	0	0	0	0	0	0	0	0
ASV1260	0	0	0	0	0	0	0	0	0	0	0	0	0	0	0	0	0	0	0	0	0	0	0	0	0	0	0	0	0	0	0	0	0	0	100	0	0	0	0	0	0	0	0	0	0	0	0	0	0
ASV1261	0	0	0	0	0	0	0	0	9	0	0	0	0	0	0	0	0	0	0	0	0	0	0	0	0	0	0	0	0	0	0	0	0	0	0	0	0	0	0	0	0	0	0	0	0	0	0	0	0
ASV1262	0	0	0	0	0	0	0	0	0	0	0	0	0	0	0	0	0	0	0	0	0	0	0	0	0	0	0	0	0	0	0	0	0	0	0	0	0	0	0	0	0	0	0	0	0	0	0	0	0
ASV1263	0	0	0	0	0	0	0	0	0	0	0	0	0	0	0	0	0	0	0	0	0	0	0	0	0	0	0	0	0	0	0	0	0	0	0	0	0	0	0	0	0	0	0	0	0	0	0	0	0
ASV1264	0	0	0	0	0	0	0	0	0	0	0	0	0	0	0	0	0	0	0	0	0	0	0	0	0	0	0	0	0	0	0	0	0	0	0	0	0	0	0	0	0	0	0	0	0	0	0	0	0
ASV1265	0	0	0	0	28	28	0	0	28	0	0	13	2	0	0	0	0	0	0	0	0	0	0	0	0	0	0	0	0	0	0	0	0	0	0	0	0	0	0	0	0	0	0	0	0	0	0	0	0
ASV1266	0	0	0	7	0	0	0	0	0	0	0	2	0	0	0	0	0	0	0	0	0	0	3	0	0	0	0	6	0	0	0	19	0	7	0	3	0	3	6	0	0	16	0	0	0	7	0	0	0
ASV1267	0	0	0	0	15	0	0	0	0	0	0	0	0	0	0	0	0	0	0	0	0	0	0	0	0	0	0	0	0	0	0	0	0	0	0	0	0	0	0	0	0	0	0	0	0	0	0	0	0
ASV1268	0	0	0	0	0	0	0	0	0	0	0	0	0	0	0	0	0	0	0	0	0	0	0	0	0	0	0	0	0	0	0	0	0	0	0	0	0	0	0	0	0	0	0	0	0	0	0	0	0
ASV1269	0	0	0	0	0	0	0	0	0	0	0	0	8	0	25	15	0	10	0	0	6	0	7	11	0	0	0	0	0	0	0	0	0	0	0	0	0	0	0	0	0	0	0	0	0	0	0	0	0
ASV1270	0	0	11	0	0	0	0	0	0	0	0	0	7	0	0	0	0	0	0	0	0	0	0	0	0	0	0	0	0	0	0	0	0	0	0	0	0	0	0	0	0	47	33	0	0	0	0	0	0
ASV1271	0	0	0	0	0	0	0	0	0	0	0	0	0	0	0	98	0	0	0	0	0	0	0	0	0	0	0	0	0	0	0	0	0	0	0	0	0	0	0	0	0	0	0	0	0	0	0	0	0
ASV1272	0	0	0	0	0	0	0	0	0	0	0	0	0	0	0	0	0	0	0	0	0	0	0	0	0	0	0	0	0	0	0	0	0	0	0	0	0	0	0	0	0	4	0	0	0	0	93	0	0
ASV1273	0	0	0	0	0	0	0	0	0	0	0	0	0	0	0	0	0	0	0	0	0	0	0	0	0	0	0	0	0	0	0	0	0	0	0	0	0	0	0	0	0	0	0	0	0	0	0	0	0
ASV1274	7	0	0	0	0	0	15	8	0	0	0	0	0	0	0	0	0	0	0	0	0	0	0	14	0	0	0	0	0	0	0	0	0	0	0	0	0	0	0	0	0	0	0	0	0	0	0	0	0
ASV1275	0	0	0	0	0	0	0	0	0	0	0	0	0	0	42	0	0	0	0	0	0	0	0	0	0	0	0	0	0	0	0	0	0	0	0	0	0	0	0	0	0	0	0	0	0	0	0	0	0
ASV1276	0	0	0	0	0	0	0	0	0	0	0	0	0	0	0	0	0	0	0	0	0	0	0	0	0	0	0	0	0	0	0	0	0	0	0	0	0	0	0	0	0	0	0	0	0	0	0	0	0
ASV1277	0	0	0	0	0	0	0	0	0	0	0	0	0	0	0	0	0	0	0	0	0	0	0	0	0	0	0	0	0	0	0	0	0	0	0	0	0	0	0	0	0	0	0	0	0	0	0	0	0
ASV1278	0	0	0	0	0	0	0	10	0	0	0	0	0	0	52	0	0	0	0	0	0	0	0	0	0	0	0	0	0	0	0	35	0	0	0	0	0	0	0	0	0	0	0	0	0	0	0	0	0
ASV1279	0	0	0	0	0	0	0	0	0	0	0	0	0	0	0	0	0	0	0	0	0	0	0	0	0	0	0	0	0	47	50	0	0	0	0	0	0	0	0	0	0	0	0	0	0	0	0	0	0
ASV1280	0	9	0	8	0	0	0	0	0	0	0	3	0	0	0	0	0	0	0	0	6	0	0	0	0	0	0	0	0	0	0	0	0	0	0	0	11	0	0	8	0	0	0	0	0	8	23	0	0
ASV1281	0	0	0	0	0	0	0	0	0	0	0	0	0	0	0	0	0	0	0	11	20	0	0	0	0	0	0	0	0	0	0	0	0	0	0	0	0	0	20	0	0	0	0	0	0	0	0	0	0
ASV1282	0	0	0	0	0	0	0	0	0	0	0	0	0	0	0	0	0	0	0	0	0	0	0	0	0	0	0	0	0	0	0	0	0	0	0	0	0	0	0	0	0	0	0	0	0	0	0	0	0
ASV1283	0	0	0	0	0	0	0	0	0	0	0	0	0	0	0	0	0	0	0	0	0	0	0	0	0	0	0	0	0	0	0	0	0	0	0	0	0	0	0	0	0	0	0	0	0	0	0	0	0
ASV1284	0	0	0	0	42	54	0	0	0	0	0	0	0	0	0	0	0	0	0	0	0	0	0	0	0	0	0	0	0	0	0	0	0	0	0	0	0	0	0	0	0	0	0	0	0	0	0	0	0
ASV1285	0	0	0	0	0	0	96	0	0	0	0	0	0	0	0	0	0	0	0	0	0	0	0	0	0	0	0	0	0	0	0	0	0	0	0	0	0	0	0	0	0	0	0	0	0	0	0	0	0
ASV1286	0	0	0	0	0	0	0	0	25	71	0	0	0	0	0	0	0	0	0	0	0	0	0	0	0	0	0	0	0	0	0	0	0	0	0	0	0	0	0	0	0	0	0	0	0	0	0	0	0
ASV1287	0	7	15	0	0	0	0	0	0	0	0	0	0	0	0	0	0	0	0	4	0	0	0	0	0	0	0	0	0	0	0	0	0	0	0	0	0	0	4	0	0	0	0	0	0	0	0	0	0
ASV1288	18	0	0	0	0	0	0	0	14	0	0	0	0	0	0	9	0	0	0	0	0	0	0	29	0	0	0	0	0	0	0	6	0	0	0	16	0	0	0	0	0	0	0	0	0	0	0	0	0
ASV1289	0	0	0	0	0	0	0	0	0	0	0	0	0	0	0	0	0	0	0	0	0	0	0	0	0	0	0	0	0	0	0	0	0	0	0	0	0	0	0	0	0	0	0	0	0	0	0	0	0
ASV1290	0	0	0	0	0	0	0	0	0	0	0	0	0	0	0	0	0	0	0	0	0	0	0	0	0	0	0	0	0	0	0	0	0	0	0	0	0	0	0	0	0	0	0	0	0	0	0	0	0
ASV1291	0	0	0	0	0	0	0	0	0	0	0	0	0	0	0	0	0	0	0	0	0	0	0	0	0	0	0	0	0	0	0	0	0	0	0	0	0	0	0	0	0	0	0	0	0	0	0	0	0
ASV1292	0	0	0	0	0	0	0	0	0	0	0	0	0	0	0	0	0	0	0	0	0	0	0	0	0	0	0	0	0	0	0	0	0	0	0	0	0	0	0	0	0	0	0	0	0	0	0	0	0
ASV1293	0	0	80	0	0	0	15	0	0	0	0	0	0	0	0	0	0	0	0	0	0	0	0	0	0	0	0	0	0	0	0	0	0	0	0	0	0	0	0	0	0	0	0	0	0	0	0	0	0
ASV1294	0	0	0	0	0	0	0	0	0	0	0	95	0	0	0	0	0	0	0	0	0	0	0	0	0	0	0	0	0	0	0	0	0	0	0	0	0	0	0	0	0	0	0	0	0	0	0	0	0
ASV1295	0	0	0	0	0	0	0	0	0	0	0	0	0	0	0	0	0	0	0	0	0	0	0	0	0	0	0	0	0	0	0	0	0	0	0	0	0	0	0	0	0	0	0	0	0	0	0	0	0
ASV1296	0	0	0	0	0	0	0	0	0	0	0	0	0	0	0	0	0	0	0	0	0	0	0	0	0	0	0	0	0	0	0	0	0	0	0	0	0	0	0	0	0	0	0	0	0	0	0	0	0
ASV1297	0	0	0	0	0	0	0	0	0	0	0	0	0	0	0	0	0	0	0	0	0	0	0	0	0	0	0	0	0	0	0	0	0	0	0	0	0	0	0	0	0	0	0	0	0	0	0	0	0
ASV1298	0	0	0	0	50	44	0	0	0	0	0	0	0	0	0	0	0	0	0	0	0	0	0	0	0	0	0	0	0	0	0	0	0	0	0	0	0	0	0	0	0	0	0	0	0	0	0	0	0
ASV1299	0	0	0	0	0	0	0	0	0	0	0	0	0	0	0	94	0	0	0	0	0	0	0	0	0	0	0	0	0	0	0	0	0	0	0	0	0	0	0	0	0	0	0	0	0	0	0	0	0
ASV1300	0	0	0	0	0	0	0	0	0	0	0	0	0	0	0	0	0	0	0	0	0	0	0	0	0	0	0	33	61	0	0	0	0	0	0	0	0	0	0	0	0	0	0	0	0	0	0	0	0
ASV1301	0	0	0	0	0	0	0	0	0	0	0	0	0	0	0	0	0	0	0	0	0	0	0	0	0	0	0	0	0	0	0	0	0	0	0	0	0	0	0	0	0	0	0	0	0	0	0	0	0
ASV1302	0	0	0	0	0	0	0	0	0	0	0	0	0	0	0	0	0	0	0	0	0	0	0	0	0	0	0	0	0	0	0	0	0	0	0	0	0	0	0	0	0	0	0	0	0	0	0	0	0
ASV1303	45	0	0	0	0	0	0	0	9	10	0	0	0	0	0	0	0	0	8	0	0	0	0	0	0	0	0	0	0	0	0	0	0	8	0	0	0	0	0	0	0	0	0	0	0	0	0	0	0
ASV1304	0	0	0	0	0	0	0	0	0	0	0	0	0	0	0	0	0	0	0	0	0	0	0	0	0	0	0	0	0	0	0	0	0	0	0	0	0	0	0	0	0	0	0	0	0	0	0	0	0
ASV1305	0	0	0	0	2	0	0	0	0	0	0	0	0	0	0	0	0	0	0	0	0	0	0	0	0	0	0	0	0	0	0	0	0	0	0	0	0	0	0	0	0	0	0	0	0	0	0	0	70
ASV1306	0	0	0	0	0	0	0	0	0	0	0	0	0	0	0	0	0	0	0	0	0	0	0	0	0	0	0	0	0	0	0	0	0	0	0	0	0	0	0	0	0	0	0	0	0	0	0	0	0
ASV1307	0	0	0	0	0	0	0	0	0	0	0	0	0	0	0	0	0	0	0	0	0	0	0	0	0	0	0	0	0	0	0	0	0	0	0	0	0	0	0	0	0	0	0	0	0	0	0	0	0
ASV1308	0	0	0	0	0	0	0	0	0	0	0	0	0	0	0	0	0	0	0	0	0	0	0	0	0	0	0	0	0	0	0	0	0	0	0	0	0	0	0	0	0	0	0	0	0	0	0	0	0
ASV1309	0	0	0	0	0	0	0	0	0	0	0	0	0	0	0	0	0	0	0	0	0	0	0	0	0	0	0	0	0	0	0	0	0	0	0	0	0	0	0	0	0	0	0	0	0	0	0	0	0
ASV1310	0	0	0	0	0	0	0	0	0	0	0	0	0	0	0	0	0	0	0	0	0	0	0	0	0	0	0	0	0	0	0	0	0	0	0	0	0	0	0	0	0	0	0	0	0	0	0	0	0
ASV1311	0	0	0	0	0	0	0	0	0	0	0	0	0	0	0	0	0	0	0	0	0	0	0	0	0	0	0	0	0	0	0	0	0	0	0	0	0	0	0	0	0	0	0	0	0	0	0	0	0
ASV1312	0	0	0	0	0	0	0	0	0	0	0	0	0	0	0	0	0	0	0	0	0	0	0	0	0	0	0	0	0	0	0	0	0	0	0	0	0	0	0	0	0	0	0	0	0	0	0	0	0
ASV1313	0	0	0	0	0	0	0	0	0	0	0	0	0	0	0	0	0	0	0	0	0	0	0	0	0	0	0	0	0	0	0	0	0	0	0	0	0	0	0	0	0	0	0	0	0	0	0	0	0
ASV1314	0	0	0	0	0	0	0	0	0	0	0	0	0	0	0	0	0	0	0	0	0	0	0	0	0	0	0	0	0	0	0	0	0	0	0	8	22	0	0	0	0	0	26	0	17	0	0	0	0
ASV1315	0	0	0	0	0	0	0	0	41	0	0	0	0	0	0	50	0	0	0	0	0	0	0	0	0	0	0	0	0	0	0	0	0	0	0	0	0	0	0	0	0	0	0	0	0	0	0	0	0
ASV1316	0	0	0	0	0	0	0	0	0	0	0	0	0	0	0	0	0	0	0	0	0	0	0	0	0	0	0	30	61	0	0	0	0	0	0	0	0	0	0	0	0	0	0	0	0	0	0	0	0
ASV1317	0	0	0	0	0	0	0	0	0	0	0	0	0	0	0	0	0	0	0	0	0	0	0	0	0	0	0	0	0	0	0	0	0	0	0	91	0	0	0	0	0	0	0	0	0	0	0	0	0
ASV1318	0	0	0	0	0	0	0	0	0	0	0	0	0	0	0	0	0	0	0	0	0	0	0	0	0	0	0	0	0	0	0	0	0	0	0	0	0	0	0	0	0	0	0	90	0	0	0	0	0
ASV1319	0	0	0	0	0	0	63	27	0	0	0	0	0	0	0	0	0	0	0	0	0	0	0	0	0	0	0	0	0	0	0	0	0	0	0	0	0	0	0	0	0	0	0	0	0	0	0	0	0
ASV1320	0	0	0	0	0	0	0	0	0	0	0	0	0	0	35	0	0	0	0	0	0	0	0	0	0	0	0	0	0	0	0	55	0	0	0	0	0	0	0	0	0	0	0	0	0	0	0	0	0
ASV1321	0	0	0	0	0	0	0	0	0	0	0	0	0	0	0	0	0	0	0	0	0	0	0	0	0	0	0	0	0	0	90	0	0	0	0	0	0	0	0	0	0	0	0	0	0	0	0	0	0
ASV1322	0	0	0	0	0	0	0	0	0	0	0	0	0	0	0	0	0	0	0	0	0	0	0	0	0	0	0	0	0	0	0	0	0	0	21	69	0	0	0	0	0	0	0	0	0	0	0	0	0
ASV1323	7	0	0	0	0	0	0	0	0	0	0	0	0	0	0	0	0	0	0	0	0	0	0	0	0	0	0	0	0	0	0	0	0	0	0	0	0	0	83	0	0	0	0	0	0	0	0	0	0
ASV1324	0	90	0	0	0	0	0	0	0	0	0	0	0	0	0	0	0	0	0	0	0	0	0	0	0	0	0	0	0	0	0	0	0	0	0	0	0	0	0	0	0	0	0	0	0	0	0	0	0
ASV1325	0	0	0	0	0	0	0	0	0	0	0	0	0	0	0	0	0	0	0	0	0	0	0	0	0	0	0	0	0	0	0	0	0	0	0	0	0	0	0	0	0	0	0	0	0	0	0	0	0
ASV1326	0	0	0	0	0	0	0	0	0	0	0	0	0	0	0	0	0	0	0	0	0	0	0	0	0	0	0	0	0	0	0	0	0	0	0	0	0	0	0	0	0	0	0	0	0	0	0	0	0
ASV1327	0	0	0	0	0	0	0	0	0	0	0	0	0	0	0	0	0	0	0	0	0	0	0	0	0	0	0	0	0	0	0	0	0	0	0	0	0	0	0	0	0	0	0	0	0	0	0	0	0
ASV1328	0	0	0	0	0	0	0	0	0	0	0	0	0	0	0	0	0	0	0	0	0	0	0	0	0	0	0	0	0	0	0	0	0	0	0	0	0	0	0	0	0	0	0	0	0	0	0	0	0
ASV1329	0	0	0	0	0	0	0	0	0	0	0	0	0	0	0	0	0	0	0	0	0	0	0	0	0	0	0	0	0	0	0	89	0	0	0	0	0	0	0	0	0	0	0	0	0	0	0	0	0
ASV1330	0	0	0	0	0	0	0	0	0	0	0	0	0	0	0	0	0	0	0	0	0	0	0	0	0	0	0	0	0	0	0	0	0	89	0	0	0	0	0	0	0	0	0	0	0	0	0	0	0
ASV1331	0	0	0	0	0	0	0	0	0	0	0	0	0	0	0	0	0	0	0	0	0	0	0	0	0	0	0	0	0	0	0	0	0	0	0	0	0	0	0	0	0	0	0	0	0	0	0	0	10
ASV1332	0	0	0	0	0	0	0	0	0	0	0	0	0	0	0	0	0	0	0	0	0	0	0	0	0	0	0	0	0	0	0	0	0	0	0	0	0	0	0	0	0	0	0	0	0	0	0	0	0
ASV1333	0	0	0	0	0	0	0	0	0	0	0	0	0	0	0	6	0	0	0	0	0	10	14	0	0	0	0	0	0	0	0	0	0	0	0	0	0	0	0	0	0	10	8	0	0	0	0	0	0
ASV1334	0	0	0	0	0	0	0	0	0	0	0	0	0	0	0	0	0	0	0	0	0	0	0	0	0	0	0	0	0	0	0	0	0	0	0	0	0	0	0	0	0	0	0	0	0	0	0	0	0
ASV1335	0	0	0	0	0	0	0	0	0	0	0	0	0	0	0	0	0	0	0	0	0	0	0	0	0	0	0	0	0	0	0	0	0	0	0	0	0	0	0	0	0	30	43	0	0	0	0	0	0
ASV1336	0	0	10	7	6	16	8	19	19	0	0	0	0	0	0	0	0	0	0	0	0	0	0	0	0	0	0	0	0	0	0	0	0	0	0	0	0	0	0	0	0	0	0	0	0	0	0	0	0
ASV1337	0	0	0	0	0	0	0	0	0	0	0	0	0	0	0	0	0	0	0	0	88	0	0	0	0	0	0	0	0	0	0	0	0	0	0	0	0	0	0	0	0	0	0	0	0	0	0	0	0
ASV1338	88	0	0	0	0	0	0	0	0	0	0	0	0	0	0	0	0	0	0	0	0	0	0	0	0	0	0	0	0	0	0	0	0	0	0	0	0	0	0	0	0	0	0	0	0	0	0	0	0
ASV1339	0	0	0	0	0	0	0	0	0	0	0	0	0	0	0	0	0	0	0	0	0	0	0	0	0	0	0	0	0	0	0	0	0	0	0	0	0	0	0	0	0	0	0	0	0	0	0	0	0
ASV1340	0	0	0	0	0	0	0	0	0	0	0	0	0	0	0	0	0	0	0	0	0	0	0	0	0	0	0	0	0	0	0	0	0	0	0	0	0	0	0	0	0	57	30	0	0	0	0	0	0
ASV1341	0	0	0	12	0	0	0	0	0	0	0	0	0	0	0	0	0	0	0	0	0	0	0	0	0	0	0	0	0	0	0	0	0	75	0	0	0	0	0	0	0	0	0	0	0	0	0	0	0
ASV1342	0	0	0	0	0	0	0	12	0	0	0	0	0	0	14	0	0	0	0	0	0	0	0	0	0	0	0	0	0	0	0	61	0	0	0	0	0	0	0	0	0	0	0	0	0	0	0	0	0
ASV1343	0	0	23	0	0	0	0	0	0	40	0	0	0	0	0	0	0	0	0	0	0	0	0	0	0	0	0	0	0	0	24	0	0	0	0	0	0	0	0	0	0	0	0	0	0	0	0	0	0
ASV1344	0	0	0	0	0	0	0	0	0	87	0	0	0	0	0	0	0	0	0	0	0	0	0	0	0	0	0	0	0	0	0	0	0	0	0	0	0	0	0	0	0	0	0	0	0	0	0	0	0
ASV1345	0	0	0	0	0	0	0	0	0	0	0	0	0	0	0	0	0	0	0	0	0	0	0	87	0	0	0	0	0	0	0	0	0	0	0	0	0	0	0	0	0	0	0	0	0	0	0	0	0
ASV1346	0	0	0	0	0	0	0	0	0	0	0	0	0	0	0	0	0	0	0	0	0	0	0	0	0	0	0	6	0	0	0	0	0	0	0	0	0	0	0	0	0	0	0	0	0	0	21	0	0
ASV1347	25	0	0	0	0	0	0	0	0	0	0	0	0	0	0	0	0	0	0	0	28	0	0	0	0	0	0	0	0	16	0	0	0	0	0	0	0	0	0	0	0	0	0	0	0	0	0	0	0
ASV1348	0	0	0	0	0	0	0	0	0	0	0	0	0	0	0	0	0	0	0	0	0	0	0	0	0	0	0	0	0	0	0	0	0	0	0	0	0	0	0	0	0	0	0	0	0	0	0	0	0
ASV1349	32	0	0	0	0	0	0	0	0	0	0	0	0	0	15	0	0	0	0	0	0	0	0	0	0	0	0	0	0	0	0	0	0	0	0	0	0	0	0	0	0	0	0	0	0	0	0	0	0
ASV1350	0	0	0	0	0	0	0	0	0	0	0	0	0	0	0	0	0	0	0	0	0	0	0	0	0	0	0	0	0	0	0	0	0	0	0	0	0	0	0	0	0	0	0	0	0	0	0	0	0
ASV1351	0	0	0	0	0	0	0	0	0	0	0	0	0	0	0	0	0	0	0	0	0	9	0	0	0	0	0	0	0	0	0	0	0	0	0	0	0	0	0	0	0	0	0	0	0	0	0	0	0
ASV1352	0	0	0	0	0	0	0	0	0	0	0	0	0	0	0	0	0	0	0	0	0	0	0	0	0	0	0	0	0	0	0	0	0	0	0	0	0	0	0	0	0	0	0	0	0	0	0	0	0
ASV1353	0	0	0	0	0	0	0	0	0	0	0	0	0	0	0	0	0	0	0	0	0	0	0	0	0	0	0	0	0	0	0	0	0	0	0	0	0	0	0	0	0	0	0	0	0	0	0	0	0
ASV1354	0	0	0	0	0	0	0	0	0	0	0	0	0	0	0	0	0	0	0	0	0	0	0	0	0	0	0	0	0	0	0	0	0	0	0	0	0	0	0	0	0	0	0	0	0	0	0	0	0
ASV1355	0	0	0	0	62	24	0	0	0	0	0	0	0	0	0	0	0	0	0	0	0	0	0	0	0	0	0	0	0	0	0	0	0	0	0	0	0	0	0	0	0	0	0	0	0	0	0	0	0
ASV1356	16	0	0	0	0	10	0	12	0	0	0	35	0	0	0	13	0	0	0	0	0	0	0	0	0	0	0	0	0	0	0	0	0	0	0	0	0	0	0	0	0	0	0	0	0	0	0	0	0
ASV1357	0	0	0	0	0	0	0	0	0	0	0	0	0	0	0	86	0	0	0	0	0	0	0	0	0	0	0	0	0	0	0	0	0	0	0	0	0	0	0	0	0	0	0	0	0	0	0	0	0
ASV1358	0	0	0	0	0	0	0	0	0	0	0	0	0	0	0	0	0	0	0	0	0	0	0	0	0	0	0	0	0	0	0	0	0	0	0	0	0	0	86	0	0	0	0	0	0	0	0	0	0
ASV1359	0	0	0	0	0	0	0	0	0	0	0	0	0	0	0	0	0	0	0	0	0	0	0	0	0	0	0	0	0	0	0	0	0	0	0	0	0	0	0	0	0	0	0	0	0	0	0	0	0
ASV1360	0	0	0	0	0	0	0	0	0	0	0	0	0	0	0	0	0	0	0	0	0	0	0	0	0	0	0	0	0	0	0	0	0	0	0	0	0	0	0	0	0	0	0	0	0	0	0	0	0
ASV1361	0	0	0	0	63	22	0	0	0	0	0	0	0	0	0	0	0	0	0	0	0	0	0	0	0	0	0	0	0	0	0	0	0	0	0	0	0	0	0	0	0	0	0	0	0	0	0	0	0
ASV1362	0	0	0	0	0	0	0	0	0	0	0	0	0	0	0	85	0	0	0	0	0	0	0	0	0	0	0	0	0	0	0	0	0	0	0	0	0	0	0	0	0	0	0	0	0	0	0	0	0
ASV1363	0	0	0	0	0	0	0	0	0	0	0	0	0	0	0	0	0	0	0	0	0	0	0	0	0	0	0	29	56	0	0	0	0	0	0	0	0	0	0	0	0	0	0	0	0	0	0	0	0
ASV1364	0	0	0	0	0	0	0	0	0	0	0	0	0	0	0	0	0	0	0	0	35	0	0	0	0	0	0	0	0	0	0	0	0	0	0	0	0	0	0	0	0	0	0	0	0	0	0	0	0
ASV1365	0	0	0	0	0	0	0	0	0	0	0	0	0	0	0	0	0	0	0	0	0	0	0	0	0	0	0	0	0	0	0	0	0	0	0	0	0	0	0	25	44	0	0	0	0	0	0	0	0
ASV1366	0	0	0	0	29	37	0	0	0	0	0	0	0	0	0	0	0	0	0	0	0	0	0	0	0	0	0	0	0	0	0	0	0	0	0	0	0	0	0	0	0	0	0	0	0	0	0	0	0
ASV1367	0	0	0	0	0	0	0	0	0	0	0	0	0	0	0	0	0	0	0	0	0	0	0	0	0	0	0	0	0	0	0	0	0	0	0	0	0	0	0	0	0	0	0	0	0	0	0	0	0
ASV1368	0	0	0	0	0	0	0	0	0	0	0	0	0	0	0	0	0	0	0	0	0	0	0	0	0	0	0	0	0	0	0	0	0	0	0	0	0	0	0	0	0	0	0	0	0	0	0	0	0
ASV1369	0	0	0	0	0	0	0	0	0	0	0	0	0	0	0	0	0	0	0	0	0	0	0	0	0	0	0	0	0	0	0	0	0	0	0	0	0	0	0	0	0	0	0	0	0	0	0	0	0
ASV1370	0	0	0	0	0	0	0	0	0	0	0	0	0	0	0	0	0	0	0	0	0	0	0	0	0	0	0	0	0	0	0	0	0	0	0	0	0	0	0	0	0	0	0	0	0	0	0	0	0
ASV1371	0	0	0	0	0	0	0	0	0	0	0	0	0	0	0	0	0	0	0	0	0	0	0	0	0	0	0	0	0	0	0	0	0	0	0	0	0	0	0	0	0	0	0	0	0	0	0	0	0
ASV1372	0	28	0	8	0	29	0	0	0	0	0	0	0	0	0	0	0	0	0	0	0	0	0	0	0	13	6	0	0	0	0	0	0	0	0	0	0	0	0	0	0	0	0	0	0	0	0	0	0
ASV1373	0	0	0	0	0	0	0	0	0	0	0	0	0	0	0	0	0	0	0	0	0	0	0	0	0	0	0	0	0	0	0	0	0	84	0	0	0	0	0	0	0	0	0	0	0	0	0	0	0
ASV1374	0	0	0	0	0	4	5	10	0	0	0	0	0	0	22	0	0	0	0	0	4	0	10	0	0	0	0	0	3	0	11	0	0	0	0	0	0	0	0	0	0	0	0	0	0	7	0	0	0
ASV1375	0	0	0	0	0	0	0	0	0	0	0	0	0	0	0	0	0	0	0	0	0	0	0	0	0	0	0	0	0	0	0	0	0	0	0	0	0	0	0	0	0	0	0	0	0	0	0	0	0
ASV1376	0	0	0	0	0	0	0	0	0	0	0	0	0	0	0	0	0	0	0	0	0	0	0	0	0	0	0	0	0	0	0	0	0	0	0	0	0	0	0	0	0	0	0	0	0	0	0	0	0
ASV1377	0	0	0	0	0	0	0	0	0	0	0	0	0	0	0	0	0	0	0	0	0	0	0	0	0	0	0	0	13	0	0	0	0	0	0	0	0	0	0	0	0	0	0	0	0	0	0	0	0
ASV1378	0	0	0	0	0	0	0	0	0	0	0	0	0	0	0	0	0	0	0	0	0	0	0	0	0	0	0	0	0	0	0	0	0	0	0	0	0	0	0	0	0	0	0	0	0	0	0	0	0
ASV1379	0	0	0	0	0	0	0	0	0	0	0	0	0	0	0	0	0	0	0	0	0	0	0	0	0	0	0	0	0	0	0	0	0	20	0	0	0	0	0	0	0	0	0	0	0	0	0	0	0
ASV1380	0	0	0	0	0	0	0	0	0	0	0	0	0	0	0	0	0	0	0	0	0	0	0	0	0	0	0	0	0	0	0	0	0	0	0	0	0	0	0	0	0	0	0	83	0	0	0	0	0
ASV1381	0	0	0	0	0	0	0	0	0	0	0	22	0	0	0	0	0	0	0	0	0	0	0	0	0	0	9	0	4	0	0	0	0	0	0	0	0	0	0	0	0	0	0	48	0	0	0	0	0
ASV1382	0	0	0	0	0	0	0	0	0	0	0	0	0	0	0	0	0	0	0	0	0	0	0	0	0	0	0	0	0	0	0	0	0	0	0	0	0	0	0	0	0	0	0	83	0	0	0	0	0
ASV1383	0	0	0	0	0	0	0	0	0	0	0	0	0	0	0	0	0	0	0	0	0	0	0	0	0	0	0	0	0	15	68	0	0	0	0	0	0	0	0	0	0	0	0	0	0	0	0	0	0
ASV1384	0	0	0	0	0	0	0	0	0	0	0	0	0	0	0	0	0	0	0	0	0	0	0	0	0	0	0	0	0	0	0	0	0	0	0	0	0	0	0	0	0	0	0	0	0	0	0	0	0
ASV1385	0	0	0	0	0	0	0	0	0	0	0	0	0	0	0	0	0	0	0	0	8	0	0	0	0	0	0	0	0	0	0	0	0	0	0	29	0	0	32	0	0	0	0	0	0	0	0	0	0
ASV1386	0	0	0	0	0	0	0	0	0	0	0	82	0	0	0	0	0	0	0	0	0	0	0	0	0	0	0	0	0	0	0	0	0	0	0	0	0	0	0	0	0	0	0	0	0	0	0	0	0
ASV1387	0	0	0	0	0	0	0	0	0	0	0	0	0	0	0	0	0	0	0	82	0	0	0	0	0	0	0	0	0	0	0	0	0	0	0	0	0	0	0	0	0	0	0	0	0	0	0	0	0
ASV1388	0	0	0	0	0	0	0	0	0	0	0	0	0	0	0	0	0	0	0	0	0	0	0	0	0	0	0	0	0	0	82	0	0	0	0	0	0	0	0	0	0	0	0	0	0	0	0	0	0
ASV1389	0	0	0	0	0	0	0	44	0	0	0	0	0	0	27	0	0	0	0	0	0	0	0	0	0	0	0	0	0	0	0	0	0	0	0	0	0	0	0	0	0	0	0	0	0	10	0	0	0
ASV1390	0	0	0	0	0	0	0	0	0	0	0	0	0	0	0	0	0	0	0	0	0	0	0	0	0	0	0	0	0	0	0	0	0	0	0	0	0	0	0	0	0	0	0	0	0	0	0	0	0
ASV1391	0	0	0	0	0	0	0	0	0	0	0	0	0	0	0	0	0	0	0	0	0	0	0	0	0	0	0	0	0	0	0	0	0	0	0	0	0	0	0	0	0	0	0	0	0	0	0	0	0
ASV1392	0	0	0	0	0	0	0	0	0	0	0	0	0	0	0	0	0	0	0	0	0	0	0	0	0	0	0	0	0	0	0	0	0	0	0	0	0	0	0	0	0	0	0	0	0	0	0	0	0
ASV1393	0	0	0	0	0	0	0	0	0	0	0	0	0	0	0	0	0	0	0	0	0	0	0	0	0	0	0	0	0	0	0	0	0	0	0	0	0	0	0	0	0	0	0	0	0	0	0	0	0
ASV1394	0	0	0	0	0	0	0	0	0	0	0	0	0	0	0	0	0	0	0	0	0	0	0	0	0	0	0	0	0	0	13	0	0	0	0	0	0	0	0	0	0	7	0	0	0	0	0	0	0
ASV1395	0	0	0	0	0	0	0	0	5	0	0	0	0	0	0	0	0	0	0	45	24	0	0	0	0	0	0	0	0	0	0	0	0	0	0	0	0	0	0	0	0	7	0	0	0	0	0	0	0
ASV1396	0	0	0	0	0	0	0	0	81	0	0	0	0	0	0	0	0	0	0	0	0	0	0	0	0	0	0	0	0	0	0	0	0	0	0	0	0	0	0	0	0	0	0	0	0	0	0	0	0
ASV1397	0	0	0	0	0	0	0	0	0	0	0	0	0	0	0	0	0	0	0	0	0	0	0	0	0	38	43	0	0	0	0	0	0	0	0	0	0	0	0	0	0	0	0	0	0	0	0	0	0
ASV1398	0	0	0	0	0	0	0	0	0	0	0	0	0	0	0	6	0	6	0	0	0	0	0	5	0	0	0	0	0	0	0	0	0	0	0	0	0	0	0	0	0	0	0	4	0	2	0	0	0
ASV1399	0	0	0	0	0	0	0	0	0	0	0	0	0	0	0	0	0	0	0	0	0	0	0	0	0	0	0	0	0	0	0	0	0	0	0	0	0	0	0	0	0	0	0	0	0	0	0	0	0
ASV1400	0	0	0	0	0	0	0	0	0	0	0	0	0	0	0	0	0	0	0	0	0	0	0	0	0	0	0	0	0	0	0	0	0	0	0	0	0	0	0	0	0	0	0	0	0	0	0	0	0
ASV1401	0	0	0	0	0	0	0	0	0	0	0	0	0	0	0	0	0	0	0	0	0	0	0	0	0	0	0	0	0	0	0	0	0	0	0	0	0	0	0	0	0	0	0	0	0	0	0	0	0
ASV1402	0	0	0	0	0	0	0	0	0	0	0	0	0	0	0	0	0	0	0	0	0	0	0	0	0	0	0	0	0	0	0	0	0	0	0	0	0	0	0	0	0	0	0	0	0	0	0	0	0
ASV1403	0	0	0	0	0	0	0	0	0	0	0	0	0	0	0	0	0	0	0	0	0	0	0	0	0	0	0	0	0	0	0	0	0	0	0	0	0	0	0	0	0	0	0	0	0	0	0	0	0
ASV1404	0	0	0	0	0	0	0	0	0	0	0	0	0	0	0	0	0	0	0	0	0	0	0	0	0	0	0	0	0	0	0	0	0	0	0	0	0	0	70	0	0	0	10	0	0	0	0	0	0
ASV1405	0	0	0	0	0	0	0	0	0	0	0	80	0	0	0	0	0	0	0	0	0	0	0	0	0	0	0	0	0	0	0	0	0	0	0	0	0	0	0	0	0	0	0	0	0	0	0	0	0
ASV1406	0	0	0	0	0	0	0	0	0	0	0	0	0	0	0	0	0	0	0	0	0	0	0	0	0	0	0	0	0	23	57	0	0	0	0	0	0	0	0	0	0	0	0	0	0	0	0	0	0
ASV1407	0	0	0	0	0	0	0	0	0	0	0	0	0	0	0	0	0	0	0	0	0	0	0	0	0	0	0	0	0	0	0	0	0	0	0	0	0	0	0	0	0	0	0	0	0	0	0	0	0
ASV1408	0	0	0	0	0	0	0	0	0	0	0	0	0	0	0	0	0	0	0	0	0	0	0	0	0	0	0	0	0	0	0	0	0	0	0	0	0	0	0	0	0	0	0	0	0	0	0	0	0
ASV1409	0	0	0	0	0	0	0	0	0	0	0	0	0	0	0	0	0	0	0	0	0	0	0	0	0	0	0	0	0	0	0	0	0	0	0	0	0	0	0	0	0	0	0	0	0	0	0	0	0
ASV1410	0	0	0	67	0	0	0	0	0	0	0	0	0	0	0	0	0	0	0	0	0	0	0	0	0	0	0	0	0	0	0	0	0	0	0	0	0	0	12	0	0	0	0	0	0	0	0	0	0
ASV1411	0	0	0	0	21	58	0	0	0	0	0	0	0	0	0	0	0	0	0	0	0	0	0	0	0	0	0	0	0	0	0	0	0	0	0	0	0	0	0	0	0	0	0	0	0	0	0	0	0
ASV1412	0	0	0	0	0	0	0	0	0	0	0	17	0	0	0	0	0	0	0	0	0	0	0	0	0	0	0	0	0	0	0	0	0	0	62	0	0	0	0	0	0	0	0	0	0	0	0	0	0
ASV1413	0	0	0	0	0	0	0	0	0	0	0	0	0	0	0	79	0	0	0	0	0	0	0	0	0	0	0	0	0	0	0	0	0	0	0	0	0	0	0	0	0	0	0	0	0	0	0	0	0
ASV1414	0	0	0	0	0	0	0	0	0	0	0	0	0	0	0	79	0	0	0	0	0	0	0	0	0	0	0	0	0	0	0	0	0	0	0	0	0	0	0	0	0	0	0	0	0	0	0	0	0
ASV1415	0	0	0	0	0	0	0	0	0	0	0	0	0	0	0	0	0	0	0	0	0	37	0	0	0	0	0	0	0	0	0	0	0	0	0	0	0	0	42	0	0	0	0	0	0	0	0	0	0
ASV1416	0	0	0	0	0	0	0	0	0	0	0	0	0	0	0	0	0	0	0	0	0	0	0	0	0	0	0	0	0	0	0	0	0	0	0	79	0	0	0	0	0	0	0	0	0	0	0	0	0
ASV1417	0	0	0	0	0	0	0	0	0	0	0	0	0	0	0	0	0	0	0	0	0	0	0	0	0	0	0	0	0	0	0	0	0	0	0	0	0	0	0	79	0	0	0	0	0	0	0	0	0
ASV1418	0	0	0	0	0	5	0	0	12	0	0	0	0	0	0	0	0	0	0	0	9	0	11	12	0	0	0	0	0	0	0	8	0	0	6	12	0	0	0	0	0	0	0	0	0	0	0	0	0
ASV1419	0	0	0	0	0	0	0	0	0	0	30	17	0	0	0	0	0	0	0	0	0	0	0	0	0	0	0	0	0	0	5	7	0	0	0	0	0	0	0	0	0	0	0	0	0	0	0	0	0
ASV1420	0	0	0	0	0	0	0	0	0	0	0	0	0	0	0	0	0	0	0	0	0	0	0	0	0	0	5	0	0	0	11	0	0	0	0	0	0	0	0	0	0	0	0	0	0	0	0	0	0
ASV1421	0	0	0	0	0	0	0	0	0	0	0	0	0	0	0	0	0	0	0	0	0	0	0	0	0	0	0	0	0	0	0	0	0	0	0	0	0	0	0	0	0	0	0	0	0	0	0	0	0
ASV1422	0	0	0	0	0	0	0	0	0	0	0	0	0	0	0	0	0	0	0	0	0	0	0	0	0	0	0	0	0	0	0	0	0	0	0	0	0	0	0	0	0	0	0	0	0	0	0	0	0
ASV1423	0	0	0	0	0	0	0	0	0	0	0	0	0	0	0	0	0	0	0	0	0	0	0	0	0	0	0	0	0	0	0	0	0	0	0	0	0	0	0	0	0	64	14	0	0	0	0	0	0
ASV1424	0	0	0	0	0	0	0	0	0	0	0	0	0	0	0	0	0	0	0	0	0	0	0	0	0	0	0	0	0	0	70	0	0	0	0	8	0	0	0	0	0	0	0	0	0	0	0	0	0
ASV1425	0	0	0	0	0	0	0	0	0	0	0	0	0	0	0	0	0	0	0	0	0	0	0	0	0	0	0	0	0	0	0	0	0	0	0	0	0	0	0	0	0	0	0	0	0	0	0	0	0
ASV1426	0	0	0	0	0	0	0	0	0	0	0	0	0	0	0	0	0	0	0	0	0	0	0	0	0	0	0	0	0	0	0	0	0	0	0	0	0	0	0	0	0	0	0	0	0	0	0	0	0
ASV1427	0	0	0	0	0	0	0	0	0	0	0	0	0	0	0	0	0	0	0	0	0	0	0	0	0	0	0	0	0	0	0	0	0	0	0	0	0	0	0	0	0	0	0	0	0	0	0	0	0
ASV1428	0	0	0	0	0	0	0	0	0	0	0	0	0	0	0	0	0	0	0	0	0	0	0	9	0	0	0	0	0	0	0	0	0	0	0	0	0	0	0	0	0	0	0	0	0	0	0	0	0
ASV1429	0	0	0	0	0	0	0	0	0	0	0	0	0	0	0	0	0	0	0	0	0	0	0	0	0	0	0	0	0	0	0	0	0	0	0	0	0	0	0	0	0	0	0	0	0	0	0	0	0
ASV1430	11	0	0	0	0	0	0	0	0	0	0	0	0	0	0	0	0	0	0	0	0	0	0	0	0	0	0	0	0	0	0	0	0	0	0	0	0	0	0	0	0	0	0	0	0	0	0	0	0
ASV1431	0	0	0	0	0	0	0	0	0	0	0	0	0	0	0	0	0	0	0	0	0	0	0	0	0	0	0	0	0	0	0	0	0	0	0	0	0	0	0	0	0	0	0	0	0	0	0	0	0
ASV1432	0	0	0	0	16	25	0	0	0	0	0	0	0	0	0	0	0	0	0	0	10	0	13	0	0	0	13	0	0	0	0	0	0	0	0	0	0	0	0	0	0	0	0	0	0	0	0	0	0
ASV1433	0	0	0	0	0	0	0	0	0	0	0	0	0	0	0	0	0	0	0	0	0	0	0	0	0	0	0	0	0	0	0	0	0	0	0	10	67	0	0	0	0	0	0	0	0	0	0	0	0
ASV1434	0	0	0	3	0	0	0	0	0	0	0	0	0	0	0	0	0	0	0	0	0	0	0	7	0	0	0	0	0	0	0	0	0	0	0	0	0	0	0	0	0	0	5	0	0	0	0	0	0
ASV1435	0	0	0	0	0	0	0	0	0	0	0	0	0	0	0	0	0	0	0	0	0	0	0	0	0	0	0	0	0	0	0	0	0	0	0	0	0	0	0	0	0	0	0	0	0	0	0	0	0
ASV1436	0	0	0	0	0	0	0	0	0	0	0	0	0	0	0	0	0	0	0	0	0	0	0	0	0	0	0	0	0	0	0	0	0	0	0	0	0	0	0	0	0	0	0	0	0	0	0	0	0
ASV1437	0	0	0	0	0	0	0	0	0	0	0	0	0	0	0	0	0	0	0	0	0	0	0	0	0	0	0	0	0	0	0	0	0	0	0	0	0	0	0	0	0	0	0	0	0	0	0	0	0
ASV1438	0	0	0	0	0	0	0	0	0	0	0	0	0	0	0	0	0	0	0	0	0	0	0	0	0	0	0	0	0	0	0	0	0	0	0	0	0	0	0	0	0	0	0	0	0	0	0	0	0
ASV1439	0	0	0	0	0	0	0	0	0	0	0	0	0	0	0	0	0	0	0	0	0	0	0	0	0	0	0	0	0	0	0	0	0	0	0	0	0	0	0	0	0	0	0	0	0	0	0	0	0
ASV1440	0	0	0	0	0	4	0	23	0	0	0	0	0	0	0	0	0	0	0	0	0	0	29	0	0	0	0	0	0	0	0	0	0	0	0	0	0	0	0	0	0	0	0	0	0	0	0	0	0
ASV1441	0	0	0	0	21	25	0	0	0	0	0	0	0	0	0	9	0	0	0	0	0	0	0	0	0	6	11	0	0	0	0	0	0	0	0	0	0	0	0	0	0	0	0	0	0	0	0	0	0
ASV1442	0	0	0	0	0	0	0	0	0	0	0	0	0	22	14	0	0	0	0	0	0	0	0	0	0	0	0	0	0	0	0	0	0	0	0	0	0	0	0	0	0	0	0	0	0	0	0	0	0
ASV1443	0	0	0	0	0	0	0	0	0	0	0	0	0	0	0	0	0	0	0	0	0	0	0	0	0	0	0	0	0	0	0	0	0	0	0	0	0	0	0	0	0	0	0	0	0	0	0	0	0
ASV1444	0	0	0	0	0	0	0	0	0	0	0	0	0	0	0	0	0	0	0	0	0	0	0	0	0	0	0	0	0	0	0	0	0	0	0	0	0	0	0	0	0	0	0	0	0	0	0	0	0
ASV1445	0	0	0	75	0	0	0	0	0	0	0	0	0	0	0	0	0	0	0	0	0	0	0	0	0	0	0	0	0	0	0	0	0	0	0	0	0	0	0	0	0	0	0	0	0	0	0	0	0
ASV1446	0	0	0	0	0	0	0	0	0	0	0	0	75	0	0	0	0	0	0	0	0	0	0	0	0	0	0	0	0	0	0	0	0	0	0	0	0	0	0	0	0	0	0	0	0	0	0	0	0
ASV1447	0	0	0	0	0	0	0	0	0	0	0	0	0	0	0	0	0	0	0	0	0	0	0	0	0	0	0	0	0	0	0	75	0	0	0	0	0	0	0	0	0	0	0	0	0	0	0	0	0
ASV1448	0	0	0	0	0	0	0	0	0	0	0	0	0	0	0	0	0	0	0	0	0	0	0	0	0	0	0	0	0	0	28	0	0	0	0	0	0	0	0	0	0	0	0	0	0	0	0	33	0
ASV1449	0	0	0	0	0	0	0	0	0	0	0	0	0	0	0	0	0	0	0	0	0	0	0	0	0	0	0	0	0	0	0	0	0	0	0	0	0	0	0	0	0	0	0	0	0	0	0	0	0
ASV1450	0	0	0	0	0	0	0	0	0	0	0	0	0	0	0	0	0	0	0	0	0	0	0	0	0	0	0	0	0	0	0	0	0	0	0	0	0	0	0	0	0	0	0	35	0	0	0	0	0
ASV1451	0	0	0	0	0	0	0	0	0	0	0	0	0	0	0	0	0	0	0	0	0	0	0	0	0	0	0	0	0	0	0	0	0	0	0	0	0	0	0	0	0	0	0	0	0	0	0	0	0
ASV1452	0	0	0	0	0	0	0	0	0	0	0	0	0	0	0	0	0	0	0	0	0	0	0	0	0	0	0	0	0	0	0	0	0	0	0	0	0	0	0	0	0	0	0	0	0	0	0	0	0
ASV1453	0	0	0	0	0	0	0	0	0	0	0	0	0	0	0	0	0	0	0	0	0	0	0	0	0	0	0	0	0	0	0	0	0	0	0	0	0	0	0	0	0	0	0	0	0	0	0	0	0
ASV1454	0	0	0	0	0	0	0	0	0	0	0	0	0	0	0	0	0	0	0	0	0	0	0	0	0	0	0	0	0	0	0	0	0	0	0	0	0	0	0	0	0	0	0	0	0	0	0	0	0
ASV1455	0	0	0	0	0	0	0	0	0	0	0	0	0	0	0	0	0	0	0	0	0	0	0	0	0	0	0	0	0	0	0	0	0	0	0	0	0	0	0	0	0	0	0	0	0	0	0	0	0
ASV1456	0	0	0	4	0	0	0	0	0	0	0	0	0	0	0	0	0	0	0	0	0	0	0	0	0	0	0	0	0	0	0	0	0	0	0	0	70	0	0	0	0	0	0	0	0	0	0	0	0
ASV1457	0	0	0	0	0	0	0	0	54	0	0	0	10	0	0	10	0	0	0	0	0	0	0	0	0	0	0	0	0	0	0	0	0	0	0	0	0	0	0	0	0	0	0	0	0	0	0	0	0
ASV1458	0	0	0	0	0	0	0	0	0	0	0	0	0	0	0	0	0	0	0	22	36	0	0	0	0	0	0	0	16	0	0	0	0	0	0	0	0	0	0	0	0	0	0	0	0	0	0	0	0
ASV1459	0	0	0	0	0	0	0	0	0	0	0	0	0	0	0	0	0	0	0	0	0	30	16	0	0	0	0	0	0	0	0	0	0	0	0	0	0	0	28	0	0	0	0	0	0	0	0	0	0
ASV1460	0	0	0	0	0	0	0	0	0	0	0	0	0	0	0	0	0	0	0	0	0	0	0	0	0	0	0	39	0	0	0	0	0	0	0	0	0	0	0	0	35	0	0	0	0	0	0	0	0
ASV1461	0	0	0	0	0	0	0	0	0	0	0	0	0	0	0	0	0	0	0	0	0	0	0	0	0	0	0	0	0	0	0	0	0	0	0	0	0	0	0	74	0	0	0	0	0	0	0	0	0
ASV1462	0	0	0	0	0	0	0	0	0	0	0	0	0	0	0	0	0	0	0	0	0	0	0	0	0	0	0	0	0	0	0	0	0	0	0	0	0	0	0	0	0	0	0	0	0	0	0	0	0
ASV1463	0	0	0	0	0	0	0	0	0	0	0	0	0	0	0	0	0	0	0	0	0	0	0	0	0	0	0	0	0	0	0	0	0	0	0	0	0	0	0	0	0	0	0	0	0	0	0	0	0
ASV1464	0	0	0	0	0	0	0	0	0	0	0	0	0	0	0	0	0	0	0	0	0	0	0	0	0	0	0	0	0	0	0	0	0	0	0	0	0	0	0	0	0	0	0	0	0	0	0	0	0
ASV1465	0	0	0	0	0	0	0	0	11	0	0	0	16	0	0	0	0	0	0	0	0	0	0	46	0	0	0	0	0	0	0	0	0	0	0	0	0	0	0	0	0	0	0	0	0	0	0	0	0
ASV1466	0	0	0	0	0	0	0	0	0	0	0	0	73	0	0	0	0	0	0	0	0	0	0	0	0	0	0	0	0	0	0	0	0	0	0	0	0	0	0	0	0	0	0	0	0	0	0	0	0
ASV1467	0	0	0	0	0	0	0	0	0	0	0	0	0	0	0	0	0	0	0	0	0	0	0	0	0	0	0	0	0	0	0	0	0	0	0	0	0	0	0	0	0	14	11	0	0	0	27	0	0
ASV1468	0	0	0	0	0	0	0	0	0	0	0	0	45	0	0	0	0	0	0	0	0	0	0	0	0	0	0	0	0	0	0	0	0	0	0	0	0	0	0	0	0	0	0	0	0	0	0	0	7
ASV1469	0	0	0	0	0	7	0	2	0	0	0	0	0	0	0	0	0	0	0	0	5	0	0	0	0	0	0	0	0	0	2	0	0	0	0	0	0	0	0	0	0	0	0	0	0	0	0	0	0
ASV1470	0	0	0	0	0	0	0	0	0	0	0	0	0	0	0	0	0	0	0	0	0	0	0	0	0	0	0	0	0	0	0	0	0	0	0	0	0	0	0	0	0	0	0	72	0	0	0	0	0
ASV1471	4	0	0	0	0	6	0	0	0	0	0	0	0	0	0	5	0	0	0	0	0	22	16	0	0	0	0	0	0	0	0	0	0	0	0	9	0	0	0	10	0	0	0	0	0	0	0	0	0
ASV1472	0	0	0	0	0	0	0	0	0	0	0	0	0	0	0	0	0	0	0	38	7	0	0	0	0	0	0	0	0	4	0	0	0	0	23	0	0	0	0	0	0	0	0	0	0	0	0	0	0
ASV1473	0	0	0	0	0	0	0	0	0	0	0	0	0	0	0	0	0	0	0	0	0	0	0	0	0	0	0	0	0	0	0	0	0	0	72	0	0	0	0	0	0	0	0	0	0	0	0	0	0
ASV1474	0	0	0	0	0	0	0	0	0	0	0	0	0	0	0	0	0	0	0	0	0	0	0	0	0	0	0	0	0	0	0	0	0	0	0	0	0	0	0	72	0	0	0	0	0	0	0	0	0
ASV1475	72	0	0	0	0	0	0	0	0	0	0	0	0	0	0	0	0	0	0	0	0	0	0	0	0	0	0	0	0	0	0	0	0	0	0	0	0	0	0	0	0	0	0	0	0	0	0	0	0
ASV1476	0	0	0	0	0	0	0	0	0	0	0	0	0	0	0	0	0	0	0	0	0	0	0	0	0	0	0	0	0	0	0	0	0	0	0	0	0	0	0	0	0	0	0	0	0	0	41	0	0
ASV1477	0	0	0	0	0	0	0	0	0	0	0	0	0	0	0	0	0	0	0	0	0	0	0	0	0	0	0	0	0	0	0	0	0	0	0	0	0	0	37	0	0	0	0	0	0	0	0	0	0
ASV1478	0	0	0	0	0	0	0	0	0	0	0	0	0	0	0	0	0	0	0	0	0	0	0	0	0	0	0	0	0	0	0	0	0	0	0	0	0	0	0	0	0	0	0	0	0	0	0	0	0
ASV1479	11	0	0	0	0	0	0	0	0	0	0	0	0	0	0	0	0	0	0	24	0	0	0	0	0	0	0	0	0	0	0	0	0	0	0	0	0	0	0	0	0	5	0	0	0	0	0	0	0
ASV1480	0	0	0	0	0	0	0	0	0	0	0	0	0	0	0	0	0	0	0	0	0	0	0	0	0	0	0	0	0	0	0	0	0	0	0	0	0	0	0	0	0	0	0	0	0	0	0	0	0
ASV1481	0	0	0	0	0	0	0	0	11	0	0	0	0	0	0	0	0	0	0	0	0	0	0	4	0	0	0	0	0	0	0	0	0	0	0	0	0	0	0	0	0	0	0	0	0	0	0	0	0
ASV1482	0	0	0	0	0	0	0	0	0	0	0	0	0	0	0	0	0	0	0	0	0	0	0	0	0	31	36	0	0	0	0	0	0	0	0	0	0	0	0	0	0	0	0	0	0	0	0	0	0
ASV1483	0	0	0	0	0	0	0	0	0	0	0	0	0	0	0	0	0	0	0	0	0	0	0	0	0	0	0	0	0	0	0	0	0	0	0	0	0	0	0	0	0	0	0	0	0	0	0	0	0
ASV1484	0	0	0	0	0	0	0	0	0	0	0	0	0	0	0	0	0	0	0	0	0	0	0	0	0	0	0	0	0	0	0	0	0	0	0	0	0	0	0	0	0	0	0	0	0	0	0	0	0
ASV1485	0	0	0	0	0	0	53	18	0	0	0	0	0	0	0	0	0	0	0	0	0	0	0	0	0	0	0	0	0	0	0	0	0	0	0	0	0	0	0	0	0	0	0	0	0	0	0	0	0
ASV1486	0	0	0	0	0	0	0	0	0	0	0	71	0	0	0	0	0	0	0	0	0	0	0	0	0	0	0	0	0	0	0	0	0	0	0	0	0	0	0	0	0	0	0	0	0	0	0	0	0
ASV1487	0	0	0	0	0	0	0	0	0	0	0	0	0	0	0	0	0	0	0	0	0	0	0	0	0	0	0	0	0	0	0	0	0	0	0	0	0	0	0	0	0	0	0	0	0	0	0	0	0
ASV1488	0	0	0	0	0	0	0	0	0	0	0	0	0	0	0	0	0	0	0	0	0	0	0	0	0	0	0	0	0	0	0	0	0	0	0	0	0	0	0	0	0	0	0	0	0	0	0	0	0
ASV1489	0	0	0	0	0	0	0	0	0	0	0	0	0	0	0	0	0	0	0	0	0	0	0	0	0	0	0	14	0	0	0	0	0	0	0	0	0	0	48	0	0	0	0	0	0	0	0	0	0
ASV1490	0	0	0	0	13	0	0	0	0	0	0	0	0	0	0	0	0	0	0	0	0	0	0	0	0	0	0	10	28	0	0	0	0	0	0	0	0	0	0	0	19	0	0	0	0	0	0	0	0
ASV1491	30	0	0	0	0	0	0	0	0	0	0	0	0	0	0	0	0	0	0	0	0	0	0	0	0	28	12	0	0	0	0	0	0	0	0	0	0	0	0	0	0	0	0	0	0	0	0	0	0
ASV1492	0	0	3	0	0	0	0	0	0	0	0	0	0	0	0	0	0	0	0	0	0	0	0	0	0	0	0	0	0	0	14	0	0	0	0	0	0	0	53	0	0	0	0	0	0	0	0	0	0
ASV1493	0	0	0	0	0	0	0	0	0	0	0	0	0	0	0	0	0	0	0	0	0	0	0	0	0	0	0	0	0	0	0	0	0	0	0	0	0	0	0	0	0	0	0	0	0	0	0	0	0
ASV1494	0	0	0	0	0	0	0	0	0	0	0	0	0	0	0	0	0	0	0	0	0	0	0	0	0	0	0	0	0	0	0	0	0	0	0	0	0	0	0	0	0	0	0	0	0	0	0	0	0
ASV1495	0	0	0	0	0	0	0	0	0	0	0	0	0	0	0	0	0	0	0	0	0	0	0	0	0	0	0	0	0	0	0	0	0	0	0	0	0	0	0	0	0	0	0	0	0	0	0	0	0
ASV1496	0	0	0	0	0	0	0	0	0	0	0	0	0	0	0	0	0	0	0	0	0	0	0	0	0	0	0	0	0	0	0	0	0	0	0	0	0	0	0	0	0	0	0	0	0	0	0	0	0
ASV1497	0	0	0	0	0	0	0	0	0	0	0	0	0	0	0	0	0	0	0	0	0	0	0	0	0	0	0	0	0	0	0	0	0	0	0	0	0	0	0	0	0	0	0	0	0	0	0	0	0
ASV1498	0	0	0	0	0	0	0	0	0	0	0	0	0	0	0	0	0	0	0	0	0	0	0	0	0	0	0	0	0	0	0	0	0	0	0	0	0	0	0	0	0	0	0	0	0	0	0	0	0
ASV1499	0	0	0	0	0	0	0	0	0	0	0	0	0	0	0	0	0	0	0	13	56	0	0	0	0	0	0	0	0	0	0	0	0	0	0	0	0	0	0	0	0	0	0	0	0	0	0	0	0
ASV1500	0	0	0	0	0	0	0	0	0	0	0	0	0	0	0	0	0	0	0	0	0	0	0	0	0	31	38	0	0	0	0	0	0	0	0	0	0	0	0	0	0	0	0	0	0	0	0	0	0
ASV1501	0	0	0	0	0	0	0	0	0	0	0	0	0	0	0	0	0	0	0	0	0	0	0	0	0	0	0	0	0	0	0	0	0	69	0	0	0	0	0	0	0	0	0	0	0	0	0	0	0
ASV1502	0	0	0	0	0	0	0	0	0	0	0	0	0	0	0	0	0	0	0	0	0	0	0	0	0	0	0	0	0	0	0	0	0	0	0	0	0	0	0	0	0	0	0	0	0	0	68	0	0
ASV1503	0	0	0	0	0	0	0	0	0	0	0	0	0	0	0	0	0	0	0	0	0	0	6	0	0	0	0	0	0	0	0	0	0	0	0	0	0	0	0	0	0	0	0	0	0	0	0	0	0
ASV1504	0	0	0	0	0	0	0	0	0	0	0	0	0	0	0	0	0	0	0	0	0	0	0	0	0	0	0	0	0	0	0	0	0	0	0	0	0	0	0	0	0	0	0	0	0	0	0	0	0
ASV1505	0	0	0	0	0	0	0	0	0	0	0	0	0	0	0	0	0	0	0	0	0	0	0	0	0	0	0	0	0	0	0	0	0	0	0	0	0	0	0	0	0	0	0	0	0	0	0	0	0
ASV1506	0	0	0	0	0	0	0	0	0	0	0	0	0	0	0	0	0	0	0	0	0	0	0	0	0	0	0	0	0	0	0	0	0	0	0	0	0	0	0	0	0	0	0	0	0	0	0	0	0
ASV1507	0	0	0	0	0	0	0	0	0	0	0	0	0	0	0	0	0	0	0	0	0	0	0	0	0	0	0	0	0	0	0	0	0	0	0	0	0	0	0	0	0	0	0	0	0	0	0	0	0
ASV1508	0	0	0	0	0	0	0	0	0	0	0	0	0	0	0	0	0	0	0	0	0	0	0	0	0	0	0	0	0	0	0	0	0	0	0	0	0	0	0	0	0	0	0	0	0	0	0	0	0
ASV1509	0	0	0	0	0	0	0	0	0	0	0	0	0	0	0	0	0	0	0	0	0	0	0	0	0	0	0	0	0	0	0	0	0	0	0	0	0	0	0	0	0	0	68	0	0	0	0	0	0
ASV1510	0	0	0	0	0	0	0	0	0	0	0	0	0	0	0	0	0	21	47	0	0	0	0	0	0	0	0	0	0	0	0	0	0	0	0	0	0	0	0	0	0	0	0	0	0	0	0	0	0
ASV1511	0	0	0	0	0	0	0	0	0	0	0	0	0	0	0	0	0	0	0	0	0	0	0	0	0	0	0	0	0	0	0	0	0	0	0	0	0	0	0	0	0	0	0	0	0	0	0	0	0
ASV1512	0	0	0	0	0	0	0	0	0	0	0	0	0	0	0	0	0	0	0	0	0	0	0	0	0	0	0	0	0	0	0	0	0	0	0	41	0	0	0	0	0	0	14	0	0	0	0	0	0
ASV1513	0	3	0	0	0	0	0	0	0	0	0	0	0	0	0	0	0	0	0	0	0	0	2	0	0	0	0	0	0	0	0	0	0	0	0	0	0	0	0	0	0	0	0	0	0	0	0	0	0
ASV1514	0	0	0	0	0	0	0	0	0	0	0	0	0	0	0	0	0	0	0	0	0	0	0	0	0	0	0	0	0	0	0	0	0	0	0	0	0	0	0	0	0	0	0	0	0	0	0	0	0
ASV1515	0	0	0	0	0	0	0	0	0	0	0	0	0	0	0	0	0	0	0	0	0	0	0	0	0	0	0	0	0	0	0	0	0	0	0	0	0	0	0	0	0	0	0	8	0	0	0	0	0
ASV1516	0	0	0	0	0	0	0	0	32	35	0	0	0	0	0	0	0	0	0	0	0	0	0	0	0	0	0	0	0	0	0	0	0	0	0	0	0	0	0	0	0	0	0	0	0	0	0	0	0
ASV1517	0	0	0	0	0	0	0	0	0	0	0	0	0	0	0	0	0	0	0	0	0	0	0	67	0	0	0	0	0	0	0	0	0	0	0	0	0	0	0	0	0	0	0	0	0	0	0	0	0
ASV1518	0	0	0	0	0	0	0	0	0	0	0	0	0	0	0	0	0	0	0	0	0	0	0	0	0	0	0	0	0	0	0	0	0	0	0	67	0	0	0	0	0	0	0	0	0	0	0	0	0
ASV1519	0	0	0	0	0	12	0	0	0	0	0	0	0	0	0	0	0	0	0	0	0	0	4	0	0	0	0	0	0	0	0	0	0	0	0	0	0	0	0	11	28	0	0	0	0	0	0	0	0
ASV1520	0	0	0	0	0	0	0	0	15	0	0	0	0	0	0	0	0	0	0	0	0	0	0	0	0	0	0	0	0	0	0	0	0	0	0	0	0	0	0	0	0	0	0	0	0	0	0	0	0
ASV1521	0	0	6	0	0	0	6	0	12	0	0	0	0	0	0	0	0	8	0	0	0	8	7	8	0	0	0	0	0	0	0	0	0	0	0	9	0	0	0	0	0	0	0	0	0	0	0	0	0
ASV1522	0	0	0	0	0	0	0	0	0	0	0	0	0	0	0	0	0	0	0	0	0	0	0	0	0	0	0	0	0	0	0	0	0	0	0	0	0	0	0	0	0	0	0	0	0	0	0	0	0
ASV1523	0	0	0	0	0	0	0	0	0	0	0	0	0	0	0	0	0	0	0	0	0	0	0	0	0	0	0	0	0	0	0	0	0	0	0	0	0	0	0	0	0	0	0	0	0	0	0	0	0
ASV1524	0	0	16	0	0	0	0	0	0	0	0	0	0	0	0	0	0	0	0	0	0	0	0	0	0	0	0	0	0	0	0	0	0	0	0	0	0	0	0	0	0	50	0	0	0	0	0	0	0
ASV1525	0	0	0	66	0	0	0	0	0	0	0	0	0	0	0	0	0	0	0	0	0	0	0	0	0	0	0	0	0	0	0	0	0	0	0	0	0	0	0	0	0	0	0	0	0	0	0	0	0
ASV1526	0	0	0	0	0	0	0	0	0	0	0	0	0	0	0	0	0	0	0	0	0	0	0	0	0	0	0	66	0	0	0	0	0	0	0	0	0	0	0	0	0	0	0	0	0	0	0	0	0
ASV1527	0	0	0	0	0	0	0	0	0	0	0	0	0	0	0	0	0	0	0	0	0	0	0	0	0	0	0	0	0	0	0	0	0	0	0	0	0	0	0	0	0	0	0	0	0	13	0	0	0
ASV1528	0	0	0	0	0	0	0	0	0	0	0	0	0	0	0	0	0	0	0	0	0	0	0	0	0	0	0	0	0	0	0	0	0	0	0	0	0	0	0	0	0	0	0	0	0	0	0	0	0
ASV1529	0	0	0	0	0	0	0	0	0	0	0	0	0	0	0	0	0	0	0	0	0	0	0	0	0	0	0	0	0	0	0	0	0	0	0	0	0	0	0	0	0	0	0	0	0	0	0	0	0
ASV1530	0	0	0	0	0	0	0	0	0	0	0	0	0	0	0	0	0	0	0	0	0	0	0	0	0	0	0	0	0	0	0	0	0	0	0	0	0	0	0	0	0	0	0	0	0	0	0	0	0
ASV1531	0	0	0	0	0	0	0	0	0	0	0	0	0	0	0	0	0	0	0	0	0	0	0	0	0	0	0	0	0	0	0	0	0	0	0	0	0	0	0	0	0	32	33	0	0	0	0	0	0
ASV1532	0	0	0	0	0	0	0	0	0	0	0	0	0	0	0	0	0	0	0	0	0	32	33	0	0	0	0	0	0	0	0	0	0	0	0	0	0	0	0	0	0	0	0	0	0	0	0	0	0
ASV1533	0	0	0	0	0	0	0	0	0	0	0	0	0	0	0	0	0	0	0	0	0	0	0	0	0	0	0	0	0	0	0	65	0	0	0	0	0	0	0	0	0	0	0	0	0	0	0	0	0
ASV1534	0	0	0	0	0	0	0	0	0	0	0	0	0	0	0	0	0	0	0	0	0	0	0	0	0	0	0	0	0	0	0	0	0	0	0	0	0	0	0	0	0	0	0	0	0	0	0	0	0
ASV1535	0	0	0	0	0	0	0	0	0	0	0	0	0	0	0	0	0	0	0	0	0	0	0	0	0	0	0	0	0	0	0	0	0	0	0	0	0	0	0	0	0	0	0	0	0	0	0	0	0
ASV1536	0	0	0	0	0	0	0	0	0	0	0	0	0	0	0	0	0	0	0	0	0	0	0	0	0	0	0	0	0	0	0	0	0	0	0	0	0	0	0	0	0	0	0	0	0	0	0	0	0
ASV1537	0	0	0	0	0	0	0	0	0	0	0	0	0	0	0	0	0	0	0	0	0	0	0	0	0	0	0	0	0	0	0	0	0	0	0	0	0	0	0	0	0	0	0	0	0	0	0	0	0
ASV1538	0	0	0	0	0	0	0	0	0	0	0	0	0	0	0	0	0	0	0	0	0	0	0	0	0	0	0	0	0	0	0	0	0	0	0	0	0	0	0	0	0	0	0	0	0	0	0	0	0
ASV1539	0	0	0	0	0	0	0	0	0	0	0	0	0	0	0	0	0	0	0	0	0	0	0	0	0	0	0	0	0	0	0	0	0	0	0	0	0	0	0	0	20	0	0	0	0	0	0	0	0
ASV1540	0	0	0	0	0	0	0	0	0	0	0	0	0	0	0	0	0	0	0	0	0	0	0	0	0	0	0	0	0	0	0	0	0	0	0	0	0	0	0	0	0	0	0	0	0	0	0	0	0
ASV1541	0	0	0	64	0	0	0	0	0	0	0	0	0	0	0	0	0	0	0	0	0	0	0	0	0	0	0	0	0	0	0	0	0	0	0	0	0	0	0	0	0	0	0	0	0	0	0	0	0
ASV1542	0	0	0	0	0	0	64	0	0	0	0	0	0	0	0	0	0	0	0	0	0	0	0	0	0	0	0	0	0	0	0	0	0	0	0	0	0	0	0	0	0	0	0	0	0	0	0	0	0
ASV1543	0	0	0	0	0	0	0	0	0	0	0	64	0	0	0	0	0	0	0	0	0	0	0	0	0	0	0	0	0	0	0	0	0	0	0	0	0	0	0	0	0	0	0	0	0	0	0	0	0
ASV1544	0	0	0	0	0	0	0	0	0	0	0	0	0	0	0	0	0	0	0	0	0	56	8	0	0	0	0	0	0	0	0	0	0	0	0	0	0	0	0	0	0	0	0	0	0	0	0	0	0
ASV1545	0	0	0	0	0	0	0	0	0	0	0	0	0	0	0	0	0	0	0	0	0	40	24	0	0	0	0	0	0	0	0	0	0	0	0	0	0	0	0	0	0	0	0	0	0	0	0	0	0
ASV1546	0	0	0	0	0	0	0	0	0	0	0	0	0	0	0	0	0	0	0	0	0	0	0	0	0	0	0	0	0	29	35	0	0	0	0	0	0	0	0	0	0	0	0	0	0	0	0	0	0
ASV1547	0	0	64	0	0	0	0	0	0	0	0	0	0	0	0	0	0	0	0	0	0	0	0	0	0	0	0	0	0	0	0	0	0	0	0	0	0	0	0	0	0	0	0	0	0	0	0	0	0
ASV1548	0	0	0	0	0	0	0	0	0	0	0	0	0	0	0	0	0	0	0	0	0	0	0	0	0	0	0	0	0	0	0	0	0	0	0	0	0	0	0	0	0	0	0	0	0	0	0	0	0
ASV1549	31	0	0	0	0	5	0	0	0	0	0	0	0	0	6	0	0	0	0	0	0	0	2	0	0	5	0	0	0	0	0	0	0	2	0	0	0	0	0	0	0	0	0	0	2	0	0	0	0
ASV1550	0	0	0	0	0	0	0	0	0	0	0	0	0	0	0	0	0	0	0	0	0	0	0	0	0	0	0	0	0	0	0	0	0	0	0	0	0	0	0	0	0	0	0	0	0	0	0	0	0
ASV1551	0	0	0	0	0	0	0	0	0	0	0	0	0	0	0	32	21	0	0	0	0	0	0	0	0	0	0	0	0	0	0	0	0	0	0	0	0	0	0	0	0	0	0	0	0	0	0	0	0
ASV1552	0	0	0	0	0	0	0	0	0	0	0	0	0	0	0	0	0	0	0	0	0	0	0	0	0	0	0	0	0	0	0	0	0	0	0	0	0	0	0	0	0	0	0	0	0	0	0	0	0
ASV1553	0	0	0	0	0	0	0	0	0	0	0	0	0	0	0	0	0	0	4	0	0	0	0	0	0	0	8	0	0	0	0	0	0	0	0	0	0	0	0	0	0	0	0	0	0	0	0	0	0
ASV1554	0	0	0	0	0	0	0	0	0	0	0	0	0	0	0	0	0	0	0	0	0	0	0	0	0	0	0	0	0	0	0	0	0	0	0	0	0	0	0	0	0	0	0	0	0	0	0	0	0
ASV1555	0	0	0	0	0	0	0	0	0	0	0	0	0	0	0	0	0	0	0	0	0	0	0	0	0	0	0	0	0	0	0	0	0	0	0	0	0	0	0	0	0	0	0	0	0	0	0	0	0
ASV1556	0	0	0	0	22	27	0	0	0	0	0	0	0	0	0	0	0	0	0	0	0	0	0	0	0	0	0	0	0	0	0	0	0	0	0	0	0	0	0	0	0	14	0	0	0	0	0	0	0
ASV1557	0	0	0	0	0	0	0	0	0	0	0	0	0	0	0	0	0	0	0	0	0	63	0	0	0	0	0	0	0	0	0	0	0	0	0	0	0	0	0	0	0	0	0	0	0	0	0	0	0
ASV1558	0	0	0	0	0	0	0	0	0	0	0	0	0	0	0	0	0	0	0	0	0	0	0	0	0	0	0	0	0	0	0	0	0	0	0	0	0	0	0	28	35	0	0	0	0	0	0	0	0
ASV1559	63	0	0	0	0	0	0	0	0	0	0	0	0	0	0	0	0	0	0	0	0	0	0	0	0	0	0	0	0	0	0	0	0	0	0	0	0	0	0	0	0	0	0	0	0	0	0	0	0
ASV1560	0	0	0	0	0	0	0	0	35	0	0	0	0	0	0	0	0	0	0	0	0	0	0	0	0	0	0	0	0	0	0	0	0	0	0	0	0	0	0	0	0	0	0	0	0	27	0	0	0
ASV1561	0	0	0	0	0	0	0	0	0	0	0	0	0	0	0	0	0	0	0	0	0	0	0	0	0	0	0	0	0	0	0	0	0	0	0	0	0	0	0	0	0	0	0	0	0	0	0	0	0
ASV1562	0	0	0	0	0	0	0	0	0	0	0	0	0	0	0	0	0	0	0	0	0	0	0	0	0	0	0	0	0	0	0	0	0	0	0	0	0	0	0	0	0	0	0	0	0	0	0	0	0
ASV1563	0	0	0	0	0	0	0	0	0	0	0	0	0	0	0	0	0	0	0	0	0	0	0	0	0	0	0	0	0	0	0	0	0	0	0	0	0	0	0	0	0	0	0	0	0	0	0	0	0
ASV1564	0	0	0	0	0	0	0	0	0	0	0	0	0	0	62	0	0	0	0	0	0	0	0	0	0	0	0	0	0	0	0	0	0	0	0	0	0	0	0	0	0	0	0	0	0	0	0	0	0
ASV1565	0	0	0	0	0	0	0	0	0	0	0	0	0	0	0	0	0	0	0	0	0	16	23	0	0	0	0	15	0	0	0	0	0	0	0	0	0	0	0	8	0	0	0	0	0	0	0	0	0
ASV1566	0	0	0	0	0	0	0	0	0	0	0	0	0	0	0	0	0	0	0	0	0	0	0	0	0	0	0	0	0	0	0	0	0	0	0	0	0	0	0	0	0	0	0	0	0	0	0	0	0
ASV1567	17	0	0	0	0	0	0	0	0	0	0	0	0	0	0	0	0	7	14	0	0	0	0	0	0	0	0	0	0	0	0	0	0	0	0	0	0	0	0	0	0	0	0	0	0	0	0	0	0
ASV1568	4	0	0	0	0	7	0	0	0	0	0	0	0	0	0	0	0	0	6	15	9	0	0	0	0	0	0	7	0	0	0	0	0	0	0	0	0	0	0	0	0	0	0	0	0	0	0	0	0
ASV1569	0	0	0	0	0	0	0	0	0	0	0	0	0	0	0	0	0	0	0	0	0	0	0	0	0	0	0	0	0	0	0	0	0	0	0	0	0	0	0	0	0	0	0	0	0	0	0	0	0
ASV1570	0	0	0	0	0	0	0	0	0	0	0	0	0	0	0	0	0	0	0	0	0	0	0	0	0	0	0	0	0	0	0	0	0	0	0	0	0	0	0	0	0	0	0	0	0	0	0	0	0
ASV1571	0	0	0	0	0	0	0	0	0	0	0	0	0	0	0	0	0	0	0	61	0	0	0	0	0	0	0	0	0	0	0	0	0	0	0	0	0	0	0	0	0	0	0	0	0	0	0	0	0
ASV1572	0	61	0	0	0	0	0	0	0	0	0	0	0	0	0	0	0	0	0	0	0	0	0	0	0	0	0	0	0	0	0	0	0	0	0	0	0	0	0	0	0	0	0	0	0	0	0	0	0
ASV1573	0	0	0	0	0	0	0	0	0	0	0	0	0	0	0	0	0	0	0	0	0	0	0	0	0	0	0	0	0	0	0	0	0	0	0	0	0	0	0	0	0	0	0	0	0	0	0	0	0
ASV1574	0	0	0	0	0	0	0	0	0	0	0	0	0	0	0	0	0	0	0	0	0	0	0	0	0	0	0	0	0	0	0	0	0	0	0	0	0	0	0	0	0	0	0	0	0	0	0	0	0
ASV1575	0	0	0	0	0	0	0	0	0	0	0	0	0	0	0	0	0	0	0	0	0	0	0	0	0	0	0	0	0	0	0	0	0	0	0	0	0	0	0	0	0	0	0	0	0	0	0	0	0
ASV1576	0	0	0	0	0	0	0	0	0	0	0	0	0	0	0	0	0	0	0	0	0	0	0	0	0	0	0	0	0	0	0	0	0	0	0	0	0	0	0	0	0	0	0	0	0	0	0	0	0
ASV1577	0	0	0	0	0	0	0	0	0	0	0	0	0	0	0	0	0	0	0	0	0	0	0	0	0	0	0	0	0	0	0	0	0	0	0	0	0	0	0	0	0	0	0	0	0	0	0	0	0
ASV1578	0	0	0	0	0	0	0	0	0	0	0	0	0	0	0	0	0	0	0	0	0	0	0	0	0	0	0	0	0	0	0	0	0	0	0	0	0	0	0	0	0	0	0	0	0	0	0	0	0
ASV1579	0	0	0	0	0	0	0	0	0	0	0	0	0	0	0	0	0	0	0	0	0	0	0	0	0	0	0	0	0	0	0	0	0	0	0	0	0	0	0	0	0	0	0	0	0	0	0	0	0
ASV1580	0	0	0	0	0	0	0	0	0	0	0	43	0	0	0	0	0	0	0	0	0	0	0	0	0	0	0	0	0	0	0	0	0	0	0	0	0	0	17	0	0	0	0	0	0	0	0	0	0
ASV1581	0	0	0	0	0	0	0	0	0	0	0	0	0	0	0	25	0	0	0	0	0	0	0	0	0	0	0	0	35	0	0	0	0	0	0	0	0	0	0	0	0	0	0	0	0	0	0	0	0
ASV1582	0	0	0	0	0	0	0	0	0	0	0	0	0	0	0	0	0	0	0	0	60	0	0	0	0	0	0	0	0	0	0	0	0	0	0	0	0	0	0	0	0	0	0	0	0	0	0	0	0
ASV1583	0	0	0	0	0	0	0	0	0	0	0	0	0	0	0	0	0	0	0	0	0	0	0	0	0	0	0	27	33	0	0	0	0	0	0	0	0	0	0	0	0	0	0	0	0	0	0	0	0
ASV1584	0	0	0	0	0	0	0	0	0	0	0	0	0	0	0	0	0	0	0	0	0	0	0	0	0	0	0	0	0	0	0	0	0	0	0	0	0	0	0	0	0	0	0	0	0	0	0	0	0
ASV1585	0	0	0	0	0	0	0	0	0	0	0	0	0	0	0	0	0	0	0	0	0	0	0	0	0	0	0	0	0	0	0	0	0	0	0	0	0	0	0	0	0	0	0	0	0	0	0	0	0
ASV1586	0	0	0	0	0	0	0	0	0	0	0	0	0	0	0	0	0	0	0	0	0	0	0	0	0	0	0	0	0	0	0	0	0	0	0	0	0	0	0	0	0	0	0	0	0	0	0	0	0
ASV1587	0	0	0	0	0	0	0	0	0	0	0	0	0	0	0	30	0	0	0	0	0	0	0	0	0	0	0	0	0	0	0	0	0	0	13	0	0	0	0	0	0	0	0	0	0	0	0	0	0
ASV1588	0	0	0	35	0	0	0	0	0	0	0	0	0	0	0	0	0	0	0	0	0	0	0	0	0	0	0	0	0	0	0	0	0	12	0	2	0	0	0	0	0	0	0	0	0	0	0	0	0
ASV1589	0	0	0	0	0	0	0	0	0	0	0	0	0	0	0	0	0	0	0	0	0	0	0	0	0	0	0	0	0	0	0	0	0	0	0	0	0	0	0	0	0	0	0	0	0	0	0	0	0
ASV1590	0	0	0	0	0	0	0	0	0	0	0	0	0	0	0	0	0	0	0	0	0	0	0	0	0	0	0	0	0	0	0	0	0	0	0	0	0	0	0	0	0	0	0	0	0	0	0	0	0
ASV1591	0	0	0	0	0	0	0	0	0	0	0	0	0	0	0	0	0	0	0	0	0	0	0	0	0	0	0	0	0	0	0	0	0	0	0	0	0	0	0	0	0	0	0	0	0	0	0	0	0
ASV1592	0	0	0	0	0	0	0	0	0	0	0	0	0	0	0	0	0	0	0	0	0	0	0	0	0	0	0	0	0	0	0	0	0	0	0	0	0	0	0	0	0	0	0	0	0	0	0	0	0
ASV1593	0	0	0	0	0	0	0	0	0	0	0	0	0	0	0	0	0	0	0	0	0	0	0	0	0	0	0	0	0	0	0	0	0	0	0	0	0	0	0	0	0	0	0	59	0	0	0	0	0
ASV1594	0	0	0	0	13	0	0	0	0	0	0	37	0	0	0	0	0	0	0	0	0	0	9	0	0	0	0	0	0	0	0	0	0	0	0	0	0	0	0	0	0	0	0	0	0	0	0	0	0
ASV1595	0	0	0	0	0	0	0	0	0	0	0	0	0	0	0	0	0	0	0	0	0	0	0	0	0	0	0	0	0	0	0	0	0	0	0	0	0	18	41	0	0	0	0	0	0	0	0	0	0
ASV1596	0	0	0	0	0	0	0	0	0	0	0	0	0	0	0	0	0	0	0	0	0	0	0	0	0	0	0	0	0	0	0	0	0	0	0	0	0	0	0	0	0	0	0	0	0	0	0	0	0
ASV1597	0	0	0	0	0	0	0	0	0	0	0	0	0	0	0	0	0	0	0	0	0	0	0	0	0	0	0	0	0	0	0	0	0	0	0	0	0	0	0	0	0	0	0	0	0	0	0	0	0
ASV1598	0	0	0	0	0	0	0	0	0	0	0	0	0	0	0	0	0	0	0	0	0	0	0	0	0	0	0	0	0	0	0	0	0	0	0	0	0	0	0	0	0	0	0	0	0	0	0	0	0
ASV1599	0	0	0	0	0	0	18	0	0	0	0	0	0	0	0	0	0	0	0	0	0	0	0	0	0	0	0	0	0	0	0	0	0	0	0	0	0	0	0	0	0	0	0	0	0	0	0	0	0
ASV1600	0	0	0	0	0	0	0	0	0	0	0	0	0	0	0	0	0	0	0	0	0	0	0	0	0	0	0	0	0	0	0	0	0	0	0	0	0	0	0	0	0	0	0	0	0	0	0	0	0
ASV1601	0	0	0	0	0	0	0	0	0	0	0	0	0	0	0	0	0	0	0	0	0	0	0	0	0	0	0	0	0	0	0	0	0	0	0	0	0	0	0	0	0	0	0	0	0	0	0	0	0
ASV1602	0	0	0	0	0	0	0	0	0	0	0	0	0	0	0	0	0	0	0	0	0	0	0	0	0	0	0	0	0	0	0	0	0	0	0	0	0	0	0	0	0	0	0	0	0	0	0	0	0
ASV1603	0	0	0	0	0	0	0	0	21	0	0	0	0	0	0	0	0	0	0	0	0	0	0	0	0	0	0	0	0	0	0	0	0	0	0	0	0	0	0	0	0	0	0	0	0	0	0	0	0
ASV1604	0	0	0	0	0	0	0	0	0	0	0	0	0	0	0	0	0	0	0	0	0	0	0	0	0	0	0	0	0	0	0	0	0	0	0	0	0	0	0	0	0	0	0	0	0	0	0	0	0
ASV1605	0	0	0	0	0	0	0	0	0	0	0	0	0	0	0	0	0	0	0	0	0	0	0	0	0	0	0	0	0	0	0	0	0	0	0	0	0	0	0	0	0	0	0	0	0	0	0	0	0
ASV1606	0	0	0	0	0	0	0	0	0	0	0	0	0	0	0	0	0	0	0	0	0	0	0	0	0	0	0	0	0	0	0	0	0	0	0	0	0	0	0	0	0	0	0	58	0	0	0	0	0
ASV1607	0	0	0	0	58	0	0	0	0	0	0	0	0	0	0	0	0	0	0	0	0	0	0	0	0	0	0	0	0	0	0	0	0	0	0	0	0	0	0	0	0	0	0	0	0	0	0	0	0
ASV1608	0	0	8	0	0	0	13	13	9	0	0	0	0	0	11	0	0	0	0	0	0	0	0	0	0	0	0	0	0	0	0	4	0	0	0	0	0	0	0	0	0	0	0	0	0	0	0	0	0
ASV1609	0	0	0	0	0	0	0	0	0	0	14	44	0	0	0	0	0	0	0	0	0	0	0	0	0	0	0	0	0	0	0	0	0	0	0	0	0	0	0	0	0	0	0	0	0	0	0	0	0
ASV1610	7	0	0	0	0	0	0	0	0	0	43	8	0	0	0	0	0	0	0	0	0	0	0	0	0	0	0	0	0	0	0	0	0	0	0	0	0	0	0	0	0	0	0	0	0	0	0	0	0
ASV1611	0	0	0	0	0	0	0	0	0	0	0	0	0	0	0	0	0	0	0	0	58	0	0	0	0	0	0	0	0	0	0	0	0	0	0	0	0	0	0	0	0	0	0	0	0	0	0	0	0
ASV1612	0	0	0	0	0	0	0	0	0	0	0	0	0	0	0	0	0	0	0	0	0	0	33	0	0	0	0	0	0	0	0	0	0	0	0	0	0	0	0	25	0	0	0	0	0	0	0	0	0
ASV1613	0	0	0	0	0	0	0	0	0	0	0	0	0	0	0	0	0	0	0	0	0	0	0	58	0	0	0	0	0	0	0	0	0	0	0	0	0	0	0	0	0	0	0	0	0	0	0	0	0
ASV1614	0	0	0	0	0	0	0	0	0	0	0	0	0	0	0	0	0	0	0	0	0	0	0	0	0	0	0	0	0	0	0	0	0	0	8	0	0	0	0	0	0	0	0	0	0	20	0	0	0
ASV1615	0	0	0	0	0	0	21	0	0	0	0	0	0	0	0	0	0	0	0	0	0	0	0	0	0	0	0	0	0	0	0	0	0	0	0	19	0	0	0	0	0	0	0	0	0	0	0	0	0
ASV1616	0	0	0	0	0	0	0	0	0	0	0	0	0	0	0	0	0	0	0	0	0	0	0	0	0	0	0	0	0	0	0	0	0	0	0	0	0	0	0	0	0	0	0	0	0	0	0	0	0
ASV1617	0	0	0	0	0	0	0	0	0	0	0	0	0	0	0	0	0	0	0	0	0	0	0	0	0	0	0	0	0	0	0	0	0	0	0	0	0	0	33	0	0	0	0	0	0	0	0	0	0
ASV1618	0	0	0	0	0	0	0	0	0	0	0	0	0	0	0	0	0	0	0	0	0	0	0	0	0	0	0	0	0	0	0	0	0	0	0	0	0	0	0	0	0	0	0	0	0	0	0	0	0
ASV1619	0	0	0	0	0	0	0	0	0	0	0	0	0	0	0	0	0	0	0	0	0	0	0	0	0	0	0	0	0	0	0	0	0	0	0	0	0	0	0	0	0	29	28	0	0	0	0	0	0
ASV1620	0	0	0	0	0	0	0	0	0	0	0	0	0	0	0	0	0	0	0	0	0	0	0	0	0	0	0	0	0	0	0	0	0	0	0	0	0	0	0	0	0	0	0	57	0	0	0	0	0
ASV1621	0	0	0	0	0	0	0	0	0	0	0	0	0	0	0	0	0	0	0	0	0	0	0	0	0	0	0	0	0	0	0	0	0	0	0	0	0	0	0	0	0	0	0	57	0	0	0	0	0
ASV1622	0	0	0	0	0	0	0	0	57	0	0	0	0	0	0	0	0	0	0	0	0	0	0	0	0	0	0	0	0	0	0	0	0	0	0	0	0	0	0	0	0	0	0	0	0	0	0	0	0
ASV1623	0	0	44	0	0	0	0	0	0	0	0	0	0	0	0	0	0	0	0	0	0	0	0	0	0	0	0	0	0	0	0	0	0	13	0	0	0	0	0	0	0	0	0	0	0	0	0	0	0
ASV1624	0	0	0	0	0	0	0	0	0	0	0	0	0	0	0	0	0	0	0	0	0	0	0	0	0	0	0	0	0	0	0	0	0	0	0	0	0	0	0	0	0	0	0	0	0	0	0	0	0
ASV1625	0	0	0	0	0	0	0	0	0	0	0	0	0	0	0	0	0	0	0	0	0	0	0	0	0	0	0	0	0	0	0	0	0	0	0	0	0	0	0	0	0	0	0	0	0	0	0	0	0
ASV1626	0	0	0	0	0	0	0	0	0	0	0	0	0	0	0	0	0	0	0	0	0	0	0	0	0	0	0	0	0	0	0	0	0	0	0	0	0	0	0	0	0	0	0	0	0	0	0	0	0
ASV1627	0	0	0	0	0	0	0	0	0	0	0	0	0	0	0	0	0	0	0	0	0	0	0	0	0	0	0	0	0	0	0	0	0	0	0	0	0	0	0	0	0	0	0	0	0	0	0	0	0
ASV1628	0	0	0	0	0	0	0	0	0	0	0	0	0	0	0	0	0	0	0	0	0	0	0	0	0	0	0	0	0	0	0	0	0	0	0	0	0	0	0	0	0	0	0	0	0	0	0	0	0
ASV1629	0	0	0	0	0	0	0	0	0	0	0	0	0	0	0	0	0	0	0	0	0	0	0	0	0	0	0	0	0	0	0	0	0	0	0	0	0	0	0	0	0	0	0	0	0	0	0	0	0
ASV1630	0	0	0	0	0	0	0	0	0	0	0	0	0	0	0	0	0	0	0	0	0	0	0	0	0	0	0	0	0	0	0	0	0	0	0	0	0	0	0	0	0	0	0	0	0	0	0	0	0
ASV1631	0	0	0	0	0	0	0	0	0	0	0	0	0	0	0	0	0	0	0	0	0	0	0	0	0	0	0	0	0	0	0	0	0	0	0	0	0	0	0	0	0	0	0	0	0	0	0	0	0
ASV1632	0	0	0	0	0	0	0	0	0	0	0	0	0	0	0	0	0	0	0	0	0	0	0	0	0	0	0	0	0	0	56	0	0	0	0	0	0	0	0	0	0	0	0	0	0	0	0	0	0
ASV1633	0	0	0	0	0	0	0	0	0	0	0	0	0	0	0	0	0	0	0	0	0	0	0	0	0	0	0	0	0	0	56	0	0	0	0	0	0	0	0	0	0	0	0	0	0	0	0	0	0
ASV1634	0	0	0	0	0	0	0	0	0	0	0	0	0	0	0	0	0	0	0	0	0	0	0	0	0	0	0	0	0	0	0	56	0	0	0	0	0	0	0	0	0	0	0	0	0	0	0	0	0
ASV1635	0	0	0	0	0	0	0	0	0	0	0	0	0	0	0	0	0	0	0	0	0	0	0	0	0	0	0	0	0	0	0	0	0	0	0	0	0	0	0	0	0	0	0	0	0	0	0	0	0
ASV1636	0	0	0	0	0	0	0	0	0	0	0	0	0	0	0	0	0	0	0	0	0	0	0	0	0	0	0	0	0	0	0	0	0	0	0	0	0	0	0	0	43	0	0	0	0	0	0	0	0
ASV1637	0	0	0	0	0	0	0	0	0	0	0	0	0	0	0	0	0	0	0	0	0	0	0	0	0	0	0	0	0	0	0	0	0	0	0	0	0	0	0	0	0	0	0	0	0	0	0	0	0
ASV1638	0	0	0	0	0	0	0	0	0	0	0	0	0	0	0	0	0	0	0	0	0	0	0	0	0	0	0	0	0	0	0	0	0	0	0	0	0	0	0	0	0	0	0	0	0	0	0	0	0
ASV1639	0	0	0	0	0	0	0	0	0	0	0	0	0	0	0	0	0	0	0	0	0	0	0	0	0	0	0	0	0	0	0	0	0	0	0	0	0	0	0	0	0	0	0	0	0	0	0	0	0
ASV1640	0	0	0	0	0	0	0	0	0	0	0	0	0	0	0	0	0	0	0	0	0	0	0	0	0	0	0	0	0	0	0	0	0	0	0	0	0	0	0	0	0	0	0	0	0	0	0	0	0
ASV1641	0	0	0	0	0	0	0	0	0	0	0	0	0	0	0	0	0	0	0	0	0	0	0	0	0	0	0	0	0	0	0	0	0	0	0	0	0	0	0	0	0	0	0	0	0	0	0	0	0
ASV1642	0	0	0	0	0	0	0	0	0	0	0	0	0	0	0	0	0	0	0	0	0	0	0	0	0	0	0	0	0	0	0	0	0	0	0	0	0	0	0	0	0	0	0	0	0	0	0	0	0
ASV1643	0	0	0	11	0	0	0	0	0	0	0	0	0	0	0	0	0	0	0	0	0	0	39	0	0	0	0	0	0	0	0	0	0	0	0	0	0	0	0	0	0	0	0	5	0	0	0	0	0
ASV1644	0	0	0	55	0	0	0	0	0	0	0	0	0	0	0	0	0	0	0	0	0	0	0	0	0	0	0	0	0	0	0	0	0	0	0	0	0	0	0	0	0	0	0	0	0	0	0	0	0
ASV1645	0	0	0	55	0	0	0	0	0	0	0	0	0	0	0	0	0	0	0	0	0	0	0	0	0	0	0	0	0	0	0	0	0	0	0	0	0	0	0	0	0	0	0	0	0	0	0	0	0
ASV1646	0	0	0	0	55	0	0	0	0	0	0	0	0	0	0	0	0	0	0	0	0	0	0	0	0	0	0	0	0	0	0	0	0	0	0	0	0	0	0	0	0	0	0	0	0	0	0	0	0
ASV1647	0	0	0	0	0	0	0	0	0	0	0	0	0	0	0	0	0	0	0	0	0	0	0	0	0	0	0	0	0	0	0	55	0	0	0	0	0	0	0	0	0	0	0	0	0	0	0	0	0
ASV1648	55	0	0	0	0	0	0	0	0	0	0	0	0	0	0	0	0	0	0	0	0	0	0	0	0	0	0	0	0	0	0	0	0	0	0	0	0	0	0	0	0	0	0	0	0	0	0	0	0
ASV1649	0	0	0	0	0	0	0	0	9	0	0	0	0	0	0	2	0	3	4	0	6	2	4	4	0	0	0	0	0	0	0	0	0	0	0	0	0	0	0	0	0	2	0	0	0	7	0	0	0
ASV1650	0	0	0	0	0	0	0	0	0	0	0	0	10	0	0	0	0	0	0	0	0	0	0	0	0	0	0	0	0	0	0	0	0	0	0	0	0	0	0	0	0	0	0	0	0	44	0	0	0
ASV1651	0	0	0	0	0	0	15	0	0	0	0	0	0	0	0	0	0	0	0	0	0	0	0	0	0	0	0	0	0	0	0	0	0	0	0	4	0	0	0	0	0	0	0	0	0	0	0	0	0
ASV1652	0	0	0	0	0	0	0	0	0	0	0	0	0	0	0	0	0	0	0	0	0	0	5	0	0	0	0	0	0	0	0	0	0	0	0	0	0	0	0	0	0	0	0	0	0	0	0	0	0
ASV1653	0	0	0	0	0	0	0	0	0	0	0	0	0	0	0	0	0	0	0	0	0	0	0	0	0	0	0	0	0	0	0	0	0	0	0	0	0	0	0	0	0	0	0	0	0	0	0	0	0
ASV1654	0	0	0	0	0	0	0	0	0	0	0	0	0	0	0	0	0	0	0	0	0	0	0	0	0	0	0	0	0	0	0	0	0	0	0	0	0	0	0	0	0	0	0	0	0	0	0	0	0
ASV1655	0	0	0	0	0	0	0	0	0	0	0	0	0	0	0	0	0	0	0	0	0	0	0	0	0	0	0	0	0	0	0	0	0	0	0	0	0	0	0	0	0	0	0	0	0	0	0	0	0
ASV1656	0	0	0	0	0	0	0	0	0	0	0	0	0	0	0	0	0	0	0	0	0	0	0	0	0	0	0	0	0	0	0	0	0	0	0	0	0	0	0	0	0	0	0	0	0	0	0	0	0
ASV1657	0	0	0	0	0	0	0	0	0	0	0	0	0	0	0	0	0	0	0	0	0	0	0	0	0	0	0	0	0	0	0	0	0	0	0	0	0	0	0	0	0	0	0	0	0	0	0	0	0
ASV1658	0	0	0	0	0	0	0	0	0	0	0	0	0	0	0	0	0	0	0	0	0	0	0	0	0	0	0	0	0	0	0	0	0	0	0	0	0	0	0	0	0	30	24	0	0	0	0	0	0
ASV1659	0	0	0	0	0	0	0	0	0	0	0	0	0	0	0	0	0	0	0	0	0	0	0	0	0	0	0	0	0	0	0	0	0	0	0	0	0	0	0	0	0	21	33	0	0	0	0	0	0
ASV1660	0	0	0	0	0	0	0	0	0	0	0	0	0	0	0	0	0	0	0	0	0	0	0	18	0	0	0	9	27	0	0	0	0	0	0	0	0	0	0	0	0	0	0	0	0	0	0	0	0
ASV1661	0	0	0	0	0	0	0	0	0	0	0	0	0	0	0	0	0	0	0	0	0	0	0	0	0	0	0	0	0	0	0	0	0	54	0	0	0	0	0	0	0	0	0	0	0	0	0	0	0
ASV1662	0	0	0	0	0	0	0	0	0	0	0	0	0	0	0	0	0	0	0	0	0	0	0	0	0	0	0	0	0	0	0	0	0	0	0	0	0	0	0	0	0	0	0	0	0	0	0	0	0
ASV1663	0	0	0	0	0	0	0	0	0	0	0	0	0	0	0	0	0	0	0	0	0	0	0	0	0	0	0	0	0	0	0	0	0	0	0	0	0	0	0	0	0	0	0	0	0	0	0	0	0
ASV1664	0	0	0	0	0	0	0	0	0	0	0	0	0	0	0	0	0	0	0	0	0	0	0	0	0	0	0	0	0	0	0	0	0	0	0	0	0	0	0	0	0	0	0	0	0	0	0	0	0
ASV1665	0	0	0	0	0	0	0	0	0	0	0	0	0	0	0	0	0	0	0	0	0	0	0	0	0	0	0	0	0	0	0	0	0	0	0	0	0	0	0	0	0	0	0	0	0	0	0	0	0
ASV1666	0	0	0	0	0	0	0	0	0	0	0	0	0	0	0	0	0	0	0	0	0	0	0	0	0	0	0	0	0	0	0	0	0	0	0	0	0	0	0	0	0	0	0	0	0	0	0	0	0
ASV1667	0	0	0	0	0	0	0	0	0	0	0	0	0	0	0	0	0	0	0	0	0	0	0	0	0	0	0	0	0	0	0	0	0	0	0	0	0	0	0	0	0	0	0	0	0	0	0	0	0
ASV1668	0	0	0	0	0	0	17	17	0	0	0	0	0	0	0	0	0	0	0	0	0	0	0	19	0	0	0	0	0	0	0	0	0	0	0	0	0	0	0	0	0	0	0	0	0	0	0	0	0
ASV1669	0	0	0	0	0	0	0	0	6	0	0	0	0	0	0	0	0	0	0	0	0	0	0	0	0	0	0	0	0	0	0	0	0	19	0	23	0	0	0	5	0	0	0	0	0	0	0	0	0
ASV1670	0	0	0	0	0	0	0	0	0	0	0	0	0	0	0	0	0	0	0	0	0	0	0	53	0	0	0	0	0	0	0	0	0	0	0	0	0	0	0	0	0	0	0	0	0	0	0	0	0
ASV1671	0	0	0	0	0	0	0	0	0	0	0	0	0	0	0	0	0	0	0	0	0	0	0	0	0	0	0	12	0	0	0	0	0	0	0	41	0	0	0	0	0	0	0	0	0	0	0	0	0
ASV1672	0	0	0	0	0	0	0	0	0	0	0	0	0	0	0	0	0	0	0	0	0	0	0	0	0	0	0	0	0	0	0	0	0	0	0	0	0	0	0	0	0	0	0	0	0	0	0	0	52
ASV1673	0	0	0	0	0	0	0	0	0	0	0	0	0	0	0	0	0	0	0	0	0	0	0	0	0	0	0	0	0	0	0	0	0	0	0	0	0	0	0	0	0	0	0	0	0	0	0	0	0
ASV1674	0	0	0	0	0	0	0	0	0	0	0	0	0	0	0	16	0	0	0	0	0	0	0	0	0	0	0	0	0	0	0	0	0	0	0	0	0	0	0	0	0	0	0	0	0	0	0	0	0
ASV1675	0	0	0	0	0	0	0	0	0	0	0	0	0	0	0	0	0	0	0	0	0	0	0	0	0	0	0	0	0	0	0	0	0	0	0	0	0	0	0	0	0	0	0	0	0	0	0	0	0
ASV1676	0	0	0	0	0	0	0	0	0	0	0	0	0	0	0	0	0	0	0	0	0	0	0	0	0	0	0	0	0	0	0	0	0	0	0	0	0	0	0	0	0	0	0	0	0	0	0	0	0
ASV1677	0	0	0	0	0	0	0	0	0	0	0	0	0	0	0	0	0	0	0	0	0	0	0	0	0	0	0	0	0	0	0	0	0	0	0	0	0	0	0	0	0	0	0	0	0	0	0	0	0
ASV1678	0	0	0	0	0	0	0	0	0	0	0	0	0	0	0	0	0	0	0	0	0	0	0	0	0	0	0	0	0	0	0	0	0	0	0	0	0	0	0	0	0	0	0	0	0	0	0	0	0
ASV1679	0	0	0	0	0	0	0	0	0	0	0	0	0	0	26	0	0	0	0	0	0	0	0	0	0	0	0	0	0	0	0	14	12	0	0	0	0	0	0	0	0	0	0	0	0	0	0	0	0
ASV1680	0	0	0	0	0	0	0	0	0	0	0	0	0	0	0	0	0	0	0	48	4	0	0	0	0	0	0	0	0	0	0	0	0	0	0	0	0	0	0	0	0	0	0	0	0	0	0	0	0
ASV1681	0	0	0	0	0	0	0	0	0	0	0	0	0	0	0	0	0	0	0	0	0	0	0	0	0	0	0	0	0	0	0	0	0	0	0	52	0	0	0	0	0	0	0	0	0	0	0	0	0
ASV1682	0	0	0	0	0	0	0	0	0	0	0	0	0	0	0	0	0	0	0	0	0	0	0	0	0	0	0	0	0	0	0	0	0	0	0	0	0	0	0	0	0	0	0	0	0	0	0	0	51
ASV1683	0	0	0	0	0	0	0	0	0	0	0	0	0	0	0	0	0	0	0	0	0	0	0	0	0	0	0	12	4	0	0	0	0	0	5	17	0	0	0	0	0	0	0	0	0	0	0	0	0
ASV1684	0	0	0	0	0	0	0	0	0	0	0	0	0	0	0	0	0	0	0	0	0	0	0	0	0	0	0	0	0	0	0	0	0	0	0	0	0	0	0	0	0	0	0	0	0	0	0	0	0
ASV1685	0	0	0	0	0	0	0	0	0	0	0	0	0	0	0	0	0	0	0	0	0	0	0	0	0	0	0	0	0	0	0	0	0	0	0	0	0	0	0	0	0	0	0	0	0	0	0	0	0
ASV1686	0	0	0	0	0	0	0	0	0	0	13	15	0	0	0	0	0	0	16	0	0	0	0	0	0	0	0	0	0	0	0	0	0	0	0	0	0	0	0	0	0	0	0	0	0	0	0	0	0
ASV1687	0	0	0	0	0	0	0	0	0	0	0	0	0	0	0	0	0	0	0	23	17	0	0	0	0	0	0	0	0	0	0	0	0	0	0	0	0	0	0	0	0	11	0	0	0	0	0	0	0
ASV1688	0	0	0	16	0	0	0	0	0	0	0	0	0	0	0	0	0	0	0	0	0	0	0	0	0	0	0	0	0	0	0	0	0	0	0	0	0	0	0	0	35	0	0	0	0	0	0	0	0
ASV1689	0	0	0	0	0	0	0	0	0	0	0	0	0	0	0	0	0	0	0	0	0	0	0	0	0	0	0	0	0	0	0	0	0	0	0	0	0	0	0	0	51	0	0	0	0	0	0	0	0
ASV1690	0	0	0	0	0	0	0	0	0	0	0	0	0	0	0	0	0	0	0	0	0	0	0	0	0	0	0	0	0	0	0	0	0	0	30	0	0	0	0	0	0	0	0	0	0	0	0	0	0
ASV1691	0	0	0	0	0	0	0	0	0	0	0	0	0	0	0	0	0	0	0	0	0	0	0	0	0	0	0	0	0	0	0	0	0	0	0	0	0	0	0	0	0	0	0	0	0	0	0	0	0
ASV1692	0	0	0	47	0	0	0	0	0	0	0	0	0	0	0	0	0	0	0	0	0	0	0	0	0	0	0	0	0	0	0	0	0	0	0	0	0	0	0	0	0	0	0	0	0	0	0	0	0
ASV1693	0	0	0	0	0	0	0	0	0	0	0	0	0	0	0	0	0	0	0	0	0	0	0	0	0	0	0	0	0	0	0	0	0	0	0	0	0	0	0	0	0	0	0	0	0	0	0	0	0
ASV1694	0	0	0	0	0	0	0	0	0	0	0	0	0	0	18	0	0	0	0	6	0	0	0	0	0	0	0	0	0	0	0	0	0	0	0	0	0	0	0	0	0	0	0	0	0	0	0	0	0
ASV1695	0	0	0	0	0	0	0	0	0	0	0	0	0	0	0	0	0	0	0	0	0	0	0	0	0	0	31	0	0	0	0	0	0	0	0	0	0	0	9	0	0	0	0	0	0	0	0	0	0
ASV1696	10	0	0	0	0	0	0	0	5	0	0	0	0	0	0	6	0	0	0	0	0	0	0	16	0	0	0	0	0	0	0	6	0	0	0	7	0	0	0	0	0	0	0	0	0	0	0	0	0
ASV1697	0	0	0	0	0	0	0	0	0	0	0	0	0	0	0	0	0	0	0	0	0	18	25	7	0	0	0	0	0	0	0	0	0	0	0	0	0	0	0	0	0	0	0	0	0	0	0	0	0
ASV1698	0	0	0	0	0	0	0	0	0	0	0	0	0	0	0	0	0	0	0	0	0	0	12	0	0	0	0	0	0	17	0	21	0	0	0	0	0	0	0	0	0	0	0	0	0	0	0	0	0
ASV1699	0	0	0	0	0	0	0	0	0	0	0	0	0	0	0	0	0	0	0	0	0	0	0	50	0	0	0	0	0	0	0	0	0	0	0	0	0	0	0	0	0	0	0	0	0	0	0	0	0
ASV1700	0	0	0	0	0	0	0	0	0	0	0	0	0	0	0	0	0	0	0	0	0	0	0	0	0	0	0	0	34	0	0	0	0	0	0	0	0	0	0	16	0	0	0	0	0	0	0	0	0
ASV1701	0	0	0	0	0	0	0	0	0	0	0	0	0	0	0	0	0	0	0	0	0	0	0	0	0	0	0	0	0	0	0	0	0	0	0	0	0	0	0	0	50	0	0	0	0	0	0	0	0
ASV1702	50	0	0	0	0	0	0	0	0	0	0	0	0	0	0	0	0	0	0	0	0	0	0	0	0	0	0	0	0	0	0	0	0	0	0	0	0	0	0	0	0	0	0	0	0	0	0	0	0
ASV1703	0	0	0	0	0	0	0	0	0	0	0	0	0	0	0	0	0	0	0	0	0	0	0	0	0	0	0	0	0	0	0	0	0	0	0	0	0	0	0	0	0	0	0	0	0	0	0	0	49
ASV1704	0	0	0	0	0	0	0	0	0	0	0	0	0	0	0	0	0	0	0	0	0	0	0	0	0	0	0	0	0	0	0	0	0	0	0	0	0	0	0	0	0	0	0	0	0	0	0	0	0
ASV1705	0	0	0	0	0	0	0	0	0	0	0	0	0	0	0	0	0	0	0	0	0	0	0	0	0	0	0	0	0	0	0	0	0	0	0	3	25	0	0	0	0	0	15	0	0	0	0	0	0
ASV1706	0	0	0	0	0	0	0	0	0	0	0	0	0	0	0	0	0	0	0	0	0	0	0	0	0	0	0	0	0	0	0	0	0	0	0	0	0	0	0	0	0	0	0	0	0	0	0	0	0
ASV1707	0	0	0	0	0	0	0	0	0	0	0	0	0	0	0	0	0	0	0	0	0	0	0	0	0	0	0	0	0	0	0	0	0	0	0	0	0	0	0	0	0	0	0	0	0	0	0	0	0
ASV1708	0	0	0	0	0	0	0	14	0	0	0	0	0	0	0	0	0	0	0	0	0	0	0	0	0	0	0	11	0	0	0	0	0	0	0	0	0	0	0	0	0	0	0	0	0	0	0	0	0
ASV1709	0	0	0	0	0	0	0	0	0	0	0	0	0	0	0	0	0	0	0	0	0	0	0	0	0	0	0	0	0	0	0	0	0	0	0	0	0	0	0	0	0	0	0	0	0	0	0	0	0
ASV1710	0	0	0	0	0	0	0	0	0	0	0	0	0	0	0	0	0	19	0	4	7	0	0	0	0	0	0	0	0	0	0	0	0	0	0	0	0	0	0	0	0	0	0	0	0	0	0	0	0
ASV1711	0	0	3	0	6	9	0	0	0	0	10	0	0	0	0	0	0	0	0	0	0	0	0	0	0	0	0	0	0	0	0	0	0	0	0	0	0	9	8	0	0	4	0	0	0	0	0	0	0
ASV1712	0	0	0	0	0	0	0	0	0	0	0	0	0	0	0	0	0	0	0	0	0	0	0	0	0	0	0	12	0	0	3	0	0	0	0	6	10	0	0	0	0	8	10	0	0	0	0	0	0
ASV1713	0	0	0	0	0	0	0	0	0	0	0	0	0	0	0	0	0	0	0	0	0	0	0	0	0	0	0	0	0	0	0	0	0	0	0	11	12	0	0	0	0	0	26	0	0	0	0	0	0
ASV1714	0	0	0	0	0	0	0	0	0	0	0	49	0	0	0	0	0	0	0	0	0	0	0	0	0	0	0	0	0	0	0	0	0	0	0	0	0	0	0	0	0	0	0	0	0	0	0	0	0
ASV1715	0	0	0	0	0	0	0	0	0	0	0	49	0	0	0	0	0	0	0	0	0	0	0	0	0	0	0	0	0	0	0	0	0	0	0	0	0	0	0	0	0	0	0	0	0	0	0	0	0
ASV1716	0	0	0	0	0	0	0	0	0	0	0	0	49	0	0	0	0	0	0	0	0	0	0	0	0	0	0	0	0	0	0	0	0	0	0	0	0	0	0	0	0	0	0	0	0	0	0	0	0
ASV1717	0	0	0	0	0	0	0	0	0	0	0	0	0	0	0	0	0	0	0	0	0	0	0	0	0	0	0	0	0	0	0	0	0	0	0	0	0	0	0	0	0	0	0	0	0	0	0	0	48
ASV1718	0	0	0	0	0	0	0	0	0	0	34	0	0	0	0	0	0	0	0	0	0	0	0	0	0	0	0	0	0	0	0	0	0	0	0	0	0	0	0	0	0	0	0	0	0	0	0	0	0
ASV1719	0	0	0	0	0	0	0	0	20	0	0	0	0	0	0	0	0	0	0	0	0	0	0	0	0	0	6	0	0	0	0	0	0	0	0	0	0	0	0	0	0	0	0	0	0	0	0	0	0
ASV1720	0	0	0	0	0	0	0	0	0	0	0	0	0	0	0	0	0	0	0	0	0	0	0	0	0	0	0	0	0	0	0	0	0	0	0	0	0	0	0	0	0	0	0	0	0	0	0	0	0
ASV1721	0	0	0	0	0	0	0	0	0	0	0	0	0	0	0	0	0	0	0	0	0	0	0	4	0	0	0	0	0	6	16	0	0	0	0	0	0	0	0	0	0	0	0	0	0	0	0	0	0
ASV1722	0	0	0	0	0	0	0	0	0	0	0	0	0	0	0	0	0	0	0	0	0	0	0	0	0	0	0	0	0	0	0	0	0	0	0	0	0	0	0	0	32	0	0	0	0	0	0	0	0
ASV1723	0	0	0	0	0	0	0	0	0	0	0	0	0	0	0	0	0	0	0	0	0	0	0	0	0	0	0	0	0	0	0	0	0	0	0	0	0	0	0	0	0	0	0	0	0	0	0	0	0
ASV1724	0	0	0	0	0	0	0	0	0	0	0	0	0	0	0	0	0	0	0	0	0	0	0	0	0	0	0	0	0	0	0	0	0	0	0	0	0	0	0	0	0	0	0	0	0	0	0	0	0
ASV1725	0	0	0	0	0	0	0	0	0	0	0	0	0	0	0	0	0	0	0	0	0	0	0	0	0	0	0	0	0	0	0	0	0	0	0	0	0	0	0	0	0	0	0	0	0	0	0	0	0
ASV1726	0	0	0	0	0	0	0	0	0	0	0	0	0	0	0	0	0	0	0	0	0	0	0	0	0	0	0	0	0	0	0	0	0	0	0	0	0	0	0	0	0	0	0	0	0	0	0	0	0
ASV1727	0	0	0	0	0	0	0	0	0	0	0	0	0	0	0	0	0	0	0	0	0	0	0	0	0	0	0	0	0	0	0	0	0	0	0	0	0	0	0	0	0	0	0	0	0	0	0	0	0
ASV1728	0	0	0	0	0	0	0	0	0	0	0	0	0	0	0	0	0	0	0	0	0	0	0	0	0	0	0	0	0	0	0	0	0	0	0	0	0	0	0	0	0	0	0	0	0	0	0	0	0
ASV1729	0	0	0	0	0	0	0	0	0	0	0	0	0	0	0	37	11	0	0	0	0	0	0	0	0	0	0	0	0	0	0	0	0	0	0	0	0	0	0	0	0	0	0	0	0	0	0	0	0
ASV1730	0	0	0	0	0	0	0	0	0	0	0	0	0	0	0	0	0	0	0	48	0	0	0	0	0	0	0	0	0	0	0	0	0	0	0	0	0	0	0	0	0	0	0	0	0	0	0	0	0
ASV1731	0	0	0	0	0	0	0	0	0	0	0	0	0	0	0	0	0	0	0	48	0	0	0	0	0	0	0	0	0	0	0	0	0	0	0	0	0	0	0	0	0	0	0	0	0	0	0	0	0
ASV1732	0	0	0	0	0	0	0	0	0	0	0	0	0	0	0	0	0	0	0	0	0	0	0	0	0	29	19	0	0	0	0	0	0	0	0	0	0	0	0	0	0	0	0	0	0	0	0	0	0
ASV1733	0	0	0	0	0	0	0	0	0	0	0	0	0	0	0	0	0	0	0	0	0	0	0	0	0	0	0	0	0	0	0	0	0	48	0	0	0	0	0	0	0	0	0	0	0	0	0	0	0
ASV1734	0	0	0	0	0	0	0	0	0	0	0	0	0	0	0	0	0	0	0	0	0	0	0	0	0	0	0	0	0	0	0	0	0	48	0	0	0	0	0	0	0	0	0	0	0	0	0	0	0
ASV1735	0	0	0	0	0	0	0	0	0	0	0	0	0	0	0	0	0	0	0	0	0	0	0	0	0	0	0	0	0	0	0	0	0	0	0	0	0	0	0	0	48	0	0	0	0	0	0	0	0
ASV1736	48	0	0	0	0	0	0	0	0	0	0	0	0	0	0	0	0	0	0	0	0	0	0	0	0	0	0	0	0	0	0	0	0	0	0	0	0	0	0	0	0	0	0	0	0	0	0	0	0
ASV1737	0	0	17	0	0	0	0	0	0	0	0	0	0	0	0	0	0	0	0	0	0	0	0	0	0	0	0	0	0	0	0	0	0	0	0	0	0	0	0	0	0	0	0	0	0	0	30	0	0
ASV1738	0	0	0	0	0	0	0	0	0	0	0	0	0	0	0	0	0	0	0	0	0	0	0	0	0	0	0	0	0	0	0	0	0	0	0	0	0	0	0	0	0	0	0	0	0	0	0	0	47
ASV1739	0	0	0	0	0	0	0	0	0	0	0	0	0	0	0	0	0	0	0	0	0	0	0	0	0	0	0	0	0	0	0	0	0	0	0	0	0	0	0	0	0	0	0	0	0	0	0	0	47
ASV1740	0	0	0	0	0	0	0	0	0	0	0	0	0	0	0	0	0	0	0	0	0	0	0	0	0	0	0	0	0	0	0	0	0	0	0	0	0	0	0	0	0	0	0	0	0	0	0	0	0
ASV1741	0	0	0	0	0	0	0	0	0	0	0	0	0	0	0	0	0	0	0	0	0	0	0	0	0	0	0	0	0	0	0	0	0	0	0	0	0	0	0	0	0	0	0	0	0	0	0	0	0
ASV1742	0	0	0	0	0	0	0	0	0	0	0	0	0	0	0	0	0	0	0	0	0	0	0	0	0	0	0	0	0	0	0	0	0	0	0	0	0	0	0	0	0	0	0	0	0	0	0	0	0
ASV1743	0	0	0	0	0	0	0	0	0	0	0	0	0	0	0	0	0	0	0	0	0	21	0	0	0	0	0	0	0	0	0	0	0	0	0	0	0	0	0	0	0	0	0	0	0	0	0	0	0
ASV1744	0	0	0	0	0	0	0	0	0	0	0	0	0	0	0	0	0	0	0	0	0	0	0	0	0	0	0	0	0	0	0	0	0	0	0	0	0	0	0	0	0	0	0	0	0	0	0	0	0
ASV1745	0	0	0	0	0	0	0	0	0	0	0	0	0	0	0	0	0	0	0	0	0	0	0	0	0	0	0	0	0	0	0	0	0	0	0	0	0	0	0	0	0	0	0	0	0	0	0	0	0
ASV1746	0	0	0	0	0	0	0	0	0	0	0	0	0	0	0	0	0	0	0	0	0	0	0	0	0	0	0	0	0	0	0	0	0	0	0	0	0	0	0	0	0	0	0	0	19	0	0	0	0
ASV1747	0	0	0	0	0	0	0	0	0	0	0	0	0	0	0	0	0	0	0	0	0	0	0	0	0	0	0	0	0	0	0	0	0	0	0	0	0	0	0	0	0	0	0	0	0	0	0	0	0
ASV1748	0	0	0	0	0	0	0	0	0	0	0	0	0	0	0	0	0	0	0	0	0	0	0	0	0	0	0	0	0	0	0	0	0	0	0	0	0	0	0	0	0	0	0	0	0	0	0	0	0
ASV1749	0	0	0	0	0	0	0	0	0	0	0	0	0	0	0	0	0	0	0	0	0	0	0	0	0	0	0	0	0	0	0	0	0	0	0	0	0	0	0	0	0	10	37	0	0	0	0	0	0
ASV1750	0	0	0	0	0	0	47	0	0	0	0	0	0	0	0	0	0	0	0	0	0	0	0	0	0	0	0	0	0	0	0	0	0	0	0	0	0	0	0	0	0	0	0	0	0	0	0	0	0
ASV1751	0	0	0	0	0	0	0	0	0	0	0	0	0	0	0	0	0	0	0	0	0	0	0	0	0	0	0	0	0	0	8	0	0	14	16	9	0	0	0	0	0	0	0	0	0	0	0	0	0
ASV1752	0	0	0	0	0	0	0	0	0	0	0	0	0	0	0	0	0	0	0	0	0	0	0	0	0	0	0	0	0	0	0	47	0	0	0	0	0	0	0	0	0	0	0	0	0	0	0	0	0
ASV1753	0	0	0	0	0	0	0	0	0	0	0	0	0	0	0	0	0	0	0	0	0	0	0	0	0	0	0	0	0	0	0	0	0	0	0	0	0	0	0	0	0	0	0	0	0	0	0	0	0
ASV1754	0	0	0	0	0	0	0	0	0	0	18	0	0	0	0	0	0	0	0	0	0	0	0	0	0	0	0	0	0	0	0	0	0	0	0	0	0	0	0	0	0	3	0	0	0	0	0	0	0
ASV1755	0	0	0	0	0	0	0	0	0	0	0	0	0	0	0	0	0	0	0	0	0	0	0	0	0	0	0	0	0	0	0	0	0	0	0	0	0	0	0	0	0	0	0	0	0	0	0	0	0
ASV1756	0	0	0	0	0	0	0	0	0	0	0	0	0	0	0	0	0	0	0	0	0	0	0	0	0	0	0	0	0	0	0	0	0	0	0	0	0	0	0	0	0	0	0	0	0	0	0	0	0
ASV1757	0	0	0	0	0	0	0	0	0	0	0	0	0	0	0	0	0	0	0	0	0	0	0	0	0	0	0	0	0	0	0	0	0	0	0	0	0	0	0	0	0	0	0	0	0	0	0	0	0
ASV1758	0	0	0	0	0	0	0	0	0	0	0	0	0	0	0	0	0	0	0	0	0	0	0	0	0	0	0	0	0	0	0	0	0	0	0	0	0	0	0	0	0	0	0	0	0	0	0	0	0
ASV1759	0	0	0	0	0	0	0	0	0	0	0	0	0	0	0	0	0	0	0	0	0	0	0	0	0	0	0	0	0	0	0	0	0	0	0	20	0	0	0	0	0	0	0	0	0	0	0	0	0
ASV1760	0	0	0	0	0	0	0	0	0	0	0	0	0	0	0	0	0	0	11	0	0	0	0	0	0	0	0	0	0	0	4	0	0	0	0	0	0	0	0	0	0	0	0	0	0	0	0	0	0
ASV1761	0	0	0	0	0	0	0	0	0	0	0	0	0	0	0	0	0	0	0	0	0	0	0	0	0	0	0	0	0	0	0	0	0	0	0	0	0	0	0	0	0	0	0	0	0	0	0	0	0
ASV1762	0	0	0	0	0	0	0	0	0	0	0	0	0	0	0	8	0	0	0	0	0	0	0	8	0	0	0	0	0	0	0	0	0	0	0	0	0	0	0	0	0	0	0	0	0	0	0	0	0
ASV1763	0	0	0	4	0	10	0	14	9	0	0	0	0	0	0	0	0	0	0	0	4	0	0	5	0	0	0	0	0	0	0	0	0	0	0	0	0	0	0	0	0	0	0	0	0	0	0	0	0
ASV1764	0	0	0	0	0	0	0	0	0	0	0	0	0	0	0	46	0	0	0	0	0	0	0	0	0	0	0	0	0	0	0	0	0	0	0	0	0	0	0	0	0	0	0	0	0	0	0	0	0
ASV1765	0	0	0	0	0	0	0	0	0	0	0	0	0	0	0	0	0	0	0	0	0	13	33	0	0	0	0	0	0	0	0	0	0	0	0	0	0	0	0	0	0	0	0	0	0	0	0	0	0
ASV1766	46	0	0	0	0	0	0	0	0	0	0	0	0	0	0	0	0	0	0	0	0	0	0	0	0	0	0	0	0	0	0	0	0	0	0	0	0	0	0	0	0	0	0	0	0	0	0	0	0
ASV1767	0	0	46	0	0	0	0	0	0	0	0	0	0	0	0	0	0	0	0	0	0	0	0	0	0	0	0	0	0	0	0	0	0	0	0	0	0	0	0	0	0	0	0	0	0	0	0	0	0
ASV1768	0	0	0	0	0	0	0	0	0	0	0	0	0	0	0	0	0	0	0	0	0	0	0	0	0	0	0	0	0	0	0	0	0	0	0	0	0	0	0	0	0	0	0	0	0	0	0	0	10
ASV1769	0	0	0	0	0	0	0	0	0	0	0	0	0	0	0	0	0	0	0	0	0	0	0	0	0	0	0	0	0	0	0	0	0	0	0	0	0	0	0	0	0	0	0	0	0	0	0	0	0
ASV1770	0	0	0	0	0	0	0	0	0	0	0	0	0	0	0	0	0	0	0	0	0	0	0	0	0	0	0	0	0	0	0	0	0	0	0	0	0	0	0	0	0	0	0	0	0	0	0	0	0
ASV1771	0	0	0	0	0	0	0	0	0	0	0	0	0	0	0	0	0	15	13	0	0	0	0	0	0	0	0	0	0	0	0	13	0	0	0	0	0	0	0	0	0	0	0	0	0	0	0	0	0
ASV1772	0	0	0	0	0	0	0	0	0	0	0	0	0	0	0	0	0	0	0	0	0	0	0	0	0	0	0	0	0	0	0	0	0	0	0	0	0	0	0	0	0	0	0	0	0	0	0	0	0
ASV1773	0	0	0	0	0	0	0	0	0	0	0	0	0	0	0	0	0	0	0	0	0	0	0	0	0	0	0	0	0	0	0	0	0	0	0	0	0	0	0	0	0	0	0	0	0	0	0	0	0
ASV1774	0	0	0	0	0	0	0	0	0	0	0	0	0	0	0	0	0	0	0	0	0	0	0	0	0	0	0	0	0	0	0	0	0	0	0	0	0	0	0	0	0	0	0	0	0	0	0	0	0
ASV1775	0	0	0	0	0	0	0	0	0	0	0	0	0	0	0	0	0	0	0	0	0	0	0	0	0	0	0	0	0	0	0	0	0	0	0	0	0	0	0	0	0	0	0	0	0	0	0	0	0
ASV1776	0	0	0	0	0	0	0	0	0	0	0	0	0	0	0	0	0	0	0	0	0	0	0	0	0	0	0	0	0	0	0	0	0	0	0	0	0	0	0	0	0	0	0	0	0	0	0	0	0
ASV1777	0	0	0	0	0	0	0	0	0	0	0	0	0	0	0	0	0	0	0	0	0	0	0	0	0	0	0	0	0	0	0	0	0	0	0	0	0	0	0	0	0	0	0	0	0	0	0	0	0
ASV1778	0	0	0	0	0	0	45	0	0	0	0	0	0	0	0	0	0	0	0	0	0	0	0	0	0	0	0	0	0	0	0	0	0	0	0	0	0	0	0	0	0	0	0	0	0	0	0	0	0
ASV1779	0	0	0	0	0	0	0	0	0	0	0	0	0	0	0	0	0	0	0	0	0	0	0	0	0	0	0	0	0	10	35	0	0	0	0	0	0	0	0	0	0	0	0	0	0	0	0	0	0
ASV1780	0	0	0	0	0	0	0	0	0	0	0	0	0	0	0	0	0	0	0	0	0	0	0	0	0	0	0	0	0	0	45	0	0	0	0	0	0	0	0	0	0	0	0	0	0	0	0	0	0
ASV1781	0	0	0	0	0	0	0	0	0	0	0	0	0	0	0	0	0	0	0	0	0	0	0	0	0	0	0	0	0	0	0	7	38	0	0	0	0	0	0	0	0	0	0	0	0	0	0	0	0
ASV1782	0	0	0	0	0	0	0	0	0	0	0	0	0	0	0	0	0	0	0	0	0	0	0	0	0	0	0	0	0	0	0	0	0	0	45	0	0	0	0	0	0	0	0	0	0	0	0	0	0
ASV1783	0	32	0	0	0	0	0	0	0	0	0	0	0	0	0	0	0	0	0	0	0	0	0	0	0	0	0	0	0	0	0	0	0	0	0	0	0	0	0	0	0	0	0	0	0	12	0	0	0
ASV1784	0	0	0	0	0	0	0	0	0	0	0	0	0	0	0	0	0	0	0	0	0	0	0	0	0	0	0	0	0	0	0	0	0	0	0	0	0	0	0	0	0	0	0	0	0	0	0	0	19
ASV1785	0	0	0	0	0	0	0	0	0	0	0	0	0	0	0	0	0	0	0	0	0	0	0	0	0	0	0	0	0	0	0	0	0	0	0	0	0	0	0	0	0	0	0	0	0	0	0	0	0
ASV1786	0	0	0	0	0	0	0	0	0	0	0	0	0	0	0	0	0	0	0	0	0	0	0	0	0	0	0	0	0	0	0	0	0	0	0	0	0	0	0	0	0	0	0	0	0	0	0	0	0
ASV1787	0	0	0	0	0	0	0	0	0	0	0	0	0	0	0	0	0	0	0	0	0	0	0	0	0	0	0	0	0	0	0	0	0	0	0	0	0	0	0	0	0	0	0	0	0	0	0	0	0
ASV1788	0	0	0	0	0	0	0	0	0	0	0	0	0	0	0	0	0	0	0	0	0	0	0	0	0	0	0	0	0	0	0	0	0	0	0	0	0	0	0	0	0	0	0	0	0	0	0	0	0
ASV1789	0	0	0	44	0	0	0	0	0	0	0	0	0	0	0	0	0	0	0	0	0	0	0	0	0	0	0	0	0	0	0	0	0	0	0	0	0	0	0	0	0	0	0	0	0	0	0	0	0
ASV1790	0	0	0	44	0	0	0	0	0	0	0	0	0	0	0	0	0	0	0	0	0	0	0	0	0	0	0	0	0	0	0	0	0	0	0	0	0	0	0	0	0	0	0	0	0	0	0	0	0
ASV1791	0	0	0	0	44	0	0	0	0	0	0	0	0	0	0	0	0	0	0	0	0	0	0	0	0	0	0	0	0	0	0	0	0	0	0	0	0	0	0	0	0	0	0	0	0	0	0	0	0
ASV1792	0	0	0	0	0	6	0	0	0	0	0	0	0	0	0	5	0	0	0	0	0	0	0	0	0	0	0	0	0	0	0	0	0	0	33	0	0	0	0	0	0	0	0	0	0	0	0	0	0
ASV1793	0	0	0	0	0	0	0	0	0	0	17	18	0	0	0	0	0	0	0	0	0	0	0	0	0	9	0	0	0	0	0	0	0	0	0	0	0	0	0	0	0	0	0	0	0	0	0	0	0
ASV1794	0	0	0	0	0	0	0	0	0	0	0	0	0	0	0	44	0	0	0	0	0	0	0	0	0	0	0	0	0	0	0	0	0	0	0	0	0	0	0	0	0	0	0	0	0	0	0	0	0
ASV1795	0	0	0	0	0	0	0	0	0	0	0	0	0	0	0	0	0	0	2	4	10	4	9	10	0	0	0	0	0	0	0	3	0	0	2	0	0	0	0	0	0	0	0	0	0	0	0	0	0
ASV1796	0	0	0	0	0	0	0	0	0	0	0	0	0	0	0	0	0	0	0	0	0	0	44	0	0	0	0	0	0	0	0	0	0	0	0	0	0	0	0	0	0	0	0	0	0	0	0	0	0
ASV1797	0	0	0	0	0	0	0	0	0	0	0	0	0	0	0	0	0	0	0	0	0	0	0	0	0	0	0	0	0	0	0	0	0	44	0	0	0	0	0	0	0	0	0	0	0	0	0	0	0
ASV1798	0	0	0	0	0	0	0	0	0	0	0	0	0	0	0	0	0	0	0	0	0	0	0	3	0	0	0	0	0	0	0	0	0	0	0	0	0	0	0	0	0	6	3	0	0	4	0	0	0
ASV1799	0	0	0	0	0	0	0	0	0	0	0	0	0	0	0	0	0	0	0	3	6	0	2	0	0	0	0	0	0	0	0	0	0	6	0	0	0	0	0	0	0	0	0	0	0	2	0	0	0
ASV1800	0	0	0	0	0	0	0	0	0	0	0	0	0	0	0	0	0	0	0	0	0	0	0	0	0	0	0	0	0	0	0	0	0	0	0	0	0	0	0	0	0	0	0	0	0	0	0	0	34
ASV1801	0	0	0	0	0	8	3	0	0	0	7	0	0	0	0	0	0	0	0	0	7	6	0	0	0	0	0	0	0	0	0	0	0	0	0	0	0	0	0	0	0	0	0	0	3	0	0	0	9
ASV1802	0	0	0	0	0	0	0	0	0	0	0	0	0	0	0	0	0	0	0	0	0	0	0	0	0	0	0	0	0	0	0	0	0	0	0	0	0	0	0	0	0	0	0	0	0	0	0	0	0
ASV1803	0	0	0	0	0	0	0	0	0	0	0	0	0	0	0	0	0	0	0	0	0	0	0	0	0	0	0	0	0	0	0	0	0	0	0	0	0	0	0	0	0	0	0	0	0	0	0	0	0
ASV1804	0	0	0	0	0	0	0	0	0	0	0	0	0	0	0	0	0	0	0	0	0	0	0	0	0	0	0	0	0	0	0	0	0	0	0	9	10	0	14	0	0	0	0	0	0	0	0	0	0
ASV1805	0	0	0	0	0	0	0	0	0	0	0	0	0	0	6	0	0	0	0	0	0	0	0	0	0	0	0	0	0	0	5	5	0	0	0	0	0	0	9	0	0	0	0	0	0	0	0	0	0
ASV1806	0	0	0	0	0	0	0	0	0	0	0	0	0	0	0	0	0	0	0	0	0	0	0	0	0	0	0	0	0	0	0	0	0	0	0	0	0	0	0	0	0	0	0	0	0	0	0	0	0
ASV1807	0	0	0	0	0	0	0	0	0	0	0	0	0	0	0	0	0	0	0	0	0	0	0	0	0	0	0	0	0	0	0	0	0	0	0	0	0	0	0	0	0	0	0	0	0	0	0	0	0
ASV1808	0	0	0	0	0	0	0	0	0	0	0	0	0	0	0	0	0	0	0	0	0	0	0	0	0	0	0	0	0	0	0	0	0	0	0	0	0	0	0	0	0	0	43	0	0	0	0	0	0
ASV1809	0	0	0	43	0	0	0	0	0	0	0	0	0	0	0	0	0	0	0	0	0	0	0	0	0	0	0	0	0	0	0	0	0	0	0	0	0	0	0	0	0	0	0	0	0	0	0	0	0
ASV1810	0	0	0	0	0	0	0	0	0	43	0	0	0	0	0	0	0	0	0	0	0	0	0	0	0	0	0	0	0	0	0	0	0	0	0	0	0	0	0	0	0	0	0	0	0	0	0	0	0
ASV1811	0	0	0	0	0	0	0	0	0	0	18	0	0	0	0	0	0	0	0	25	0	0	0	0	0	0	0	0	0	0	0	0	0	0	0	0	0	0	0	0	0	0	0	0	0	0	0	0	0
ASV1812	0	0	0	0	0	0	0	0	0	0	0	0	0	0	0	0	0	0	0	0	0	0	0	0	0	0	0	0	0	0	0	0	0	0	0	43	0	0	0	0	0	0	0	0	0	0	0	0	0
ASV1813	0	0	0	0	0	0	0	0	0	0	0	0	0	0	0	0	0	0	0	0	0	0	0	0	0	0	0	0	0	0	0	0	0	0	0	0	0	0	0	12	31	0	0	0	0	0	0	0	0
ASV1814	0	0	0	0	0	0	0	0	0	0	0	0	0	0	0	0	0	0	0	0	0	0	0	0	0	0	0	0	0	0	0	0	0	0	0	0	0	0	0	0	0	0	0	0	0	0	0	0	42
ASV1815	0	0	0	0	9	0	0	0	0	0	0	0	0	0	0	0	0	0	0	0	0	0	0	5	0	0	0	7	0	0	0	0	0	6	0	2	0	0	0	9	0	0	0	0	0	0	0	0	0
ASV1816	0	0	0	0	0	0	0	0	0	0	0	0	0	0	0	0	0	0	0	0	0	0	0	0	0	0	0	0	0	0	0	0	0	0	0	0	0	0	0	0	0	0	0	0	0	0	0	0	0
ASV1817	0	0	0	0	0	0	0	0	0	0	0	0	0	0	0	0	0	0	2	0	0	0	0	0	0	0	0	0	0	0	0	0	0	0	0	0	0	0	0	0	0	0	0	0	0	0	0	0	0
ASV1818	0	0	0	0	0	0	0	0	0	0	0	0	0	0	0	0	0	0	0	0	0	0	0	0	0	0	0	0	0	0	0	0	0	0	37	0	0	0	0	0	0	0	0	0	0	0	0	0	0
ASV1819	0	0	0	0	0	0	0	0	0	0	0	0	0	0	0	0	0	0	0	0	0	0	0	0	0	0	0	0	0	0	0	0	0	0	0	0	0	0	0	0	0	0	0	0	0	0	0	0	0
ASV1820	0	0	0	0	0	0	0	0	0	0	0	0	0	0	0	0	0	0	0	0	0	0	0	0	0	0	0	0	0	0	0	0	0	0	0	0	0	0	0	0	0	0	0	0	0	0	0	0	0
ASV1821	0	0	0	0	0	0	0	0	0	0	0	0	0	0	0	0	0	0	0	0	0	0	0	0	0	0	0	0	0	0	0	0	0	0	0	0	0	0	0	0	0	0	0	0	0	0	0	0	0
ASV1822	0	0	0	0	0	0	0	0	0	0	0	0	0	0	0	0	0	0	0	0	0	0	0	0	0	0	0	0	0	0	0	0	0	0	0	0	0	0	0	0	0	0	0	0	0	0	0	0	0
ASV1823	0	0	0	0	0	0	0	0	0	0	0	0	0	0	0	0	0	0	0	0	0	0	0	0	0	0	0	0	0	0	0	0	0	0	0	0	0	0	0	0	0	0	0	0	0	0	0	0	0
ASV1824	0	0	0	0	0	0	0	0	0	0	0	0	0	0	0	0	0	0	0	0	0	0	0	0	0	0	0	0	0	0	0	0	0	0	0	0	0	0	0	0	0	0	0	0	0	0	0	0	0
ASV1825	0	0	24	0	0	0	0	0	0	0	0	0	0	0	0	0	0	0	0	0	0	0	0	0	0	0	0	0	0	0	0	0	0	0	0	0	0	0	0	0	0	0	18	0	0	0	0	0	0
ASV1826	7	0	3	0	0	0	0	3	3	0	0	0	0	0	0	0	0	7	0	2	7	4	4	0	0	0	0	0	0	0	2	0	0	0	0	0	0	0	0	0	0	0	0	0	0	0	0	0	0
ASV1827	0	0	0	0	0	0	0	0	0	0	13	12	0	0	0	0	0	0	0	0	0	0	0	0	0	0	0	0	0	0	0	0	0	6	0	0	0	0	11	0	0	0	0	0	0	0	0	0	0
ASV1828	0	0	0	0	0	0	0	0	0	0	0	0	0	0	42	0	0	0	0	0	0	0	0	0	0	0	0	0	0	0	0	0	0	0	0	0	0	0	0	0	0	0	0	0	0	0	0	0	0
ASV1829	0	0	0	0	0	0	0	0	10	0	0	0	0	0	0	0	0	0	0	0	0	0	0	12	0	0	0	0	0	0	0	0	0	0	0	0	0	0	0	0	0	0	0	3	0	13	0	0	0
ASV1830	0	0	0	0	0	0	0	0	0	0	0	0	0	0	0	0	0	0	0	0	0	0	0	0	0	0	0	0	0	0	0	0	0	0	0	0	0	0	0	0	0	0	0	0	0	0	0	41	0
ASV1831	0	0	0	0	0	0	0	0	0	0	0	0	0	0	0	0	0	0	0	0	0	0	0	0	0	0	0	0	0	0	0	0	0	0	0	0	0	0	0	0	0	0	0	0	0	0	0	0	0
ASV1832	0	0	0	0	0	0	0	0	0	0	0	0	0	0	0	0	0	0	0	0	0	0	0	0	0	0	0	0	0	0	0	0	0	0	0	0	0	0	0	0	0	0	0	0	0	0	0	0	0
ASV1833	0	0	0	0	0	0	0	0	0	0	0	0	0	0	0	0	0	0	0	0	0	0	0	0	0	0	0	0	0	0	0	0	0	0	0	0	0	0	0	0	0	0	0	0	0	0	0	0	0
ASV1834	0	0	0	0	0	0	0	0	0	0	0	0	0	0	0	0	0	0	0	0	0	0	0	0	0	0	0	0	0	0	0	0	0	0	0	0	0	0	0	0	0	0	0	0	0	0	0	0	0
ASV1835	0	0	0	0	0	0	0	0	0	0	0	0	0	0	0	0	0	0	0	0	0	0	0	0	0	0	0	0	0	0	0	0	0	0	0	0	0	0	0	0	0	0	0	0	0	0	0	0	0
ASV1836	0	0	0	0	0	0	0	0	0	0	0	0	0	0	0	0	0	0	0	0	0	0	0	0	0	0	0	0	0	0	0	0	0	0	0	0	0	0	0	0	0	0	0	0	0	0	0	0	0
ASV1837	0	0	0	0	0	0	0	0	0	0	0	0	0	0	0	0	0	0	0	0	0	0	0	0	0	0	0	0	0	0	0	0	0	0	0	0	0	0	0	0	0	0	0	0	0	0	0	0	0
ASV1838	0	0	0	0	0	0	0	0	11	0	0	0	0	0	0	0	0	0	0	0	0	0	0	0	0	0	0	0	0	0	0	0	0	17	0	0	0	0	0	0	0	0	0	0	0	0	0	0	0
ASV1839	0	0	0	0	0	0	0	0	0	0	0	0	0	0	0	0	0	0	0	0	0	0	0	0	0	0	0	0	0	0	0	0	0	0	10	0	0	0	0	21	0	0	0	0	0	0	0	0	0
ASV1840	0	0	0	0	0	0	0	0	0	0	0	0	0	0	0	0	0	0	0	0	0	0	0	0	0	0	0	0	0	0	0	0	0	0	0	0	0	0	0	0	0	0	0	0	0	0	0	0	0
ASV1841	0	0	0	0	0	0	0	0	0	0	0	0	0	0	0	0	0	0	0	0	0	0	0	0	0	0	0	0	0	0	0	0	0	0	0	0	0	0	0	0	0	0	0	0	0	0	0	0	0
ASV1842	0	0	0	0	0	0	0	0	0	0	0	0	0	0	0	0	0	0	0	0	0	0	0	0	0	0	0	0	0	0	0	0	0	0	0	0	0	0	0	0	0	0	0	0	0	0	0	0	0
ASV1843	0	0	0	0	0	0	0	0	0	0	0	0	0	0	0	0	0	0	0	0	0	0	0	0	0	0	0	0	0	0	0	0	0	0	0	0	0	0	0	0	0	0	0	0	0	0	0	0	0
ASV1844	0	0	0	0	0	0	0	0	0	0	0	0	0	0	0	0	0	0	0	0	0	0	0	0	0	0	0	0	0	0	0	0	0	0	0	0	0	0	0	0	0	0	0	0	0	0	0	0	0
ASV1845	0	0	0	0	0	0	0	0	0	0	0	0	0	0	0	0	0	0	0	0	0	0	0	0	0	0	0	0	0	0	5	0	0	0	0	0	0	0	0	0	0	0	0	0	0	0	0	0	0
ASV1846	0	0	0	0	0	0	0	0	0	0	0	0	0	0	0	0	0	0	0	0	0	0	0	0	0	0	0	0	0	0	0	0	0	0	0	0	0	0	0	0	0	0	0	0	0	0	0	0	0
ASV1847	0	0	0	0	0	0	0	0	0	0	0	0	0	0	0	0	0	0	0	0	0	0	0	0	0	0	0	0	0	0	0	0	0	0	0	0	0	0	0	0	0	0	0	0	0	0	0	0	0
ASV1848	0	0	0	0	0	0	0	0	0	0	0	0	0	0	0	0	0	0	0	0	0	0	0	0	0	0	0	0	0	0	0	0	0	0	0	0	0	0	0	0	0	0	0	0	0	0	0	0	0
ASV1849	0	0	0	0	0	0	0	0	0	0	0	0	0	0	0	0	0	0	0	0	0	0	0	0	0	0	0	0	0	0	0	0	0	0	0	0	0	0	0	0	0	0	0	0	0	0	0	0	0
ASV1850	0	0	0	0	0	11	0	0	0	0	0	0	0	0	0	0	0	0	0	14	0	0	0	0	0	0	0	0	0	0	0	0	0	0	16	0	0	0	0	0	0	0	0	0	0	0	0	0	0
ASV1851	0	0	0	0	0	0	0	0	0	0	0	0	0	0	0	0	0	0	0	0	0	17	24	0	0	0	0	0	0	0	0	0	0	0	0	0	0	0	0	0	0	0	0	0	0	0	0	0	0
ASV1852	0	0	0	0	0	0	0	0	0	0	0	0	0	0	0	0	0	0	0	0	0	14	27	0	0	0	0	0	0	0	0	0	0	0	0	0	0	0	0	0	0	0	0	0	0	0	0	0	0
ASV1853	0	0	0	0	0	0	0	0	0	0	0	0	0	0	0	0	0	0	0	0	0	0	0	0	0	20	21	0	0	0	0	0	0	0	0	0	0	0	0	0	0	0	0	0	0	0	0	0	0
ASV1854	0	0	0	0	0	0	0	0	0	0	0	0	0	0	0	0	0	0	0	0	0	0	0	0	0	0	0	0	0	0	0	0	0	41	0	0	0	0	0	0	0	0	0	0	0	0	0	0	0
ASV1855	0	0	0	0	0	0	0	0	0	0	0	0	0	0	0	0	0	0	0	0	0	0	0	0	0	0	0	0	0	0	0	0	0	0	0	0	41	0	0	0	0	0	0	0	0	0	0	0	0
ASV1856	0	41	0	0	0	0	0	0	0	0	0	0	0	0	0	0	0	0	0	0	0	0	0	0	0	0	0	0	0	0	0	0	0	0	0	0	0	0	0	0	0	0	0	0	0	0	0	0	0
ASV1857	0	0	0	0	0	0	0	0	0	0	0	0	0	0	0	0	0	0	0	0	0	0	0	0	0	0	0	0	0	0	0	0	0	0	0	0	0	0	0	0	0	0	0	0	0	0	17	0	23
ASV1858	0	0	0	0	0	0	0	0	0	0	0	0	0	0	0	0	0	0	0	0	0	0	0	0	0	0	0	0	0	0	0	0	0	0	0	0	0	0	0	0	0	0	0	0	0	0	0	0	0
ASV1859	0	0	0	0	0	0	0	0	0	0	0	0	0	0	0	0	0	0	0	0	0	0	0	0	0	0	0	0	0	0	0	0	0	0	0	0	0	0	0	0	0	0	0	0	0	0	0	0	0
ASV1860	0	0	0	0	0	0	0	0	0	0	0	0	0	0	0	0	0	0	0	0	0	0	0	0	0	0	0	0	0	0	0	0	0	0	0	0	0	0	0	0	0	0	0	0	0	0	0	0	0
ASV1861	0	0	0	0	0	0	0	0	0	0	0	0	0	0	0	0	0	0	0	0	0	0	0	0	0	0	0	0	0	0	0	0	0	0	0	0	0	0	0	0	0	0	0	0	0	0	0	0	0
ASV1862	0	0	0	0	0	0	0	0	0	0	0	0	0	0	0	0	0	0	0	0	0	11	22	0	0	0	0	0	0	0	0	0	0	0	0	0	0	0	0	0	0	0	0	0	0	0	0	0	0
ASV1863	0	0	0	0	0	0	0	0	0	0	0	0	0	0	0	0	0	0	0	0	0	0	0	0	0	0	0	0	0	0	0	0	0	0	0	0	0	0	0	0	0	0	0	0	0	0	0	0	0
ASV1864	0	0	0	0	0	0	0	0	0	0	0	0	0	0	0	0	0	0	0	0	0	0	0	0	0	0	0	0	0	0	0	0	0	0	0	35	0	0	0	0	0	0	0	0	0	0	0	0	0
ASV1865	0	0	0	0	0	0	0	0	0	0	0	0	0	0	0	0	0	0	0	0	0	0	0	0	0	0	0	0	0	0	0	0	0	0	0	0	0	0	0	0	0	0	0	0	0	0	0	0	0
ASV1866	0	0	0	0	0	0	0	0	0	0	0	0	0	0	0	0	0	0	0	0	0	0	0	0	0	0	0	0	0	0	0	0	0	0	0	0	0	0	0	0	0	0	0	0	0	0	0	0	0
ASV1867	0	0	0	0	0	0	0	0	0	0	0	0	0	0	0	0	0	0	0	0	0	0	0	0	0	0	0	0	0	0	0	0	0	0	0	0	0	0	0	0	0	0	0	0	0	0	0	0	0
ASV1868	0	0	0	0	0	0	0	0	0	0	0	0	0	0	0	0	0	0	0	0	0	0	0	0	0	0	0	0	0	0	0	0	0	0	0	0	0	0	0	0	0	0	0	0	0	0	0	0	0
ASV1869	0	0	0	0	0	0	0	0	0	0	0	0	0	0	0	0	0	0	0	0	0	0	0	0	0	0	0	0	0	0	0	0	0	0	0	0	0	0	0	0	0	0	0	0	0	0	0	0	0
ASV1870	0	0	0	0	0	0	0	0	0	0	0	0	0	0	0	0	0	0	0	0	0	0	0	0	0	0	0	0	0	0	0	0	0	0	0	0	0	0	0	0	0	0	0	0	0	0	0	0	0
ASV1871	0	0	0	0	0	0	0	0	0	0	0	0	0	0	0	0	0	0	0	0	0	0	0	0	0	0	0	0	0	0	0	0	0	0	0	0	0	0	0	0	0	0	0	0	0	0	0	0	0
ASV1872	0	0	0	0	0	0	0	0	0	0	0	0	0	0	0	0	0	0	0	0	0	0	0	0	0	0	0	0	0	0	0	0	0	0	0	0	0	0	0	0	0	0	0	0	0	0	0	0	0
ASV1873	0	0	0	0	0	0	0	0	0	0	0	0	0	0	0	0	0	0	0	0	0	0	0	0	0	0	0	0	0	0	0	0	0	0	0	0	0	0	0	0	0	0	0	0	0	0	0	0	0
ASV1874	0	0	0	0	0	0	0	0	0	0	0	0	0	0	0	0	0	0	0	0	0	0	0	0	0	0	0	0	0	0	0	0	0	0	0	0	0	0	0	0	0	0	0	0	0	0	0	0	0
ASV1875	0	0	0	0	0	0	0	0	0	0	0	0	0	0	0	0	0	0	0	0	0	0	0	0	0	0	0	0	0	0	0	0	0	0	0	0	0	0	0	0	0	0	0	0	0	0	0	0	0
ASV1876	0	0	0	0	0	0	0	0	0	0	0	0	0	0	0	0	0	0	0	0	0	0	0	0	0	0	0	0	0	0	13	0	0	0	0	0	0	0	0	0	0	0	0	0	0	0	0	0	0
ASV1877	0	0	0	15	0	0	0	0	0	0	0	0	0	0	0	9	0	0	0	0	0	0	0	0	0	0	0	5	0	0	0	11	0	0	0	0	0	0	0	0	0	0	0	0	0	0	0	0	0
ASV1878	0	0	8	0	0	0	0	0	0	0	7	25	0	0	0	0	0	0	0	0	0	0	0	0	0	0	0	0	0	0	0	0	0	0	0	0	0	0	0	0	0	0	0	0	0	0	0	0	0
ASV1879	0	0	0	0	0	0	0	0	0	0	0	0	0	0	0	0	0	0	0	5	0	0	0	0	0	0	0	0	0	0	0	3	0	0	0	0	0	0	0	0	0	0	0	0	0	0	10	0	0
ASV1880	0	0	0	0	0	0	0	0	0	0	0	0	0	0	0	0	0	0	0	0	0	0	0	0	0	0	0	0	0	0	0	0	0	0	0	0	0	0	0	0	0	0	0	0	0	0	0	0	39
ASV1881	0	0	0	0	0	0	0	0	0	0	0	0	0	0	0	0	0	0	0	0	0	0	0	0	0	0	0	0	0	0	0	0	0	0	0	0	0	0	0	0	0	0	0	0	0	0	0	0	39
ASV1882	0	0	0	0	0	0	0	0	0	0	0	0	0	0	0	0	0	0	0	0	0	0	0	0	0	0	0	0	0	0	0	0	0	0	0	0	0	0	0	0	0	0	0	0	0	0	0	0	0
ASV1883	0	0	0	0	0	0	0	0	0	0	0	0	0	0	0	0	0	0	0	0	0	0	0	0	0	0	0	0	0	0	0	0	0	0	0	0	0	0	0	0	0	0	0	0	0	0	0	0	0
ASV1884	0	0	0	3	0	0	0	0	0	0	0	0	0	0	0	0	0	0	0	9	6	18	0	0	0	0	0	0	0	0	0	0	0	0	0	0	0	0	0	0	0	0	0	0	0	0	0	0	0
ASV1885	0	0	4	0	0	0	0	0	0	0	0	0	0	0	0	0	0	0	27	0	0	0	0	0	0	0	0	0	0	0	0	0	0	0	0	0	0	0	0	0	0	0	0	0	0	0	0	0	0
ASV1886	19	0	0	0	0	0	0	0	0	0	0	0	0	0	3	0	0	0	0	0	0	0	0	0	0	0	0	0	0	0	0	0	0	0	0	0	0	0	0	0	0	0	0	0	0	0	0	0	0
ASV1887	0	0	0	0	0	0	0	0	0	0	0	0	0	0	0	0	0	0	0	0	0	0	0	0	0	0	0	0	0	0	0	0	0	0	0	0	0	0	0	0	0	0	0	0	0	0	0	0	0
ASV1888	0	0	0	0	0	0	0	0	0	0	0	0	0	0	0	0	0	0	0	0	0	0	0	0	0	0	0	0	0	0	0	0	0	0	0	0	0	0	0	0	0	0	0	0	0	0	0	0	0
ASV1889	0	0	0	0	0	0	0	0	0	0	0	0	0	0	0	0	0	0	0	0	0	0	0	0	0	0	0	0	0	0	0	0	0	0	0	0	0	0	0	0	0	0	0	0	0	0	0	0	0
ASV1890	3	0	0	4	0	7	0	0	6	0	0	0	0	0	0	0	0	0	0	0	0	2	2	6	0	0	0	0	0	0	0	0	0	0	0	0	0	0	0	0	0	0	0	0	0	0	0	0	0
ASV1891	0	0	0	0	0	0	0	0	0	0	0	0	0	0	0	0	0	0	0	0	0	0	0	0	0	0	0	0	0	0	0	0	0	0	0	0	0	0	0	0	0	0	0	0	0	0	0	0	0
ASV1892	0	0	0	0	0	9	0	0	0	0	0	0	0	0	0	11	0	0	0	0	0	0	0	0	0	0	0	0	0	0	0	8	0	0	0	0	0	0	0	0	0	0	0	0	0	0	0	0	0
ASV1893	0	0	0	0	0	0	0	0	0	0	0	0	0	0	0	0	0	0	0	0	0	0	0	0	0	0	0	0	0	0	0	0	0	0	0	0	0	0	0	0	0	0	0	0	0	0	0	0	0
ASV1894	0	0	0	0	0	0	0	0	0	0	0	0	0	0	0	4	0	0	0	0	0	0	0	6	0	0	0	0	0	0	0	0	0	0	0	0	0	0	4	0	0	16	9	0	0	0	0	0	0
ASV1895	0	0	0	39	0	0	0	0	0	0	0	0	0	0	0	0	0	0	0	0	0	0	0	0	0	0	0	0	0	0	0	0	0	0	0	0	0	0	0	0	0	0	0	0	0	0	0	0	0
ASV1896	0	0	0	0	0	0	0	0	0	0	0	0	39	0	0	0	0	0	0	0	0	0	0	0	0	0	0	0	0	0	0	0	0	0	0	0	0	0	0	0	0	0	0	0	0	0	0	0	0
ASV1897	0	0	0	0	0	0	0	0	0	0	0	0	0	0	0	0	0	12	0	0	0	0	0	0	0	0	0	0	0	0	0	0	0	27	0	0	0	0	0	0	0	0	0	0	0	0	0	0	0
ASV1898	0	0	0	0	0	0	0	0	0	0	0	0	0	0	0	0	0	0	0	0	39	0	0	0	0	0	0	0	0	0	0	0	0	0	0	0	0	0	0	0	0	0	0	0	0	0	0	0	0
ASV1899	0	0	0	0	0	0	0	0	0	0	0	0	0	0	0	0	0	0	0	0	0	0	0	39	0	0	0	0	0	0	0	0	0	0	0	0	0	0	0	0	0	0	0	0	0	0	0	0	0
ASV1900	0	0	0	0	0	0	0	0	0	0	0	0	0	0	0	0	0	0	0	0	0	0	0	0	0	0	0	0	0	0	0	0	0	39	0	0	0	0	0	0	0	0	0	0	0	0	0	0	0
ASV1901	0	0	0	0	0	0	0	0	0	0	0	0	0	0	0	0	0	0	0	0	0	0	0	0	0	0	0	0	0	0	0	0	0	0	0	39	0	0	0	0	0	0	0	0	0	0	0	0	0
ASV1902	0	0	0	0	0	0	0	0	0	0	0	0	0	0	0	0	0	0	0	0	0	0	0	0	0	0	0	0	0	0	0	0	0	0	0	0	0	0	0	0	0	0	0	0	0	0	13	0	0
ASV1903	0	0	0	0	0	0	0	0	0	0	0	0	0	0	0	0	0	0	0	0	0	0	0	0	0	0	0	0	0	0	0	0	0	0	0	0	20	0	0	0	0	0	10	0	0	0	0	0	0
ASV1904	0	0	0	0	0	0	0	0	0	0	0	0	0	0	0	0	0	0	0	0	0	0	0	0	0	0	0	0	0	0	0	0	0	0	0	0	0	0	0	0	0	0	0	7	0	0	0	0	0
ASV1905	0	0	0	0	0	0	0	0	0	0	0	0	0	0	0	0	0	0	0	0	0	0	0	0	0	0	0	0	0	0	0	0	0	0	0	0	0	0	0	0	0	0	0	0	0	0	0	0	0
ASV1906	0	0	0	0	0	0	0	0	0	0	0	0	0	0	0	0	0	0	0	0	0	0	0	0	0	0	0	0	0	0	0	0	0	0	0	0	0	0	0	0	0	0	0	0	0	0	0	0	0
ASV1907	0	0	0	0	0	0	0	0	0	0	0	0	0	0	0	0	0	0	0	0	0	0	0	0	0	0	0	0	0	0	0	0	0	0	0	0	0	0	0	0	0	0	0	0	0	0	0	0	0
ASV1908	0	0	0	0	0	0	0	0	0	0	0	0	0	0	0	0	0	0	0	0	0	0	0	0	0	0	0	0	0	0	0	0	0	0	0	0	0	0	0	0	0	0	0	0	0	0	0	0	0
ASV1909	0	0	0	0	0	0	0	0	0	0	0	0	0	0	0	0	0	0	0	0	0	0	0	0	0	0	0	0	0	0	0	0	0	0	0	0	0	0	0	0	0	0	0	0	0	0	0	0	0
ASV1910	0	0	0	0	0	0	0	0	0	0	0	0	0	0	0	0	0	0	0	0	0	0	0	0	0	0	0	0	0	0	0	0	0	0	0	0	0	0	0	0	0	0	0	0	0	0	0	0	0
ASV1911	0	0	0	0	0	0	0	0	0	0	0	0	0	0	0	0	0	0	0	0	0	0	0	0	0	0	0	0	0	0	0	0	0	0	0	0	0	0	0	0	0	0	0	0	0	0	0	0	0
ASV1912	0	0	0	0	0	0	0	0	0	0	0	0	0	0	0	0	0	0	0	0	0	0	0	0	0	0	0	0	0	0	0	0	0	0	0	0	0	0	0	0	0	0	0	0	0	0	0	0	0
ASV1913	0	0	0	0	0	0	0	0	0	0	0	0	0	0	0	0	0	0	0	0	0	0	0	0	0	0	0	0	0	0	0	0	0	0	0	0	0	0	0	0	0	0	0	0	0	0	0	0	0
ASV1914	0	0	0	0	0	0	0	0	0	0	0	0	0	0	0	0	0	0	0	0	0	0	0	0	0	0	0	0	0	0	0	0	0	0	0	0	0	0	0	0	0	0	0	0	0	0	0	0	0
ASV1915	0	0	0	0	0	0	0	0	0	0	0	0	0	0	0	0	0	0	0	0	0	0	0	0	0	0	0	0	0	0	0	0	0	0	0	0	0	0	0	0	0	0	0	0	0	0	0	0	0
ASV1916	0	0	0	0	0	0	0	0	38	0	0	0	0	0	0	0	0	0	0	0	0	0	0	0	0	0	0	0	0	0	0	0	0	0	0	0	0	0	0	0	0	0	0	0	0	0	0	0	0
ASV1917	0	0	0	0	0	0	0	0	0	0	0	0	0	0	0	0	0	4	3	4	9	0	11	7	0	0	0	0	0	0	0	0	0	0	0	0	0	0	0	0	0	0	0	0	0	0	0	0	0
ASV1918	0	0	0	0	0	0	0	0	0	0	0	0	0	0	0	0	0	0	0	0	0	0	38	0	0	0	0	0	0	0	0	0	0	0	0	0	0	0	0	0	0	0	0	0	0	0	0	0	0
ASV1919	0	0	0	0	0	0	0	0	0	0	0	0	0	0	0	0	0	0	0	0	0	0	0	0	0	0	0	38	0	0	0	0	0	0	0	0	0	0	0	0	0	0	0	0	0	0	0	0	0
ASV1920	0	0	0	0	0	0	0	0	0	0	0	0	0	0	0	0	0	0	0	0	0	0	0	0	0	0	0	0	0	0	0	0	0	0	0	0	0	38	0	0	0	0	0	0	0	0	0	0	0
ASV1921	0	0	0	0	0	0	0	0	0	0	0	0	0	0	0	0	0	0	0	0	0	0	0	0	0	0	0	0	0	0	0	0	0	0	0	0	0	0	0	38	0	0	0	0	0	0	0	0	0
ASV1922	0	38	0	0	0	0	0	0	0	0	0	0	0	0	0	0	0	0	0	0	0	0	0	0	0	0	0	0	0	0	0	0	0	0	0	0	0	0	0	0	0	0	0	0	0	0	0	0	0
ASV1923	0	0	0	0	0	0	0	0	0	0	0	0	0	0	0	0	0	0	0	0	0	0	0	0	0	0	0	0	0	0	0	0	0	0	0	0	0	0	0	0	0	0	0	0	0	0	0	0	0
ASV1924	0	0	0	0	0	0	0	0	0	0	0	0	0	0	0	0	0	0	0	0	0	0	0	0	0	0	0	0	0	0	0	0	0	0	0	0	0	0	0	0	0	0	0	0	0	0	0	0	0
ASV1925	0	0	0	0	0	0	0	0	0	0	0	0	0	0	0	0	0	0	0	0	0	0	0	0	0	0	0	0	0	0	0	0	0	0	0	0	0	0	0	0	0	0	0	0	0	0	0	0	0
ASV1926	0	0	0	0	0	0	0	0	0	0	0	0	0	0	0	0	0	0	0	0	0	0	0	0	0	0	0	0	0	0	0	0	0	0	0	0	0	0	0	0	0	0	0	0	0	0	0	0	0
ASV1927	0	0	0	0	0	0	0	0	0	0	0	0	0	0	0	0	0	0	0	0	0	0	0	0	0	0	0	0	0	0	0	0	0	0	0	0	0	0	0	0	0	0	0	0	0	0	0	0	0
ASV1928	0	0	0	0	0	0	0	0	0	0	0	0	0	0	0	0	0	0	0	0	0	0	0	0	0	0	0	0	0	0	0	0	0	0	0	0	0	0	0	0	0	0	0	0	0	0	0	0	0
ASV1929	0	0	0	0	0	0	0	0	0	0	0	0	0	0	0	0	0	0	0	0	0	0	0	0	0	0	0	0	0	0	0	0	0	0	0	0	0	0	0	0	0	0	0	0	0	0	0	0	0
ASV1930	0	0	0	0	0	0	0	0	0	0	0	0	0	0	0	0	0	0	0	0	0	0	0	0	0	0	0	0	0	0	0	0	0	0	0	0	0	0	0	0	0	0	0	0	0	0	0	0	0
ASV1931	0	0	0	0	0	0	0	0	0	0	0	0	0	0	0	0	0	0	0	0	0	0	0	0	0	0	0	0	0	0	0	0	0	0	0	0	0	0	0	0	0	0	0	0	0	0	0	0	0
ASV1932	0	0	0	0	0	0	0	0	0	0	0	0	0	0	0	0	0	0	0	0	0	0	0	0	0	0	0	0	0	0	0	0	0	0	0	0	0	0	0	0	0	0	0	0	0	0	0	0	0
ASV1933	0	0	0	0	0	0	0	0	0	0	0	0	0	0	0	0	0	0	0	0	0	0	0	0	0	0	0	0	0	0	0	0	0	0	3	0	0	0	0	0	0	0	0	0	0	0	0	0	0
ASV1934	0	0	0	0	0	0	0	0	0	0	0	0	0	0	0	0	0	0	0	0	0	0	0	0	0	0	0	0	0	0	0	0	0	0	0	0	0	0	0	0	0	0	0	0	0	0	0	0	0
ASV1935	0	0	0	0	0	0	0	0	0	0	0	0	0	0	0	0	0	0	0	0	0	0	0	0	0	0	0	0	0	0	0	0	0	0	0	0	0	0	0	0	0	0	0	0	0	0	0	0	0
ASV1936	0	0	0	37	0	0	0	0	0	0	0	0	0	0	0	0	0	0	0	0	0	0	0	0	0	0	0	0	0	0	0	0	0	0	0	0	0	0	0	0	0	0	0	0	0	0	0	0	0
ASV1937	0	0	5	0	3	8	0	4	0	0	0	0	0	0	0	0	0	0	0	0	6	0	0	0	0	0	0	0	0	0	0	0	0	5	0	6	0	0	0	0	0	0	0	0	0	0	0	0	0
ASV1938	0	0	0	0	0	0	15	0	0	0	0	0	0	0	0	0	0	0	0	0	0	0	0	0	0	0	0	0	0	0	0	0	0	0	0	0	0	0	0	22	0	0	0	0	0	0	0	0	0
ASV1939	0	0	0	0	0	0	0	0	0	0	0	0	0	0	0	34	0	0	0	0	0	0	0	0	0	0	0	0	0	0	0	0	0	0	0	3	0	0	0	0	0	0	0	0	0	0	0	0	0
ASV1940	0	0	0	0	0	0	0	0	0	0	0	0	0	0	0	37	0	0	0	0	0	0	0	0	0	0	0	0	0	0	0	0	0	0	0	0	0	0	0	0	0	0	0	0	0	0	0	0	0
ASV1941	0	0	0	0	0	0	0	0	0	0	0	0	0	0	0	0	0	0	37	0	0	0	0	0	0	0	0	0	0	0	0	0	0	0	0	0	0	0	0	0	0	0	0	0	0	0	0	0	0
ASV1942	0	0	0	0	0	0	0	0	0	0	0	0	0	0	0	0	0	0	0	0	0	0	37	0	0	0	0	0	0	0	0	0	0	0	0	0	0	0	0	0	0	0	0	0	0	0	0	0	0
ASV1943	0	0	0	0	0	0	0	0	0	0	0	0	0	0	0	0	0	0	0	0	0	0	0	13	0	0	0	0	0	0	0	0	0	0	0	24	0	0	0	0	0	0	0	0	0	0	0	0	0
ASV1944	0	0	0	0	0	0	0	0	0	0	0	0	0	0	0	0	0	0	0	0	0	0	0	0	0	0	0	0	18	0	19	0	0	0	0	0	0	0	0	0	0	0	0	0	0	0	0	0	0
ASV1945	0	0	0	0	0	0	0	0	0	0	0	0	0	0	0	0	0	0	0	0	0	0	0	0	0	0	0	0	0	0	0	0	0	0	0	37	0	0	0	0	0	0	0	0	0	0	0	0	0
ASV1946	0	0	0	0	0	0	0	0	0	0	0	0	0	0	0	0	0	0	0	0	0	0	0	0	0	0	0	0	0	0	0	0	0	0	0	0	0	0	0	22	15	0	0	0	0	0	0	0	0
ASV1947	0	0	0	0	0	0	0	0	0	0	0	0	0	0	0	0	0	0	0	31	0	0	0	0	0	0	0	0	0	0	0	0	0	0	0	0	0	0	0	0	0	0	0	0	0	5	0	0	0
ASV1948	0	0	0	25	0	0	0	0	0	0	0	0	0	0	0	0	0	0	0	0	0	0	0	0	0	0	0	0	0	0	0	0	0	0	0	0	0	0	0	0	0	0	0	0	0	11	0	0	0
ASV1949	0	0	0	0	0	0	0	0	0	0	0	0	0	0	0	0	0	0	0	0	0	0	0	0	0	0	0	0	0	0	0	0	0	0	0	0	0	0	0	0	0	0	0	0	0	0	0	0	0
ASV1950	8	0	7	0	0	0	0	0	0	0	0	0	0	0	0	0	0	0	0	0	0	0	0	0	0	0	0	0	0	0	0	0	0	0	0	0	0	0	0	0	0	0	3	0	0	0	0	0	0
ASV1951	0	0	0	0	0	0	0	0	0	0	0	0	0	0	0	0	0	0	0	0	0	0	0	0	0	0	0	0	0	0	0	0	0	0	0	0	0	0	0	0	0	0	0	0	0	0	0	0	0
ASV1952	0	0	0	0	0	0	0	0	0	0	0	0	0	0	0	0	0	0	0	0	0	0	0	0	0	0	0	0	0	0	0	0	0	0	0	0	0	0	0	0	0	0	0	0	0	0	0	0	0
ASV1953	0	0	0	0	0	0	0	0	0	0	0	0	0	0	0	0	0	0	0	0	0	0	0	0	0	0	0	0	0	0	0	0	0	0	0	0	0	0	0	0	0	0	0	0	0	0	0	0	0
ASV1954	0	0	0	0	0	0	0	0	0	0	0	0	0	0	0	0	0	0	0	0	0	0	0	0	0	0	0	0	0	0	0	0	0	0	0	0	0	0	0	0	0	0	0	0	0	0	0	0	0
ASV1955	0	0	0	0	0	0	0	0	0	0	0	0	0	0	0	0	0	0	0	0	0	0	0	0	0	0	0	0	0	0	0	0	0	0	0	0	0	0	0	0	0	0	0	0	0	0	0	0	0
ASV1956	0	0	19	0	0	0	0	0	0	0	0	0	0	0	0	0	0	0	0	0	0	0	0	0	0	0	0	0	0	0	0	0	0	0	0	0	0	0	0	0	0	0	0	0	0	0	0	0	0
ASV1957	0	0	0	0	0	0	0	0	0	0	0	0	0	0	0	0	0	0	0	0	0	0	0	0	0	0	0	0	0	0	0	0	0	0	0	0	0	0	0	0	0	0	0	0	0	0	0	0	0
ASV1958	0	0	0	0	0	0	0	0	0	0	0	0	0	0	0	0	0	0	0	0	0	0	0	0	0	0	0	0	0	0	0	0	0	0	0	0	0	0	0	0	0	0	0	0	0	0	0	0	0
ASV1959	0	0	0	0	0	0	0	0	0	0	0	0	0	0	0	0	0	0	0	0	0	0	0	0	0	0	0	0	0	0	0	0	0	0	0	0	0	0	0	0	0	0	0	0	0	0	0	0	0
ASV1960	0	0	0	0	0	0	0	0	0	0	0	0	0	0	0	0	0	0	0	0	0	0	0	0	0	0	0	0	0	0	0	0	0	0	0	0	0	0	0	0	0	0	0	0	0	0	0	0	0
ASV1961	0	0	0	0	0	0	0	0	0	0	0	0	0	0	0	0	0	0	0	0	0	0	0	0	0	0	0	0	0	0	0	0	0	0	0	0	0	0	0	0	0	0	0	0	0	0	0	0	0
ASV1962	0	0	0	0	0	0	0	0	0	0	0	0	0	0	0	0	0	0	0	0	0	0	0	0	0	0	0	0	0	0	0	0	0	0	0	0	0	0	0	0	0	0	0	0	0	0	0	0	0
ASV1963	0	0	0	0	0	0	0	0	0	0	0	0	0	0	0	0	0	0	0	0	0	0	0	0	0	0	0	0	0	0	0	0	0	0	0	0	0	0	0	0	0	0	0	0	0	0	0	0	0
ASV1964	0	0	0	0	0	0	0	0	0	0	0	0	0	0	0	0	0	0	0	0	0	0	0	0	0	0	0	0	0	0	0	14	0	0	0	0	0	0	0	0	0	22	0	0	0	0	0	0	0
ASV1965	0	0	0	0	0	0	0	0	0	0	0	0	0	0	0	0	0	0	0	0	0	0	0	0	0	0	0	0	0	0	0	0	0	0	0	0	0	0	0	0	0	0	36	0	0	0	0	0	0
ASV1966	0	0	0	36	0	0	0	0	0	0	0	0	0	0	0	0	0	0	0	0	0	0	0	0	0	0	0	0	0	0	0	0	0	0	0	0	0	0	0	0	0	0	0	0	0	0	0	0	0
ASV1967	0	0	0	0	25	0	0	0	0	0	0	0	0	0	0	0	0	0	0	0	0	0	0	0	0	0	0	0	0	0	0	0	0	0	0	0	0	0	6	0	5	0	0	0	0	0	0	0	0
ASV1968	0	0	0	0	0	0	0	0	0	0	0	36	0	0	0	0	0	0	0	0	0	0	0	0	0	0	0	0	0	0	0	0	0	0	0	0	0	0	0	0	0	0	0	0	0	0	0	0	0
ASV1969	0	0	0	0	0	0	0	0	0	0	0	0	0	36	0	0	0	0	0	0	0	0	0	0	0	0	0	0	0	0	0	0	0	0	0	0	0	0	0	0	0	0	0	0	0	0	0	0	0
ASV1970	0	0	0	0	0	0	0	0	0	0	0	0	0	0	0	0	0	0	0	0	0	0	0	0	0	0	36	0	0	0	0	0	0	0	0	0	0	0	0	0	0	0	0	0	0	0	0	0	0
ASV1971	0	0	0	0	0	0	0	0	0	0	0	0	0	0	0	0	0	0	0	0	0	0	0	0	0	0	0	0	0	0	36	0	0	0	0	0	0	0	0	0	0	0	0	0	0	0	0	0	0
ASV1972	0	0	0	0	0	0	0	0	0	0	0	0	0	0	0	0	0	0	0	0	0	0	0	0	0	0	0	0	0	0	0	0	0	36	0	0	0	0	0	0	0	0	0	0	0	0	0	0	0
ASV1973	0	0	0	0	0	0	0	0	0	0	0	0	0	0	0	0	0	0	0	0	0	0	0	0	0	0	0	0	0	0	0	0	0	0	0	12	24	0	0	0	0	0	0	0	0	0	0	0	0
ASV1974	0	0	0	0	0	0	0	0	0	0	0	0	0	0	0	0	0	0	0	0	0	0	0	0	0	0	0	0	0	0	0	0	0	0	15	0	0	0	0	0	0	0	0	0	0	20	0	0	0
ASV1975	0	0	0	0	0	0	0	0	0	0	0	0	0	0	0	0	0	0	0	8	0	0	0	0	0	0	0	0	0	0	0	0	0	0	0	0	0	0	0	0	0	0	6	0	0	0	0	0	0
ASV1976	0	0	0	0	0	0	0	0	0	0	0	0	0	0	0	0	0	0	0	0	0	0	0	0	0	0	0	0	0	0	0	0	0	0	0	0	0	0	0	0	0	0	0	0	0	0	0	0	0
ASV1977	0	0	0	0	0	0	0	0	0	0	0	0	0	0	0	0	0	0	0	0	0	0	0	0	0	0	0	0	0	0	0	0	0	0	0	0	0	0	0	0	0	0	0	0	0	0	0	0	0
ASV1978	0	0	0	0	0	0	0	0	0	0	0	0	0	0	0	0	0	0	0	0	0	0	0	0	0	0	0	0	0	0	0	0	0	0	0	0	0	0	0	0	0	0	0	0	0	0	0	0	0
ASV1979	0	0	0	0	0	0	0	0	0	0	0	6	0	0	0	0	0	0	0	0	0	0	0	0	0	0	0	0	0	0	0	0	0	0	0	0	0	0	0	0	0	0	8	0	0	0	0	0	0
ASV1980	0	0	0	0	0	0	0	0	0	0	0	0	0	0	0	0	0	0	0	0	0	0	0	0	0	0	2	7	0	0	0	0	0	0	0	3	3	0	0	0	2	0	0	0	0	0	0	0	0
ASV1981	0	0	0	0	0	0	0	0	0	0	0	0	0	0	0	0	0	0	0	0	0	0	0	0	0	0	0	0	0	0	0	0	0	0	0	0	0	0	0	0	0	0	0	0	0	0	0	0	0
ASV1982	0	0	0	0	0	0	0	0	0	0	0	0	0	0	0	0	0	0	0	0	0	0	0	0	0	0	0	0	0	0	0	0	0	0	0	0	0	0	0	0	0	0	0	0	0	0	0	0	0
ASV1983	0	0	0	0	0	0	0	0	0	0	0	0	0	0	0	0	0	0	0	0	0	0	0	0	0	0	0	0	0	0	0	0	0	0	0	0	0	0	0	0	0	0	0	0	0	0	0	0	0
ASV1984	0	0	0	0	0	0	0	0	0	0	0	0	0	0	0	0	0	0	0	0	0	0	0	0	0	0	0	0	0	0	0	0	0	0	0	0	0	0	0	0	0	0	0	0	0	0	0	0	0
ASV1985	0	0	0	0	0	0	0	0	0	0	0	0	0	0	0	0	0	0	0	0	0	0	0	0	0	0	0	0	0	0	0	0	0	0	0	0	0	0	0	0	0	0	0	0	0	0	0	0	0
ASV1986	0	0	0	0	0	0	0	0	0	0	0	0	0	0	0	0	0	0	0	0	0	0	0	0	0	0	0	0	0	0	0	0	0	0	0	0	0	0	0	0	0	0	0	0	0	0	0	0	0
ASV1987	0	0	0	0	0	0	0	0	0	0	0	0	0	0	0	0	0	0	0	0	0	0	0	0	0	0	0	0	0	0	0	0	0	0	0	0	0	0	0	0	0	0	0	0	0	0	0	0	0
ASV1988	0	0	0	0	0	0	0	0	0	0	0	0	0	0	0	0	0	0	0	0	0	0	0	0	0	0	0	0	0	0	0	0	0	0	0	0	0	0	0	0	0	0	0	0	0	0	0	0	0
ASV1989	0	0	0	0	0	0	0	0	0	0	0	0	0	0	0	0	0	0	0	0	0	0	0	0	0	0	0	0	0	0	0	0	0	0	0	0	0	0	0	0	0	0	0	0	0	0	0	0	0
ASV1990	0	0	0	0	0	0	0	0	0	0	0	0	0	0	0	0	0	0	0	0	0	0	0	0	0	0	0	0	0	0	0	0	0	0	0	0	0	0	0	0	0	0	0	0	0	0	0	0	0
ASV1991	0	0	0	0	0	0	0	0	0	0	0	0	0	0	0	0	0	0	0	0	0	0	0	0	0	0	0	0	0	0	0	0	0	0	0	0	0	0	0	0	0	0	0	0	0	0	0	0	0
ASV1992	0	0	0	0	0	0	0	0	0	0	0	0	0	0	0	0	0	0	0	0	0	0	0	0	0	0	0	0	0	0	0	0	0	0	0	0	0	0	0	0	0	0	0	0	0	0	0	0	0
ASV1993	0	0	0	0	0	0	0	0	0	0	0	0	0	0	0	35	0	0	0	0	0	0	0	0	0	0	0	0	0	0	0	0	0	0	0	0	0	0	0	0	0	0	0	0	0	0	0	0	0
ASV1994	0	0	0	0	0	0	0	0	0	0	0	0	0	0	0	0	0	0	0	0	0	35	0	0	0	0	0	0	0	0	0	0	0	0	0	0	0	0	0	0	0	0	0	0	0	0	0	0	0
ASV1995	0	0	0	0	0	0	0	0	0	0	0	0	0	0	0	0	0	0	0	0	0	0	0	0	0	0	35	0	0	0	0	0	0	0	0	0	0	0	0	0	0	0	0	0	0	0	0	0	0
ASV1996	0	0	0	0	0	0	0	0	0	0	0	0	0	0	0	0	0	0	0	0	0	0	0	0	0	0	0	0	0	0	0	35	0	0	0	0	0	0	0	0	0	0	0	0	0	0	0	0	0
ASV1997	0	0	0	0	0	0	0	0	0	0	0	0	0	0	0	0	0	0	0	0	0	0	0	0	0	0	0	0	0	0	0	0	0	0	0	35	0	0	0	0	0	0	0	0	0	0	0	0	0
ASV1998	0	0	0	0	0	0	0	0	0	0	0	0	0	0	0	0	0	0	0	0	0	0	0	0	0	0	0	0	0	0	0	0	0	0	0	0	0	0	35	0	0	0	0	0	0	0	0	0	0
[truncated: 2,135 more rows]
[truncated: 47 more columns]

## Sheet: Supplementary Table 3
Supplementary Table 3. 16S rRNA high-throughput gene sequencing differences between groups H and F at various taxonomic levels of the microbiota.
Rank	ID	mean_ALL	mean_F	mean_H	log2FC	p_value	q_value	regulation
Phylum	p__Firmicutes	38.3617	53.0372	21.1807	1.32	0	0	up
Phylum	p__Proteobacteria	22.8465	15.2247	31.7695	-1.06	0	0	down
Phylum	p__Fusobacteriota	8.1082	3.7189	13.2468	-1.83	0	0	down
Phylum	p__Actinobacteriota	3.3863	5.4292	0.9946	2.45	0	0	up
Phylum	p__Patescibacteria	0.8445	0.2631	1.5252	-2.54	0	0	down
Phylum	p__Bacteroidota	23.8481	19.5718	28.8545	-0.56	0.0002	0.0008	down
Phylum	p__Campylobacterota	0.9015	0.5866	1.2701	-1.11	0.0002	0.0008	down
Phylum	p__Cyanobacteria	0.3817	0.7075	0.0003	11.2	0.0002	0.0008	up
Phylum	p__Deferribacterota	0.0013	0.0024	0	Inf	0.0037	0.0132	up
Phylum	p__Desulfobacterota	0.0054	0.0026	0.0087	-1.74	0.0062	0.0198	down
Phylum	p__Acidobacteriota	0.0029	0.0054	0	Inf	0.0114	0.0332	up
Phylum	p__Spirochaetota	0.0351	0.0303	0.0409	-0.43	0.0131	0.0349	down
Class	c__Bacilli	28.3077	40.6148	13.8993	1.55	0	0	up
Class	c__Gammaproteobacteria	22.6742	14.953	31.7137	-1.08	0	0	down
Class	c__Fusobacteriia	8.1087	3.7189	13.2479	-1.83	0	0	down
Class	c__Actinobacteria	2.7799	4.4419	0.834	2.41	0	0	up
Class	c__Saccharimonadia	0.4421	0.2274	0.6934	-1.61	0	0	down
Class	c__Gracilibacteria	0.4018	0.0347	0.8317	-4.58	0	0	down
Class	c__Alphaproteobacteria	0.1048	0.194	0.0002	9.92	0	0	up
Class	c__Campylobacteria	0.9015	0.5866	1.2701	-1.11	0.0002	0.0013	down
Class	c__Cyanobacteriia	0.3812	0.7066	0.0003	11.2	0.0002	0.0013	up
Class	c__Bacteroidia	25.0544	20.8879	29.9323	-0.52	0.0003	0.0017	down
Class	c__Desulfovibrionia	0.0046	0.0011	0.0087	-2.98	0.0022	0.0114	down
Class	c__Deferribacteres	0.0013	0.0024	0	Inf	0.0037	0.0176	up
Order	o__Enterobacterales	11.5888	7.8116	16.0108	-1.04	0	0	down
Order	o__Burkholderiales	9.8233	5.9397	14.37	-1.27	0	0	down
Order	o__Fusobacteriales	8.1087	3.7189	13.2479	-1.83	0	0	down
Order	o__Flavobacteriales	1.731	1.194	2.3597	-0.98	0	0	down
Order	o__Micrococcales	0.8246	1.2993	0.2688	2.27	0	0	up
Order	o__Saccharimonadales	0.4421	0.2274	0.6934	-1.61	0	0	down
Order	o__Absconditabacteriales_(SR1)	0.3798	0.0344	0.7842	-4.51	0	0	down
Order	o__Clostridiales	0.2024	0.0727	0.3543	-2.28	0	0	down
Order	o__Clostridia_UCG-014	0.1791	0.1282	0.2386	-0.9	0	0	down
Order	o__Acetobacterales	0.0289	0.0536	0	Inf	0	0	up
Order	o__JGI_0000069-P22	0.0218	0.0002	0.0471	-7.88	0	0	down
Order	o__Peptococcales	0.0212	0.0081	0.0365	-2.17	0	0	down
Order	o__Oscillospirales	0.0149	0.0062	0.0251	-2.02	0	0	down
Order	o__Lactobacillales	27.0663	39.0485	13.0383	1.58	0.0002	0.0016	up
Order	o__Campylobacterales	0.9015	0.5866	1.2701	-1.11	0.0002	0.0016	down
Order	o__Chloroplast	0.381	0.7061	0.0003	11.2	0.0003	0.0023	up
Order	o__Rhodobacterales	0.013	0.024	0.0001	7.91	0.0004	0.0029	up
Order	o__Bacteroidales	23.3039	19.6763	27.5509	-0.49	0.001	0.0068	down
Order	o__Actinomycetales	1.6142	2.5442	0.5254	2.28	0.002	0.0117	up
Order	o__Staphylococcales	1.1276	1.3851	0.826	0.75	0.0021	0.0117	up
Order	o__Bacillales	0.0063	0.0116	0	Inf	0.0021	0.0117	up
Order	o__Sphingomonadales	0.0048	0.0089	0	Inf	0.0021	0.0117	up
Order	o__Desulfovibrionales	0.0048	0.0011	0.0092	-3.06	0.0022	0.0118	down
Order	o__Rhizobiales	0.0289	0.0536	0.0001	9.07	0.0024	0.0123	up
Order	o__Mycoplasmatales	0.0053	0.0096	0.0004	4.58	0.0027	0.0133	up
Order	o__Erysipelotrichales	0.0156	0.0099	0.0224	-1.18	0.0035	0.0163	down
Order	o__Rickettsiales	0.0276	0.0511	0	Inf	0.0037	0.0163	up
Order	o__Deferribacterales	0.0013	0.0024	0	Inf	0.0037	0.0163	up
Order	o__Bacilli_unclassified	0.0831	0.1447	0.011	3.72	0.0079	0.0335	up
Order	o__Vibrionales	0.0241	0.0447	0	Inf	0.0114	0.0425	up
Order	o__Betaproteobacteria_unclassified	0.0024	0.0045	0	Inf	0.0114	0.0425	up
Order	o__Frankiales	0.0017	0.0032	0	Inf	0.0114	0.0425	up
Order	o__Xanthomonadales	0.0017	0.0031	0	Inf	0.0114	0.0425	up
Family	f__Streptococcaceae	25.6489	37.7811	11.4455	1.72	0	0	up
Family	f__Pasteurellaceae	11.2414	7.1884	15.9864	-1.15	0	0	down
Family	f__Neisseriaceae	9.1056	4.5893	14.3929	-1.65	0	0	down
Family	f__Leptotrichiaceae	4.8994	2.0754	8.2056	-1.98	0	0	down
Family	f__Fusobacteriaceae	3.2093	1.6436	5.0423	-1.62	0	0	down
Family	f__Porphyromonadaceae	2.4631	1.1437	4.0077	-1.81	0	0	down
Family	f__Carnobacteriaceae	1.1492	0.7897	1.57	-0.99	0	0	down
Family	f__Weeksellaceae	1.1452	0.6593	1.7139	-1.38	0	0	down
Family	f__Micrococcaceae	0.8183	1.2877	0.2688	2.26	0	0	up
Family	f__Burkholderiaceae	0.742	1.3508	0.0292	5.53	0	0	up
Family	f__Absconditabacteriales_(SR1)_unclassified	0.3798	0.0344	0.7842	-4.51	0	0	down
Family	f__Saccharimonadaceae	0.3266	0.2037	0.4705	-1.21	0	0	down
Family	f__Lactobacillaceae	0.2347	0.4323	0.0033	7.03	0	0	up
Family	f__Clostridia_UCG-014_unclassified	0.1791	0.1282	0.2386	-0.9	0	0	down
Family	f__Saccharimonadales_unclassified	0.1154	0.0237	0.2229	-3.23	0	0	down
Family	f__Acetobacteraceae	0.0289	0.0536	0	Inf	0	0	up
Family	f__JGI_0000069-P22_unclassified	0.0218	0.0002	0.0471	-7.88	0	0	down
Family	f__Peptococcaceae	0.0212	0.0081	0.0365	-2.17	0	0	down
Family	f__Muribaculaceae	0.0135	0.0043	0.0242	-2.49	0	0	down
Family	f__Clostridiaceae	0.0112	0.0011	0.023	-4.39	0	0	down
Family	f__Ruminococcaceae	0.0106	0.0047	0.0175	-1.9	0	0	down
Family	f__Clostridiales_unclassified	0.0028	0.0008	0.0052	-2.7	0.0001	0.001	down
Family	f__Campylobacteraceae	0.9005	0.5862	1.2684	-1.11	0.0002	0.0018	down
Family	f__Halomonadaceae	0.096	0.1773	0.0007	7.98	0.0002	0.0018	up
Family	f__Gemellaceae	0.8891	0.9442	0.8246	0.2	0.0003	0.0024	up
Family	f__Chloroplast_unclassified	0.381	0.7061	0.0003	11.2	0.0003	0.0024	up
Family	f__Helicobacteraceae	0.0008	0	0.0017	-Inf	0.0003	0.0024	down
Family	f__Rhodobacteraceae	0.013	0.024	0.0001	7.91	0.0004	0.003	up
Family	f__Erysipelotrichaceae	0.0141	0.0073	0.0221	-1.6	0.0007	0.0051	down
Family	f__Oscillospiraceae	0.0039	0.0017	0.0064	-1.91	0.0017	0.0121	down
Family	f__Pseudomonadaceae	0.0299	0.0554	0	Inf	0.0021	0.014	up
Family	f__Sphingomonadaceae	0.0048	0.0089	0	Inf	0.0021	0.014	up
Family	f__Desulfovibrionaceae	0.0048	0.0011	0.0092	-3.06	0.0022	0.0142	down
Family	f__Mycoplasmataceae	0.0053	0.0096	0.0004	4.58	0.0027	0.0169	up
Family	f__Actinomycetaceae	1.6108	2.538	0.5254	2.27	0.0029	0.0176	up
Family	f__Mitochondria	0.0276	0.0511	0	Inf	0.0037	0.0207	up
Family	f__SC-I-84	0.0042	0.0078	0	Inf	0.0037	0.0207	up
Family	f__Deferribacteraceae	0.0013	0.0024	0	Inf	0.0037	0.0207	up
Family	f__Moraxellaceae	1.0872	0.9021	1.3038	-0.53	0.0047	0.0257	down
Family	f__Vibrionaceae	0.3513	0.6425	0.0103	5.96	0.0056	0.0298	up
Family	f__Sutterellaceae	0.0082	0.0151	0.0003	5.65	0.0064	0.033	up
Family	f__Bacillaceae	0.0045	0.0083	0	Inf	0.0065	0.033	up
Family	f__Prevotellaceae	20.7611	18.4398	23.4788	-0.35	0.0075	0.0363	down
Family	f__Family_XI	0.0296	0.0301	0.029	0.05	0.0075	0.0363	up
Family	f__Bacilli_unclassified	0.0831	0.1447	0.011	3.72	0.0079	0.037	up
Family	f__Lachnospiraceae	1.3462	1.2993	1.4011	-0.11	0.008	0.037	down
Genus	g__Haemophilus	9.6916	6.6893	13.2066	-0.98	0	0	down
Genus	g__Neisseria	8.9603	4.4299	14.2641	-1.69	0	0	down
Genus	g__Alloprevotella	7.0271	3.0872	11.6397	-1.91	0	0	down
Genus	g__Leptotrichia	3.3784	1.9126	5.0946	-1.41	0	0	down
Genus	g__Fusobacterium	3.2093	1.6436	5.0423	-1.62	0	0	down
Genus	g__Prevotella	3.0426	2.0951	4.1519	-0.99	0	0	down
Genus	g__Porphyromonas	2.4631	1.1437	4.0077	-1.81	0	0	down
Genus	g__Streptobacillus	1.5207	0.1624	3.111	-4.26	0	0	down
Genus	g__Actinobacillus	1.2743	0.4337	2.2585	-2.38	0	0	down
Genus	g__Bergeyella	1.1436	0.6565	1.7139	-1.38	0	0	down
Genus	g__Rothia	0.815	1.2815	0.2688	2.25	0	0	up
Genus	g__Moraxella	0.7826	0.3377	1.3035	-1.95	0	0	down
Genus	g__Granulicatella	0.7439	0.2843	1.282	-2.17	0	0	down
Genus	g__Burkholderia-Caballeronia-Paraburkholderia	0.472	0.8749	0.0003	11.51	0	0	up
Genus	g__Absconditabacteriales_(SR1)_unclassified	0.3798	0.0344	0.7842	-4.51	0	0	down
Genus	g__Acinetobacter	0.3008	0.5574	0.0004	10.44	0	0	up
Genus	g__Aggregatibacter	0.2713	0.0654	0.5124	-2.97	0	0	down
Genus	g__TM7x	0.2232	0.1473	0.312	-1.08	0	0	down
Genus	g__Lactobacillus	0.2031	0.3747	0.0022	7.41	0	0	up
Genus	g__Clostridia_UCG-014_unclassified	0.1791	0.1282	0.2386	-0.9	0	0	down
Genus	g__Saccharimonadales_unclassified	0.1154	0.0237	0.2229	-3.23	0	0	down
Genus	g__Johnsonella	0.1008	0.0175	0.1984	-3.5	0	0	down
Genus	g__Candidatus_Saccharimonas	0.0996	0.0522	0.1551	-1.57	0	0	down
Genus	g__Lachnospiraceae_unclassified	0.0587	0.01	0.1156	-3.53	0	0	down
Genus	g__Ralstonia	0.0444	0.0823	0	Inf	0	0	up
Genus	g__JGI_0000069-P22_unclassified	0.0218	0.0002	0.0471	-7.88	0	0	down
Genus	g__Ligilactobacillus	0.0183	0.0331	0.0011	4.91	0	0	up
Genus	g__Muribaculaceae_unclassified	0.0134	0.0042	0.0242	-2.53	0	0	down
Genus	g__Clostridium_sensu_stricto_1	0.0103	0.0002	0.0221	-6.79	0	0	down
Genus	g__Faecalibacterium	0.0078	0.0028	0.0137	-2.29	0	0	down
Genus	g__Streptococcus	25.6376	37.76	11.4455	1.72	0.0001	0.0012	up
Genus	g__Acetobacter	0.0224	0.0415	0	Inf	0.0001	0.0012	up
Genus	g__Peptococcus	0.0208	0.0081	0.0356	-2.14	0.0001	0.0012	down
Genus	g__Dubosiella	0.0084	0.0017	0.0162	-3.25	0.0001	0.0012	down
Genus	g__Clostridiales_unclassified	0.0028	0.0008	0.0052	-2.7	0.0001	0.0012	down
Genus	g__Campylobacter	0.9005	0.5862	1.2684	-1.11	0.0002	0.0022	down
Genus	g__Halomonas	0.096	0.1773	0.0007	7.98	0.0002	0.0022	up
Genus	g__Gemella	0.8891	0.9442	0.8246	0.2	0.0003	0.0031	up
Genus	g__Chloroplast_unclassified	0.381	0.7061	0.0003	11.2	0.0003	0.0031	up
Genus	g__Helicobacter	0.0008	0	0.0017	-Inf	0.0003	0.0031	down
Genus	g__Paracoccus	0.0115	0.0213	0.0001	7.73	0.0004	0.0039	up
Genus	g__Komagataeibacter	0.0055	0.0101	0	Inf	0.0004	0.0039	up
Genus	g__AAP99	0.0078	0.0144	0	Inf	0.0006	0.0057	up
Genus	g__Alysiella	0.0026	0	0.0057	-Inf	0.0007	0.0065	down
Genus	g__Colidextribacter	0.0021	0.0005	0.0041	-3.04	0.0008	0.0073	down
Genus	g__Salinivibrio	0.0251	0.0465	0	Inf	0.0012	0.0107	up
Genus	g__Oscillospiraceae_unclassified	0.0004	0	0.0009	-Inf	0.0014	0.0122	down
Genus	g__Desulfovibrio	0.0033	0.0007	0.0064	-3.19	0.0015	0.0128	down
Genus	g__Actinomyces	1.5977	2.5304	0.5058	2.32	0.0018	0.0151	up
Genus	g__Pseudomonas	0.0299	0.0554	0	Inf	0.0021	0.0169	up
Genus	g__Arthrobacter	0.0027	0.005	0	Inf	0.0021	0.0169	up
Genus	g__Mycoplasma	0.0053	0.0096	0.0004	4.58	0.0027	0.0209	up
Genus	g__Coriobacteriaceae_UCG-002	0.0018	0.0001	0.0038	-5.25	0.0027	0.0209	down
Genus	g__Parvimonas	0.0289	0.0289	0.029	0	0.0031	0.0232	down
Genus	g__Peptococcaceae_unclassified	0.0005	0	0.001	-Inf	0.0031	0.0232	down
Genus	g__Mitochondria_unclassified	0.0276	0.0511	0	Inf	0.0037	0.0258	up
Genus	g__Lactococcus	0.011	0.0204	0	Inf	0.0037	0.0258	up
Genus	g__SC-I-84_unclassified	0.0042	0.0078	0	Inf	0.0037	0.0258	up
Genus	g__Mucispirillum	0.0013	0.0024	0	Inf	0.0037	0.0258	up
Genus	g__Parabacteroides	0.0011	0.0008	0.0014	-0.81	0.0041	0.0281	down
Genus	g__Lachnospiraceae_NK4A136_group	0.0061	0.0027	0.0101	-1.9	0.0048	0.0323	down
Genus	g__Vibrio	0.3262	0.596	0.0103	5.85	0.0062	0.0411	up
Genus	g__Sphingomonas	0.0045	0.0084	0	Inf	0.0065	0.0424	up
Species	s__Haemophilus_unclassified	9.6878	6.6844	13.204	-0.98	0	0	down
Species	s__Neisseria_unclassified	8.9157	4.3734	14.2335	-1.7	0	0	down
Species	s__Alloprevotella_unclassified	7.027	3.087	11.6397	-1.91	0	0	down
Species	s__Leptotrichia_unclassified	3.3779	1.9126	5.0935	-1.41	0	0	down
Species	s__Fusobacterium_unclassified	3.2093	1.6436	5.0423	-1.62	0	0	down
Species	s__Streptococcus_peroris	2.4777	4.5448	0.0576	6.3	0	0	up
Species	s__Porphyromonas_unclassified	2.4631	1.1437	4.0076	-1.81	0	0	down
Species	s__Prevotella_unclassified	1.8361	0.7786	3.0741	-1.98	0	0	down
Species	s__Streptobacillus_unclassified	1.5207	0.1624	3.111	-4.26	0	0	down
Species	s__Actinobacillus_unclassified	1.2743	0.4337	2.2585	-2.38	0	0	down
Species	s__Bergeyella_unclassified	1.1436	0.6565	1.7139	-1.38	0	0	down
Species	s__Rothia_unclassified	0.815	1.2815	0.2688	2.25	0	0	up
Species	s__uncultured_Granulicatella_sp.	0.725	0.2721	1.2553	-2.21	0	0	down
Species	s__Moraxella_nonliquefaciens	0.6636	0.336	1.0471	-1.64	0	0	down
Species	s__Burkholderia-Caballeronia-Paraburkholderia_unclassified	0.472	0.8749	0.0003	11.51	0	0	up
Species	s__Absconditabacteriales_(SR1)_unclassified	0.3798	0.0344	0.7842	-4.51	0	0	down
Species	s__Acinetobacter_sp._MG-2011-22-CW	0.2914	0.5403	0	Inf	0	0	up
Species	s__Aggregatibacter_unclassified	0.2713	0.0654	0.5124	-2.97	0	0	down
Species	s__TM7x_unclassified	0.2232	0.1473	0.312	-1.08	0	0	down
Species	s__Clostridia_UCG-014_unclassified	0.1791	0.1282	0.2386	-0.9	0	0	down
Species	s__Saccharimonadales_unclassified	0.1154	0.0237	0.2229	-3.23	0	0	down
Species	s__Candidatus_Saccharimonas_unclassified	0.0996	0.0522	0.1551	-1.57	0	0	down
Species	s__uncultured_Johnsonella_sp.	0.0869	0.0055	0.1822	-5.05	0	0	down
Species	s__Lachnospiraceae_unclassified	0.0587	0.01	0.1156	-3.53	0	0	down
Species	s__Ralstonia_unclassified	0.0444	0.0823	0	Inf	0	0	up
Species	s__JGI_0000069-P22_unclassified	0.0218	0.0002	0.0471	-7.88	0	0	down
Species	s__Ligilactobacillus_unclassified	0.0183	0.0331	0.0011	4.91	0	0	up
Species	s__Muribaculaceae_unclassified	0.0134	0.0042	0.0242	-2.53	0	0	down
Species	s__Clostridium_sensu_stricto_1_unclassified	0.0103	0.0002	0.0221	-6.79	0	0	down
Species	s__Faecalibacterium_unclassified	0.0078	0.0028	0.0137	-2.29	0	0	down
Species	s__Moraxella_sp.	0.1039	0.0002	0.2253	-10.14	0.0001	0.0016	down
Species	s__Acetobacter_unclassified	0.0224	0.0415	0	Inf	0.0001	0.0016	up
Species	s__Peptococcus_unclassified	0.0208	0.0081	0.0356	-2.14	0.0001	0.0016	down
Species	s__Dubosiella_unclassified	0.0084	0.0017	0.0162	-3.25	0.0001	0.0016	down
Species	s__Clostridiales_unclassified	0.0028	0.0008	0.0052	-2.7	0.0001	0.0016	down
Species	s__Campylobacter_unclassified	0.9005	0.5862	1.2684	-1.11	0.0002	0.0029	down
Species	s__Lactobacillus_sp._L-YJ	0.108	0.1987	0.0018	6.79	0.0002	0.0029	up
Species	s__Halomonas_unclassified	0.096	0.1773	0.0007	7.98	0.0002	0.0029	up
Species	s__Gemella_unclassified	0.8891	0.9442	0.8246	0.2	0.0003	0.004	up
Species	s__Chloroplast_unclassified	0.381	0.7061	0.0003	11.2	0.0003	0.004	up
Species	s__Helicobacter_unclassified	0.0008	0	0.0017	-Inf	0.0003	0.004	down
Species	s__Komagataeibacter_unclassified	0.0055	0.0101	0	Inf	0.0004	0.0052	up
Species	s__AAP99_unclassified	0.0078	0.0144	0	Inf	0.0006	0.0077	up
Species	s__Alysiella_unclassified	0.0026	0	0.0057	-Inf	0.0007	0.0087	down
Species	s__Colidextribacter_unclassified	0.0021	0.0005	0.0041	-3.04	0.0008	0.0098	down
Species	s__Salinivibrio_unclassified	0.0251	0.0465	0	Inf	0.0012	0.0138	up
Species	s__Lactobacillus_taiwanensis	0.0099	0.018	0.0004	5.49	0.0012	0.0138	up
Species	s__Paracoccus_sp._C_84	0.0095	0.0177	0	Inf	0.0012	0.0138	up
Species	s__Oscillospiraceae_unclassified	0.0004	0	0.0009	-Inf	0.0014	0.0157	down
Species	s__Streptococcus_cristatus	0.0577	0.093	0.0163	2.51	0.0017	0.0187	up
Species	s__Actinomyces_unclassified	1.5977	2.5304	0.5058	2.32	0.0018	0.0194	up
Species	s__Mycoplasma_unclassified	0.0053	0.0096	0.0004	4.58	0.0027	0.0275	up
Species	s__Coriobacteriaceae_UCG-002_unclassified	0.0018	0.0001	0.0038	-5.25	0.0027	0.0275	down
Species	s__Ruminococcus_unclassified	0.0011	0.0001	0.0024	-4.58	0.0027	0.0275	down
Species	s__Desulfovibrio_unclassified	0.0031	0.0007	0.0059	-3.08	0.0028	0.028	down
Species	s__Parvimonas_unclassified	0.0289	0.0289	0.029	0	0.0031	0.0299	down
Species	s__Peptococcaceae_unclassified	0.0005	0	0.001	-Inf	0.0031	0.0299	down
Species	s__Mitochondria_unclassified	0.0276	0.0511	0	Inf	0.0037	0.0334	up
Species	s__Lactococcus_garvieae	0.0097	0.0179	0	Inf	0.0037	0.0334	up
Species	s__SC-I-84_unclassified	0.0042	0.0078	0	Inf	0.0037	0.0334	up
Species	s__Mucispirillum_unclassified	0.0013	0.0024	0	Inf	0.0037	0.0334	up
Species	s__Parabacteroides_unclassified	0.0011	0.0008	0.0014	-0.81	0.0041	0.0364	down
Species	s__Lachnospiraceae_NK4A136_group_unclassified	0.0061	0.0027	0.0101	-1.9	0.0048	0.0419	down

## Sheet: Supplementary Table 4
Supplementary Table 4. Heatmap analysis of 63 differential microbiota in groups F and H at the genus level based on 16S rRNA high-throughput gene sequencing.
Taxonomy	p_value	q_value	regulation
g__Sphingomonas	0.0065	0.0424	up
g__Vibrio	0.0062	0.0411	up
g__Lachnospiraceae_NK4A136_group	0.0048	0.0323	down
g__Parabacteroides	0.0041	0.0281	down
g__Mitochondria_unclassified	0.0037	0.0258	up
g__Lactococcus	0.0037	0.0258	up
g__SC-I-84_unclassified	0.0037	0.0258	up
g__Mucispirillum	0.0037	0.0258	up
g__Parvimonas	0.0031	0.0232	down
g__Peptococcaceae_unclassified	0.0031	0.0232	down
g__Mycoplasma	0.0027	0.0209	up
g__Coriobacteriaceae_UCG-002	0.0027	0.0209	down
g__Pseudomonas	0.0021	0.0169	up
g__Arthrobacter	0.0021	0.0169	up
g__Actinomyces	0.0018	0.0151	up
g__Desulfovibrio	0.0015	0.0128	down
g__Oscillospiraceae_unclassified	0.0014	0.0122	down
g__Salinivibrio	0.0012	0.0107	up
g__Colidextribacter	0.0008	0.0073	down
g__Alysiella	0.0007	0.0065	down
g__AAP99	0.0006	0.0057	up
g__Paracoccus	0.0004	0.0039	up
g__Komagataeibacter	0.0004	0.0039	up
g__Gemella	0.0003	0.0031	up
g__Chloroplast_unclassified	0.0003	0.0031	up
g__Helicobacter	0.0003	0.0031	down
g__Campylobacter	0.0002	0.0022	down
g__Halomonas	0.0002	0.0022	up
g__Streptococcus	0.0001	0.0012	up
g__Acetobacter	0.0001	0.0012	up
g__Peptococcus	0.0001	0.0012	down
g__Dubosiella	0.0001	0.0012	down
g__Clostridiales_unclassified	0.0001	0.0012	down
g__Haemophilus	<0.0001	<0.0001	down
g__Neisseria	<0.0001	<0.0001	down
g__Alloprevotella	<0.0001	<0.0001	down
g__Leptotrichia	<0.0001	<0.0001	down
g__Fusobacterium	<0.0001	<0.0001	down
g__Prevotella	<0.0001	<0.0001	down
g__Porphyromonas	<0.0001	<0.0001	down
g__Streptobacillus	<0.0001	<0.0001	down
g__Actinobacillus	<0.0001	<0.0001	down
g__Bergeyella	<0.0001	<0.0001	down
g__Rothia	<0.0001	<0.0001	up
g__Moraxella	<0.0001	<0.0001	down
g__Granulicatella	<0.0001	<0.0001	down
g__Burkholderia-Caballeronia-Paraburkholderia	<0.0001	<0.0001	up
g__Absconditabacteriales_(SR1)_unclassified	<0.0001	<0.0001	down
g__Acinetobacter	<0.0001	<0.0001	up
g__Aggregatibacter	<0.0001	<0.0001	down
g__TM7x	<0.0001	<0.0001	down
g__Lactobacillus	<0.0001	<0.0001	up
g__Clostridia_UCG-014_unclassified	<0.0001	<0.0001	down
g__Saccharimonadales_unclassified	<0.0001	<0.0001	down
g__Johnsonella	<0.0001	<0.0001	down
g__Candidatus_Saccharimonas	<0.0001	<0.0001	down
g__Lachnospiraceae_unclassified	<0.0001	<0.0001	down
g__Ralstonia	<0.0001	<0.0001	up
g__JGI_0000069-P22_unclassified	<0.0001	<0.0001	down
g__Ligilactobacillus	<0.0001	<0.0001	up
g__Muribaculaceae_unclassified	<0.0001	<0.0001	down
g__Clostridium_sensu_stricto_1	<0.0001	<0.0001	down
g__Faecalibacterium	<0.0001	<0.0001	down

## Sheet: Supplementary Table 5
Supplementary Table 5. Liquid chromatography-tandem mass spectrometry analysis was used to identify oropharyngeal metabolite abundance in groups H and F.
MS2 name	MS2 score	F10	F15	F16	F17	F18	F19	F20	F21	F22	F23	F24	F25	F26	F27	F28	F29	F30	F31	F32	F33	F34	F35	F36	F37	F38	F39	F41	F42	F43	F45	F46	F47	F48	F49	F50	F51	F52	F53	F54	F55	F56	F57	F58	F59	F6	F60	F7	F8
Labels		F	F	F	F	F	F	F	F	F	F	F	F	F	F	F	F	F	F	F	F	F	F	F	F	F	F	F	F	F	F	F	F	F	F	F	F	F	F	F	F	F	F	F	F	F	F	F	F
pos_Aniline	1	1.22177e-05	6.59398e-06	1.47997e-05	1.22277e-05	2.1414e-05	8.87678e-06	2.11174e-05	1.53328e-05	5.25603e-05	1.40495e-05	1.54858e-05	1.39686e-05	1.72464e-05	1.40204e-05	2.39366e-05	1.01556e-05	1.64703e-05	2.7042e-05	4.19681e-06	2.04528e-05	2.02114e-05	6.83505e-06	1.76334e-05	4.07498e-06	2.21676e-05	2.07839e-05	1.35839e-05	8.58083e-06	1.48438e-05	1.59678e-05	1.37544e-05	2.88249e-05	2.10515e-05	2.37998e-05	1.66722e-05	0.000398341	1.43465e-05	1.75144e-05	1.07692e-05	8.52171e-06	1.60648e-05	9.58976e-06	1.39912e-05	3.38142e-05	1.67578e-05	1.52996e-05	1.60081e-05	1.48532e-05
pos_4-Aminophenol	0.999997	4.58543e-05	0.000127674	0.000216063	0.000215854	0.000165022	8.62104e-05	0.000348308	5.93331e-05	6.47843e-05	0.000125306	0.000203708	8.02083e-05	0.000299693	8.062e-05	0.00026971	1.93802e-05	8.14961e-05	0.000204973	0.000126388	0.000130372	0.000235178	7.75958e-05	0.000277553	9.72203e-06	0.000501417	0.000179459	7.15011e-06	9.96514e-06	2.2774e-05	1.21824e-05	5.16112e-06	2.12584e-05	7.8998e-06	1.55284e-05	1.67611e-05	4.86214e-05	1.39808e-05	1.50483e-05	1.33089e-05	1.84865e-06	1.31333e-05	5.56488e-06	1.73844e-05	2.03942e-05	4.36667e-05	1.58685e-05	7.70407e-05	0.000104863
neg_16-Methylheptadecanoic acid	0.999993	0.0141056	0.00875954	0.0156998	0.0227589	0.029583	0.0157113	0.0266988	0.0171972	0.0296281	0.0209659	0.0194977	0.0212573	0.0211018	0.0167757	0.0313896	0.0112913	0.0149729	0.0337223	0.0157665	0.0171119	0.0258998	0.00819526	0.0197052	0.00662215	0.0309462	0.0205503	0.022378	0.0186636	0.0263748	0.0243051	0.0220843	0.0232648	0.021764	0.0285812	0.0181197	0.0345079	0.0138518	0.0240662	0.023425	0.0101195	0.0224795	0.0139958	0.0320358	0.0269726	0.0203242	0.023747	0.0232451	0.0208654
neg_Oleic acid	0.999993	0.00484223	0.0137738	0.00936046	0.00519873	0.00600957	0.00506215	0.00979995	0.0131544	0.0139479	0.011417	0.00686131	0.00812864	0.0122741	0.0131031	0.0147422	0.0251104	0.0414658	0.00830608	0.012776	0.00588822	0.00382024	0.0215168	0.00457796	0.0326643	0.00581359	0.0115416	0.0286536	0.024452	0.0566809	0.0282842	0.025331	0.0286837	0.0372799	0.0317947	0.0333263	0.0530425	0.0269791	0.0262475	0.0248157	0.0140607	0.0260436	0.0181968	0.021132	0.0250259	0.00628717	0.0309497	0.00481721	0.010113
pos_Pterolactam	0.999955	0.00269111	0.00858865	0.000899855	0.00166344	0.00128551	0.00359312	0.00148779	0.000488167	0.011576	0.00224241	0.00353534	0.0051743	0.00145922	0.0108876	0.0037121	0.00799319	0.00540859	0.00389886	0.00449853	0.0144498	0.0095975	0.000545313	0.00142841	0.00122846	0.00175675	0.00441059	0.000914317	0.003621	0.000653291	0.00154648	0.00239981	0.00346709	0.00312059	0.00137409	0.0063037	5.8017e-05	0.000964745	0.00318763	0.00543699	0.00383168	0.0122923	0.00342192	0.000327029	0.00549314	0.00978891	0.0165363	0.00828288	0.00786392
neg_10E,12Z-Octadecadienoic acid	0.999942	0.00202922	0.00744785	0.00321527	0.0019782	0.00480232	0.00221841	0.00270233	0.00664941	0.00735944	0.00594984	0.00252226	0.00320071	0.00426235	0.0206766	0.00666446	0.0139961	0.024207	0.00376181	0.0145445	0.00156794	0.00182934	0.0133047	0.00197027	0.0198188	0.00457893	0.00628411	0.0142078	0.00828402	0.0288105	0.00872271	0.00881678	0.00689874	0.00929642	0.00663689	0.0205167	0.0116707	0.00706886	0.00527886	0.00560645	0.00238595	0.0159249	0.00529307	0.00404842	0.00497059	0.0040711	0.00970791	0.00300836	0.00656906
neg_3,4-Dimethylbenzoic acid	0.999924	0.00127061	8.84935e-05	0.00021618	0.000300926	0.00146992	0.00691717	0.000415402	0.000182612	0.00038189	0.00121799	0.000149507	0.00325372	0.000197489	0.000816521	0.000398327	0.000107584	0.000203496	0.00153766	0.000796399	0.000309081	0.0010355	8.28623e-05	0.00240881	5.14588e-05	0.000532077	0.00526719	7.93007e-05	0.000105522	5.30787e-05	0.000130603	2.02694e-05	1.14354e-05	8.57129e-05	0.000255761	0.000689118	7.47445e-05	6.55914e-05	0.00180163	0.00312067	4.28791e-05	0.000111416	9.20773e-06	0.002484	0.000150599	0.00133728	0.000205379	0.00131854	0.00608471
neg_Acrylic acid	0.999918	0.0512956	0.0026478	0.00136585	0.00167476	0.00207985	0.000971391	0.00212979	0.00902462	0.00160307	0.00113567	0.00120955	0.0013964	0.0014479	0.000999348	0.00175107	0.0106882	0.0014021	0.002175	0.000786029	0.00280327	0.00202323	0.000530848	0.00153257	0.00880138	0.00227895	0.00130924	0.000125085	7.87805e-05	0.000111986	9.75728e-05	0.000124348	8.62547e-05	8.46929e-05	0.000170941	9.4756e-05	0.000219673	8.85762e-05	0.000133099	6.9048e-05	4.41594e-05	0.000143885	4.42763e-05	0.000189024	0.000161127	0.0167924	8.08413e-05	0.0138463	0.00803799
pos_Hypoxanthine	0.999882	0.00328629	0.00597282	0.00367277	0.0036646	0.0031434	0.00348596	0.00117514	0.00220424	0.00186664	0.0133077	0.00440356	0.00279568	0.000392187	0.00390388	0.00136611	0.000955318	0.000537705	0.0023967	0.00408234	0.00234487	0.000197034	0.000268982	0.00284057	0.000497684	0.000406366	0.00766679	0.000866241	0.0057898	0.000820962	0.00177921	0.00222152	0.000566122	0.00156281	0.00299679	0.00235923	4.89785e-05	0.00107403	0.00144507	0.00085597	0.000319436	0.00120682	0.00134847	0.000407395	0.000945795	0.00197794	0.000839283	0.000687679	0.0035983
pos_1-Pyrroline	0.999865	0.000109938	0.000438851	5.89514e-05	0.000100931	8.94065e-05	0.000158222	0.000112434	4.50621e-05	0.000502348	0.000115861	0.000182863	0.000219416	8.31627e-05	0.000442006	0.000197049	0.000379866	0.000238596	0.000181233	0.000210352	0.000642668	0.000427658	0.000168852	7.29604e-05	0.000225663	8.71965e-05	0.000192249	6.20885e-05	0.000187987	7.16088e-05	0.000107546	0.000175649	0.000223935	0.000153737	0.0001045	0.00028976	4.27151e-05	6.85796e-05	0.000160519	0.000222094	0.00017972	0.000525952	0.000163913	6.01446e-05	0.000245006	0.000423644	0.000699385	0.000358609	0.000351015
neg_Glycolic acid	0.999859	0.000392769	0.000411205	0.00101	0.00142171	0.000692557	0.000231037	0.000641604	0.00114513	0.000371735	0.000959326	0.000940899	0.00116511	0.000785099	0.000625618	0.00213758	0.000303122	0.000723989	0.00301877	0.000917619	0.0018344	0.00555718	0.00058163	0.00102275	0.000458952	0.000785642	0.000588268	0.000826775	0.000751784	0.00162965	0.00117103	0.000507304	0.00107608	0.000751782	0.00115746	0.00113933	0.000663886	0.000963508	0.000471597	0.000924428	0.000350087	0.00141	0.000637937	0.0014003	0.00190806	0.00107075	0.000974414	0.00162679	0.00108885
pos_2-Hydroxypyridine	0.999855	8.66708e-05	0.000119864	0.00027878	0.000248032	0.000223812	0.000123937	0.000389034	0.000126824	0.000125978	0.000153724	0.000277941	0.000155676	0.000348805	0.00013673	0.000375669	3.72195e-05	0.000162436	0.000313025	0.000169229	0.000163095	0.0002517	0.000101613	0.000312513	2.41225e-05	0.000475291	0.000218978	3.53054e-05	2.45206e-05	3.92751e-05	3.46339e-05	2.84311e-05	1.04229e-05	4.17124e-05	5.63578e-05	4.06527e-05	6.10084e-05	2.82675e-05	4.33556e-05	2.87131e-05	9.19614e-06	3.56231e-05	9.88987e-06	4.66024e-05	4.57541e-05	0.000103353	4.56453e-05	0.000127462	0.000178257
pos_1H-Pyrrole-2-carboxaldehyde	0.999819	0.000364456	0.000725595	0.00173183	0.00116545	0.00102107	0.000720887	0.0017002	0.000540045	0.000621693	0.000964167	0.00162533	0.000882813	0.00195883	0.000851384	0.000416933	0.000142997	0.000607041	0.00137131	0.000819287	0.00068524	0.00136409	0.000652821	0.000383666	0.00010996	0.000573278	0.0011436	0.000105592	5.06462e-05	5.25596e-05	8.44495e-05	6.32395e-05	6.74796e-05	7.02189e-05	7.85459e-05	6.3675e-05	0.000114648	5.74269e-05	7.84985e-05	3.43852e-05	2.26985e-05	6.10762e-05	3.16921e-05	7.46362e-05	6.97875e-05	0.000343909	6.90629e-05	0.000665184	0.00112866
pos_Niacinamide	0.999732	0.000251445	0.0142994	0.000362988	0.00166587	0.00166953	0.000189391	0.00129705	0.000155626	0.00387537	5.33976e-05	0.00174292	0.000146787	0.00124845	0.000607103	0.00040347	0.00165515	0.00187184	0.00029263	0.000325784	0.000856174	0.00059397	0.000151846	0.000405328	0.000743175	0.000158617	0.0003561	0.000745429	0.000151116	0.000372356	0.000396009	0.000941968	0.00183793	0.000620872	0.000552797	0.00180239	0.000219847	0.000540703	0.000958437	0.000190838	0.00121899	0.00144981	0.00198585	0.000444383	0.001338	0.000163399	0.00200332	0.00028178	0.0009168
neg_4-Hydroxybenzaldehyde	0.999723	0.036986	0.0153531	0.0303531	0.0433831	0.0579258	0.0258317	0.0645964	0.0326987	0.0401233	0.020264	0.0230526	0.0393259	0.0367856	0.0176752	0.0575887	0.0159623	0.0320552	0.0693291	0.0220412	0.0190727	0.0486568	0.0158323	0.0413995	0.011475	0.0640313	0.0317049	0.00229194	0.00191671	0.00276927	0.00378708	0.00283966	0.0024433	0.00262527	0.00152753	0.001107	0.00304483	0.00122067	0.00129283	0.00222978	0.00102022	0.00364146	0.0012675	0.00423474	0.00292038	0.0349739	0.00666333	0.0390937	0.0405913
pos_xi-3-Hydroxy-5-phenylpentanoic acid O-beta-D-Glucopyranoside	0.999691	0.000311225	0.000113701	0.000142309	0.000324679	0.000404194	0.00017495	0.000224916	0.000238377	0.0001661	0.000101301	0.00013238	0.00024148	0.000380052	9.60219e-05	0.00035205	0.000176868	0.00034046	0.00029793	8.98619e-05	0.000103056	0.00453534	7.56577e-05	0.000173902	7.73737e-05	0.000285077	0.000100357	8.28272e-06	5.3706e-08	6.25427e-06	3.46421e-06	1.0436e-05	4.15745e-06	4.68256e-06	1.57936e-05	1.08574e-05	2.34434e-05	1.03119e-06	9.32121e-06	1.14196e-05	2.57634e-08	2.02885e-05	0.000182258	1.62493e-05	0.000185622	0.000222071	0.00064281	0.000288192	0.000152927
neg_Benzoic acid	0.99962	0.00168671	0.000752212	0.00152399	0.00136713	0.00288808	0.000907769	0.00248476	0.00130414	0.00165323	0.000720964	0.00101456	0.00238742	0.00127253	0.00119697	0.00202629	0.000466681	0.00154328	0.00197185	0.00158401	0.000807257	0.000936277	0.000653523	0.00173004	0.000383636	0.00255136	0.00174905	0.000390417	0.000361237	0.000187702	0.000119835	0.000114154	8.83959e-05	0.000233169	0.000185268	0.000183282	0.000125371	7.413e-05	0.00185703	0.000415839	0.000350843	0.000314168	4.2952e-05	0.000118839	0.000290099	0.00228326	0.000368549	0.00182014	0.00229957
pos_Pyrrolidine	0.999502	0.000120731	7.95211e-05	0.000203155	0.000232735	0.000355515	9.3777e-05	0.000279103	0.000176433	0.000157847	0.000227099	0.000230916	0.00015295	0.000203487	0.000123135	0.000282607	8.5871e-05	0.000195287	0.000278427	0.000167946	0.000104599	0.000460226	7.77377e-05	0.000197767	4.69215e-05	0.000234151	0.000193835	0.000503248	0.000314625	0.000339675	0.000443548	0.000282349	0.000398548	0.00127189	0.000382018	0.000425631	0.000670695	0.000318739	0.000340336	0.000284741	0.00018635	0.000425262	0.00018253	0.000373252	0.000493735	0.000271333	0.000247285	0.000193087	0.000178228
pos_1,2,3,4,5,6-Hexahydro-7H-cyclopenta[b]pyridin-7-one	0.999499	0.000504549	0.00666591	0.00843539	0.0147146	0.0132738	0.0066584	0.0105215	0.00332033	0.00952626	0.00807511	0.0131202	0.00616231	0.00628409	0.0102433	0.00955751	0.0014528	0.00788911	0.0112246	0.00582601	0.00994394	0.0160598	0.00332839	0.00767651	0.000462018	0.0140488	0.00801978	6.03497e-05	3.00748e-05	5.66941e-05	0.00010087	0.000102677	9.93743e-05	0.000108937	0.000113879	0.000150879	0.000173667	7.36312e-05	7.18697e-05	6.73609e-05	1.20754e-05	0.000136764	5.30546e-05	9.84744e-05	6.09371e-05	0.000788045	8.38196e-05	0.00108025	0.00970542
pos_Betaine	0.99932	0.0147869	0.0135168	0.0178336	0.0207488	0.0225498	0.0130368	0.0260908	0.0170297	0.021992	0.022492	0.0181593	0.0211959	0.0190688	0.0200236	0.0244114	0.0114843	0.0192702	0.0244343	0.0149441	0.0338183	0.0250531	0.00716725	0.0195958	0.00666466	0.0209773	0.0177713	0.0135626	0.00991615	0.0111901	0.0103904	0.018326	0.0139282	0.015428	0.0169267	0.0179221	0.0188853	0.00901838	0.0146349	0.00935158	0.00483575	0.0199368	0.0146382	0.016137	0.0176403	0.0168863	0.019442	0.0187156	0.0174184
neg_Ethyl tetradecanoate	0.999262	0.0364491	0.015763	0.0328143	0.0502753	0.0572988	0.0244195	0.0549577	0.0422278	0.0531279	0.0320764	0.0329207	0.0421775	0.0421631	0.0308523	0.0493648	0.0164482	0.0347083	0.0677398	0.030016	0.0272979	0.0534325	0.0158558	0.0412839	0.0137094	0.0628796	0.0360126	0.0427505	0.0296908	0.0407437	0.0426138	0.0415846	0.0447319	0.0421407	0.0465881	0.0428414	0.0806328	0.0281161	0.0482079	0.0359051	0.0160239	0.0445277	0.0244065	0.055868	0.0438083	0.0450991	0.0407424	0.0517328	0.0463572
pos_Phenylethylamine	0.999218	0.00231879	0.00364089	0.0104685	0.00378344	0.00325963	0.00276376	0.00550282	0.00184252	0.00245115	0.00354656	0.00730459	0.00286185	0.0072961	0.00610919	0.00508257	0.000506035	0.00217279	0.00461561	0.0032582	0.00477164	0.00566612	0.00285618	0.00484465	0.000315881	0.00728475	0.00686734	5.68502e-05	2.35376e-05	2.56477e-05	5.53529e-05	9.22778e-05	9.29138e-05	8.39446e-05	5.20791e-05	8.40787e-05	9.99429e-05	6.89618e-05	5.537e-05	7.32168e-05	2.01587e-05	5.33023e-05	2.38949e-05	8.24215e-05	4.66286e-05	0.00176027	3.75204e-05	0.00490167	0.00113687
pos_2-Pyrrolidinone	0.999199	0.0349122	0.00271609	0.0110212	0.00397678	0.0182834	0.0332022	0.00183299	0.00100144	0.00612449	0.00791471	0.00136417	0.115235	0.00095883	0.00712047	0.00228885	0.00219303	0.00132865	0.0235745	0.0204441	0.0646897	0.00669137	0.000794946	0.0551841	0.000724177	0.00230762	0.0689435	0.0211389	0.0266296	0.0011766	0.00274165	0.00211739	0.00276956	0.00375646	0.00204123	0.00678486	0.00224338	0.00122671	0.00325247	0.0116769	0.0469864	0.000994794	0.000671569	0.018086	0.0042589	0.168698	0.00201756	0.113871	0.075512
pos_Dimethylaniline-N-oxide	0.999199	5.60061e-05	0.000613425	0.00497424	0.00236979	0.00224774	0.000817541	0.00173157	0.000458573	0.00153988	0.00131752	0.00193011	0.00110578	0.00112752	0.00178665	0.00179288	0.000104162	0.00124174	0.00236486	0.000746888	0.00158445	0.00294596	0.00216438	0.0015723	4.96541e-05	0.00258651	0.00112144	7.14915e-06	1.10511e-05	2.06416e-05	1.98614e-05	1.70544e-05	5.46586e-06	1.96624e-05	2.72417e-05	4.32931e-05	4.66501e-05	1.34793e-05	1.98665e-05	1.50931e-05	3.44649e-06	2.5808e-05	1.14062e-05	2.84044e-05	1.99318e-05	0.000170647	1.20406e-05	0.000157717	0.00152861
pos_Adenosine	0.999062	0.0225168	0.00333125	0.0153426	0.00360857	0.00181268	0.0015524	0.00932239	0.00104443	0.00794525	0.00299471	0.00246044	0.00412519	0.00399697	0.0646012	0.0197986	0.00558934	0.00477721	0.00246186	0.00296559	0.0272997	0.00650851	0.00227175	0.0125794	0.00147185	0.00513713	0.0286337	0.0027847	0.00307451	0.0156512	0.00854271	0.0289219	0.0226173	0.0463754	0.00826057	0.0162549	0.000409969	0.00807322	0.0300838	0.00502316	0.00195621	0.0238462	0.000110413	0.00986777	0.0345061	0.0294088	0.0445018	0.0170535	0.0280425
neg_p-Cresol	0.999053	0.000115113	9.35587e-06	1.17707e-06	3.30151e-06	8.00003e-05	1.19379e-05	1.19439e-06	1.0316e-06	7.0707e-06	1.18061e-05	3.00605e-06	0.000296879	1.88038e-06	0.000143575	7.58642e-07	7.04931e-06	0.000122931	4.64904e-05	0.000243255	0.000510195	5.39361e-06	3.36573e-08	8.31142e-05	1.95845e-08	9.86925e-08	8.47205e-05	6.84291e-05	7.30976e-05	5.34337e-05	3.92697e-05	3.08595e-05	3.7665e-05	5.81619e-05	4.96003e-05	2.26389e-05	9.43156e-05	3.93224e-05	0.000307947	5.6297e-05	0.000254381	8.27641e-05	1.80064e-05	4.12347e-05	5.08109e-05	0.00134066	0.000130075	0.00074681	0.000186306
pos_3-Aminocaproic acid	0.998894	4.46088e-05	0.00160986	3.95458e-05	7.8499e-05	8.9706e-05	5.53024e-05	7.72236e-05	6.35301e-05	7.80382e-05	0.000157417	0.000168148	9.55124e-05	0.000118599	0.000430528	0.000162699	0.00334796	0.000152382	8.11433e-05	6.50014e-05	0.000333663	0.000961497	7.80421e-05	0.000120149	0.0007682	5.32487e-05	0.000194295	0.0141686	0.0119573	0.00827863	0.0127653	0.0111294	0.0115149	0.013999	0.0112703	0.0087683	0.0204282	0.0101127	0.00994822	0.0114621	0.00772376	0.0119958	0.00349423	0.00910869	0.0190165	0.000109284	0.00638094	0.00017147	0.000190281
pos_(Â±)-2-(2-Furanyl)pyrrolidine	0.998889	0.00169073	0.000499718	0.00263911	0.00273976	0.0020261	0.0014506	0.00278056	0.00133555	0.00146367	0.00111537	0.00226056	0.00202087	0.00206888	0.00163749	0.00265091	0.000521933	0.00176831	0.00310808	0.00142327	0.00226151	0.00267423	0.000605312	0.00222909	0.000231799	0.00346365	0.00193396	2.01873e-05	1.1998e-05	1.62759e-05	5.35428e-06	3.10699e-05	2.34357e-05	3.94862e-05	4.93881e-06	2.05414e-05	2.59431e-05	2.21632e-05	9.87695e-06	2.14855e-05	8.61247e-06	1.37555e-05	1.06981e-05	2.22453e-05	2.46833e-05	0.00161617	3.41207e-05	0.00192302	0.00128164
pos_Nicotinic acid	0.998731	0.00167712	0.000535697	0.00250029	0.00017127	0.000567851	0.000682879	0.000111119	0.000598931	0.000730348	0.000826703	0.000191766	0.00127151	0.000127559	0.00238581	0.000951219	0.000318082	0.000924502	0.00089168	0.000641899	0.000902351	0.000178352	1.88033e-05	0.00134572	3.56862e-05	0.000229929	0.00383522	0.000214692	0.000817062	0.000190754	0.000137842	0.000453233	0.00022051	0.00118126	0.000130844	0.00064809	4.68233e-05	0.00023838	0.000831723	0.00100308	0.000393065	0.000485955	2.47332e-05	0.000188461	0.000638363	0.00254128	0.000787081	0.00103443	0.0013738
pos_L-Carnitine	0.99856	0.000962192	0.00760078	0.00189523	0.00173003	0.00135416	0.00127586	0.00177546	0.00267533	0.00336092	0.00278497	0.00219869	0.0017988	0.00234488	0.0127445	0.00164733	0.00382156	0.00821042	0.000956671	0.00442666	0.0066505	0.00172221	0.000862818	0.00123792	0.00104475	0.000911555	0.00264773	0.000968974	0.00314122	0.000636843	0.00164258	0.00744039	0.00604073	0.00211327	0.00318136	0.00228723	0.000476957	0.00140816	0.00130038	0.00162571	0.00161647	0.00645507	0.0026452	0.00169219	0.0023496	0.0011517	0.00446752	0.000843396	0.00202138
neg_Maleic acid	0.998167	0.261342	0.0130496	0.00722908	0.00826965	0.0106841	0.0048025	0.010217	0.0447517	0.00767666	0.00586571	0.00621185	0.00707372	0.00720827	0.00479094	0.00887148	0.0561948	0.0071905	0.0102835	0.00403863	0.013726	0.0104155	0.00283269	0.00751833	0.0462292	0.0109083	0.00594859	0.000639695	0.000381176	0.000622636	0.000301247	0.000542563	0.000226166	0.000333768	0.000756705	0.00042396	0.000991299	0.000324865	0.000556597	0.000394119	0.000218213	0.000713443	0.000203449	0.000859102	0.000523053	0.0835386	0.000268075	0.0715543	0.0380001
pos_Epicatechin	0.998158	0.000217847	4.73577e-05	0.000102813	0.000321681	0.000471438	0.000126353	0.00025124	9.64807e-05	0.000160564	0.000114272	0.000125604	0.000253676	0.000123042	4.59727e-05	0.000163006	4.65182e-05	2.14373e-05	0.000400947	6.18446e-05	5.69528e-05	0.000307086	7.75362e-05	0.000246503	3.55677e-05	0.000384437	9.6417e-05	2.4793e-06	9.95325e-07	6.71427e-06	1.38655e-06	6.13714e-08	6.71453e-08	7.89883e-08	8.41445e-06	5.58164e-06	8.38373e-06	5.94836e-08	7.96423e-06	1.19853e-06	2.57634e-08	8.04098e-06	3.6016e-08	5.48364e-06	8.33439e-08	0.000238871	8.07256e-08	0.000269844	0.000133315
neg_alpha-Ketoisovaleric acid	0.997909	0.00586341	0.00261954	0.00064011	0.00227803	0.000961675	0.00127311	0.00198205	0.00272408	0.000676262	0.0022799	0.0035827	0.000909636	0.00111289	0.00168115	0.000763003	0.00144231	0.00155602	0.000718791	0.000672694	0.00283998	0.00413097	0.000804079	0.00115502	0.00128888	0.000852046	0.00429491	0.000332611	0.00185063	0.000941331	0.00169429	0.00150233	0.00232569	0.00113629	0.00189714	0.00127438	8.0735e-05	0.00168064	0.00127638	0.000681826	0.000783181	0.00169861	0.000517747	0.000801527	0.00157606	0.00225206	0.00207755	0.00147584	0.00120954
pos_Cytosine	0.997849	0.000449155	0.000584881	0.00065343	0.000412093	0.000460164	0.000481994	0.000407765	0.000389883	0.000958213	0.000380898	0.000387808	0.000381312	0.000267209	0.000385976	0.000571386	0.000233628	0.000844985	0.000464371	0.000255818	0.00109102	0.000730493	9.21613e-05	0.000577147	0.000117062	0.000349624	0.000801467	0.000286906	0.000344816	0.000499864	0.000511555	0.000356211	0.000690394	0.000931704	0.000985976	0.000566726	0.000932839	0.00041991	0.000704708	0.00030876	0.000301476	0.000698718	0.000839435	0.000468222	0.00081457	0.000618328	0.00102007	0.000561485	0.000842796
pos_Urocanic acid	0.997741	3.31246e-05	0.000280504	0.00126305	0.00026845	4.13282e-05	0.000131305	5.44405e-05	6.47845e-05	0.000111461	7.15582e-05	9.0134e-06	3.03185e-05	2.8299e-05	3.35996e-05	8.60931e-05	6.96561e-05	1.98139e-05	0.000111598	0.000105589	6.6858e-05	7.32866e-05	0.000181599	8.81875e-05	2.38889e-05	6.98331e-05	4.61471e-05	0.000159032	1.85039e-05	4.38855e-05	4.61162e-05	0.000214158	0.000182471	0.00116839	1.47978e-05	0.000346502	0.000481938	1.8562e-05	0.000263351	1.86459e-05	9.28607e-06	4.42983e-05	2.06824e-05	3.65142e-05	4.37034e-05	0.000673172	0.000132037	0.000445817	8.36021e-05
neg_Succinic acid semialdehyde	0.997688	0.000808637	0.000896892	0.000309723	0.0011367	0.00151661	0.000978786	0.00064045	0.000528922	0.00191642	0.00129101	0.0013047	0.000809697	0.00182265	0.00202426	0.000879888	0.00135896	0.00221099	0.000938058	0.000760152	0.00224619	0.00292648	0.000252961	0.000384051	0.000422327	0.000466951	0.00278768	0.000741152	0.00126805	0.000685041	0.000930303	0.00130624	0.00127852	0.00137268	0.00162207	0.00522456	0.000422182	0.000704226	0.00185963	0.000373165	0.000714709	0.00206538	0.000815591	0.000272297	0.000857369	0.00140675	0.00087149	0.00124373	0.00165618
pos_Guanosine	0.997666	9.539e-05	0.000294309	0.000219232	0.000113901	2.47597e-05	0.00024175	3.00773e-05	0.00017232	0.000224439	0.000247735	0.000138348	9.42349e-05	8.90369e-06	0.000746743	0.000222309	0.000199755	0.000102958	4.18928e-05	6.47274e-05	0.000818318	0.000164083	1.14959e-05	0.000131234	5.57647e-05	2.34029e-06	0.000471633	3.67284e-05	0.000312515	9.78627e-05	6.92871e-05	0.000179565	0.000142898	0.000294474	5.98163e-05	0.000232819	1.30077e-07	0.000127119	0.000127188	5.86201e-05	8.10642e-05	0.000168634	0.000215935	5.90302e-05	0.000186355	0.000258482	0.000539916	0.000122643	0.000265312
neg_Pelargonic acid	0.997572	0.00164708	0.000566675	0.0014646	0.0015452	0.00178299	0.00073339	0.00200355	0.00119223	0.00171226	0.000616539	0.00108476	0.0010253	0.000698873	0.000908707	0.0020521	0.00057166	0.00157962	0.00159041	3.91939e-06	0.000918509	1.05404e-05	0.000461364	0.000983538	0.000258049	0.00149194	0.000830448	0.00117132	0.00087269	0.00095744	0.00141978	0.00140883	0.00105355	0.00146985	1.10167e-05	0.000959164	0.00273871	0.000874172	0.0011389	0.000868769	0.000282405	0.0010608	0.00047539	0.00146479	0.00162122	0.00116849	0.00169727	0.000938122	0.00138225
pos_2-Methylbutylamine	0.997387	4.92633e-05	0.000262426	0.000203737	0.000265561	0.000606604	0.000296858	0.000354355	0.000635684	4.89463e-05	6.2657e-05	0.000368956	0.000154216	0.000467599	0.00028952	0.000570285	0.000109584	0.000101562	0.000578732	5.09635e-05	0.000509432	0.000237065	4.70397e-05	0.000497028	1.34381e-05	0.000206351	0.000181616	0.0276631	0.0408995	0.0131698	0.0795065	0.0378651	0.0464997	0.057033	0.0305307	0.0370389	0.0651967	0.0216067	0.0133114	0.0188019	0.0159597	0.0436169	0.00702645	0.0151715	0.0606781	0.000521419	0.00805935	0.000176064	0.00112487
pos_Rhamnose	0.997378	0.00037935	8.27186e-05	0.000128067	0.000440682	0.000550273	0.000293053	0.000418626	0.000142921	0.000303064	0.00015584	0.00018449	0.000417545	0.000174354	7.88109e-05	0.000235923	5.36692e-05	9.44477e-05	0.00047157	3.05739e-05	0.000179658	0.000384911	9.14663e-05	0.000253728	3.4096e-05	0.000542377	0.000200701	1.45308e-05	9.68545e-06	1.36471e-05	1.31529e-05	1.95013e-05	1.34267e-05	1.57151e-05	2.24203e-05	1.36367e-05	2.76566e-05	1.13417e-05	1.27565e-05	1.29204e-05	4.32552e-06	1.48189e-05	9.43516e-06	2.09265e-05	1.63625e-05	0.000245123	2.00935e-05	0.000392959	0.000231964
pos_Arabinosylhypoxanthine	0.996622	0.000978786	0.0011979	0.00170136	0.00128588	0.00067818	0.00117167	0.000456855	0.00107448	0.00166326	0.00133519	0.000885888	0.000673335	0.00017257	0.00282588	0.0018393	0.00048555	0.000397985	0.000623862	0.000577346	0.00289431	0.000272041	4.18155e-05	0.00103879	7.1381e-05	0.000136462	0.00273465	0.000251556	0.00175224	0.000506364	0.000516584	0.000847738	0.000418805	0.000794241	0.000451345	0.000854204	4.39408e-06	0.00117607	0.0007148	0.000365132	0.000280456	0.000489446	0.00125623	0.000176579	0.000774102	0.00130807	0.000947665	0.000435167	0.00137314
neg_Pyruvic acid	0.996076	0.000644553	0.000712908	0.000388169	0.000813139	0.000844741	0.000482746	0.00169509	0.000997641	0.000863625	0.00102731	0.000940707	0.000801317	0.00314206	0.00457723	0.00540939	0.00124872	0.00516651	0.000953245	0.00119583	0.00200723	0.00511664	0.000107137	0.000746061	0.00107467	0.000925367	0.0012227	0.00106311	0.000710453	0.00148556	0.00103281	0.000694744	0.000972088	0.000679626	0.00145899	0.00314325	0.000346902	0.000419116	0.000916758	0.000518625	0.000568382	0.00198085	0.004635	0.00042847	0.00572651	0.00249078	0.0059306	0.000995377	0.000904863
pos_PE(24:1(15Z)/18:1(11Z))	0.995768	1.31025e-06	2.82148e-06	1.07454e-06	8.0944e-08	3.95059e-07	4.03103e-07	1.38589e-06	2.88037e-06	8.42596e-08	5.86593e-08	2.41863e-07	3.94512e-07	6.14133e-07	5.70806e-08	3.94011e-07	3.11377e-08	1.43655e-05	1.18608e-07	4.315e-07	6.86431e-08	8.44647e-08	3.36573e-08	7.80658e-07	3.25024e-06	9.86925e-08	7.68217e-08	9.62681e-05	4.48052e-05	0.000107564	6.74685e-05	8.32445e-05	7.95931e-05	8.71546e-05	4.96015e-05	8.12958e-05	0.000141544	8.08802e-05	8.28128e-05	7.94369e-05	7.76821e-05	5.64902e-05	2.80721e-05	9.04936e-05	6.73177e-05	6.76609e-07	2.67349e-05	2.48849e-06	8.10535e-07
pos_4-Hydroxy-2,6-dimethylaniline	0.995765	0.000381075	0.00031319	0.000743062	0.000895557	0.00053721	0.000366085	0.00069015	0.000446853	0.000554646	0.000396637	0.000717771	0.000430758	0.000958585	0.000430844	0.00065758	0.000131611	0.000538421	0.000718778	0.00049171	0.000428863	0.000631835	0.000114791	0.000919336	8.05906e-05	0.000960471	0.000515486	4.76015e-05	2.8126e-05	3.47122e-05	4.34052e-05	0.000348874	0.000491524	4.49041e-05	0.000545702	1.9689e-05	0.000126264	9.31082e-06	3.6314e-05	4.75772e-05	1.01593e-05	4.55904e-05	0.000138001	0.000455464	5.07817e-05	0.000313779	4.19317e-05	0.000483357	0.000294108
pos_N-Acetylvaline	0.995741	2.91904e-05	8.1326e-05	9.754e-05	0.000110888	3.8342e-05	5.88115e-05	0.000150591	2.97006e-05	3.89144e-05	6.51647e-05	5.60201e-05	3.83289e-05	4.76e-05	4.64124e-05	6.13519e-05	3.71533e-05	4.27475e-05	0.000641708	7.14257e-05	5.59298e-05	4.69683e-05	1.86948e-05	5.39205e-05	1.65966e-05	5.40147e-05	7.19854e-05	7.57216e-05	0.00013425	6.49431e-05	8.61989e-05	6.66972e-05	8.90276e-05	8.72606e-05	9.06664e-05	0.00015099	0.000126903	7.36188e-05	5.97684e-05	5.63753e-05	8.44667e-05	8.4232e-05	7.38299e-05	5.96159e-05	0.000112389	7.04493e-05	8.82897e-05	2.9699e-05	2.87025e-05
neg_2-Ketobutyric acid	0.995585	9.52556e-05	0.000160206	0.000124281	0.000370724	0.000186851	7.76358e-05	0.000208014	9.58986e-05	0.000143234	0.000139163	0.000118706	0.000106017	0.000393945	0.001537	0.000228222	0.00062614	0.00386097	0.000186841	0.000104653	0.000135801	0.000258706	9.75293e-05	0.000150775	0.000161159	0.000146546	0.000126469	0.000131939	6.80953e-05	0.000145011	8.00861e-05	0.000101618	0.000174148	0.000126199	0.000203719	0.000209987	0.000168336	6.72436e-05	0.000124343	9.76359e-05	4.36387e-05	0.000156152	0.00104452	0.000118769	0.000255547	0.000146766	0.000716271	0.000139679	0.000129799
pos_2-Methylpiperidine	0.995285	0.00127799	0.000642493	0.00174475	0.00170442	0.00187514	0.000933544	0.00218335	0.00140516	0.00171968	0.0010767	0.00140317	0.00130595	0.00163145	0.00150338	0.00246619	0.000721352	0.00160107	0.0024986	0.00113696	0.0016305	0.00209397	0.00066394	0.00172632	0.000396696	0.00214019	0.001621	0.000908956	0.000683605	0.000933245	0.000618348	0.000792081	0.000805989	0.00102089	0.00140036	0.00102813	0.00176879	0.000695499	0.00110789	0.000642765	0.000264811	0.00092298	0.000175763	0.00135261	0.000582619	0.0012154	0.000290488	0.00140067	0.00156845
neg_Tauroursodeoxycholic acid	0.995189	4.11809e-06	0.000327404	0.000520345	3.18738e-06	2.18585e-05	9.15382e-06	4.11938e-06	0.000214029	5.92139e-05	0.000369629	1.19867e-05	2.82848e-05	5.27338e-05	1.89783e-06	9.61099e-05	6.99118e-05	1.90602e-05	5.90588e-05	4.12713e-05	0.000230364	9.48957e-07	0.360492	0.000127596	0.302251	9.86925e-08	5.79549e-05	2.42686e-05	0.000144996	0.0182652	6.84975e-06	1.61748e-06	3.16907e-06	6.56478e-05	1.54402e-05	4.92377e-06	1.30077e-07	3.73057e-05	3.82478e-06	1.47228e-05	4.99757e-06	1.448e-05	0.000193383	1.94609e-05	2.29307e-06	3.71913e-05	5.62619e-06	2.4693e-05	3.28726e-05
pos_N1-(2-Hydroxyethyl)flurazepam	0.995088	3.57171e-06	1.37129e-05	3.64596e-06	1.59831e-05	5.2186e-06	9.38417e-06	0.000209863	2.97172e-05	2.08499e-05	3.55881e-06	3.21043e-05	1.22595e-05	0.000733996	1.07007e-05	0.000460704	0.000292309	0.00100101	8.50818e-06	2.75752e-06	2.85405e-05	0.000441161	4.5231e-05	4.3374e-06	0.000141227	1.17337e-05	5.54728e-06	8.50322e-05	3.68438e-06	4.0626e-05	4.3319e-06	1.91745e-05	2.48055e-05	4.0834e-06	7.41374e-06	3.77837e-05	1.30077e-07	4.44266e-06	1.97343e-06	3.9302e-07	5.83412e-06	5.10566e-05	0.000331454	9.2196e-08	0.000291301	2.88415e-05	0.000930094	1.88831e-05	1.39535e-05
pos_N-Ethylglycine	0.994963	0.000151769	4.48266e-05	0.000155056	0.000217499	0.00023227	8.80712e-05	0.000224489	0.000110402	0.000153055	0.000120866	0.000142547	0.000150183	0.000116962	0.000200048	0.00021219	5.68703e-05	0.00012892	0.000241941	0.000108424	0.000190811	0.000226294	4.10607e-05	0.00016732	2.53809e-05	0.000227946	0.000185018	0.000109963	5.54322e-05	0.000119497	9.49512e-05	0.000224162	0.00010831	0.000116854	0.000172765	0.000141476	0.00033922	9.81469e-05	0.000168731	0.000102787	3.02859e-05	0.00011701	7.28695e-05	0.000208583	9.64624e-05	0.000191645	8.34596e-05	0.000172144	0.000104687
neg_4-Nitrophenol	0.994774	0.000295795	0.000164318	0.000450725	0.000318689	0.000840502	0.000212837	0.000443122	0.000274888	0.000386019	0.000352224	0.000175848	0.000271145	0.000363477	0.000185258	0.000378589	7.28493e-05	0.00024407	0.000466314	0.000179812	0.00029934	0.000359406	0.000104145	0.000407954	6.41616e-05	0.000521396	0.000232014	9.51967e-05	5.75691e-05	0.000150081	7.65908e-05	0.000194688	6.70829e-05	0.000189227	0.000158448	7.44798e-05	0.000229881	5.0117e-05	6.11757e-05	0.000141121	1.85925e-05	8.77022e-05	1.38659e-05	0.000413386	0.000184481	0.000241146	7.69652e-05	0.000347943	0.000419252
pos_2-Acetylfuran	0.994668	5.23291e-05	4.95657e-05	0.000125216	0.000199566	0.000260386	7.65439e-05	0.000190254	0.000114622	0.000137267	9.96776e-05	0.000137944	0.000143166	0.000151885	7.65142e-05	0.000207006	1.81498e-05	0.000127919	0.000265547	0.000104401	7.23389e-05	0.000172959	6.22142e-05	0.00014944	1.9604e-05	0.000221085	0.000150559	6.74346e-08	5.3706e-08	6.66439e-08	7.24449e-08	6.13714e-08	6.71453e-08	7.89883e-08	9.86304e-08	7.13372e-08	1.30077e-07	5.94836e-08	8.05286e-08	5.7751e-08	2.57634e-08	7.00205e-08	3.6016e-08	9.2196e-08	8.33439e-08	8.43592e-05	8.07256e-08	5.21547e-05	0.000106649
pos_1-Amino-propan-2-ol	0.994559	9.99146e-05	5.4043e-05	0.00017841	0.000149518	0.000154315	0.000110566	0.000223293	0.000110095	6.58898e-05	0.000150232	9.89817e-05	0.000289717	0.000177086	6.35222e-05	0.000122706	2.99342e-05	6.62498e-05	7.98327e-05	5.02497e-05	0.000176866	9.86024e-05	2.76863e-05	8.14441e-05	1.73125e-05	7.59158e-05	9.73973e-05	0.000171389	0.000118288	9.91317e-05	0.000250063	0.000132945	0.000154189	0.000178709	0.000176347	0.000150005	0.000262327	0.000131277	0.000165628	0.000120773	6.95183e-05	0.000198137	9.22089e-05	0.000143053	0.000237552	0.000837831	0.000170724	0.000511534	7.41515e-05
neg_Propionic acid	0.994452	0.000303927	0.000414607	0.000176014	0.000302759	0.000334141	0.000191895	0.000346552	0.00026329	0.000377961	0.000502568	0.000301761	0.000237761	0.000394787	0.000401251	0.000663971	0.000521911	0.00198712	0.000355517	0.000292917	0.00198704	0.00242238	0.000152744	0.000296136	0.000243548	0.000340436	0.000401441	0.000153134	0.000238381	0.000159136	0.0001832	0.000284469	0.00032893	0.000299122	0.000237899	0.00132329	0.000166403	0.000167175	0.00025836	0.000166373	0.000229896	0.00158765	0.000311862	0.000163598	0.000986895	0.000700858	0.0023831	0.00074063	0.000579356
pos_Indole-3-carboxylic acid	0.994382	1.45349e-05	8.8133e-05	0.000153236	0.000150669	0.000129153	7.63575e-05	0.000124916	9.20383e-05	0.000103917	0.000117549	0.000139231	0.000101829	0.000179315	0.000116396	0.000257629	2.8335e-05	0.000156273	0.000199033	0.000117265	0.000103605	0.000221411	7.1525e-05	0.000136407	6.63907e-06	0.00015724	0.000127288	6.74346e-08	1.31311e-05	6.66439e-08	8.34466e-06	1.11563e-05	8.95808e-06	1.27899e-05	1.41273e-05	9.85479e-06	1.68722e-05	7.04235e-06	3.89859e-06	6.91871e-06	8.05165e-06	8.30321e-06	5.33866e-06	8.97944e-06	1.57316e-05	0.000114869	8.45791e-06	7.91405e-05	0.000144579
pos_Guanine	0.994225	0.000301802	3.35563e-05	8.23026e-05	5.94267e-05	0.000117201	0.000407415	5.93264e-05	4.75787e-05	6.87781e-05	0.00129342	7.76803e-05	0.000165692	6.38729e-05	0.000317477	4.94224e-05	0.000155828	0.000143839	9.399e-05	0.000263595	0.000577703	0.000204498	3.2599e-05	0.000162766	0.000105924	0.000101944	0.000450505	3.74744e-05	0.000711948	5.18658e-05	0.000125574	6.40034e-05	6.34803e-05	7.95285e-05	0.000230577	0.000213748	0.000101935	7.60115e-05	0.000145309	5.06637e-05	6.30045e-05	0.000166231	0.00012888	7.17688e-05	0.00016679	0.000279208	0.000300519	0.000207101	0.000401932
neg_Dodecanoic acid	0.994183	0.00142546	0.0003884	0.000680341	0.00113977	0.00181326	0.000506854	0.00172709	0.000941357	0.00111459	0.000520189	0.000823081	0.00109665	0.000515498	0.000531151	0.00123685	0.00390988	0.0100932	0.00127616	0.000490368	0.000521752	0.0011165	0.00218099	0.00075992	0.00367044	0.00132672	0.000783391	0.000182994	0.000123022	0.00415046	0.000229444	0.000162307	0.000162854	0.000187699	0.00019662	0.000152425	0.000267068	0.000174359	0.0001393	0.000141379	5.69686e-05	0.000132117	0.000408683	0.000150118	0.000180697	0.00118591	0.00026812	0.00124236	0.000669337
pos_Ethyl N-methylanthranilate	0.994043	2.22123e-05	1.60468e-05	3.7477e-05	3.56932e-05	4.47802e-05	2.04789e-05	4.23859e-05	2.8948e-05	3.3931e-05	2.87216e-05	3.89006e-05	2.94979e-05	3.16205e-05	3.09022e-05	4.52024e-05	1.18124e-05	3.22544e-05	5.12362e-05	2.3895e-05	2.98778e-05	3.98065e-05	1.4008e-05	2.88286e-05	7.63575e-06	4.79346e-05	3.39356e-05	2.45557e-05	2.27824e-05	2.52711e-05	2.92084e-05	2.69613e-05	1.36427e-05	3.11616e-05	3.97148e-05	8.97251e-06	5.49631e-05	2.11375e-05	2.98091e-05	2.47457e-05	8.6893e-06	2.41635e-05	1.39646e-05	3.29304e-05	3.07383e-05	2.90525e-05	2.90949e-05	2.71403e-05	3.21724e-05
neg_9,10-epoxyoctadecanoic acid	0.993995	0.00366283	0.00130656	0.00248307	0.00216846	0.00308749	0.00128638	0.00290858	0.00238311	0.00259254	0.0016063	0.00216655	0.00253895	0.00276468	0.00229869	0.00353083	0.00156527	0.00253373	0.00364163	0.00284166	0.0019759	0.00222166	0.00174962	0.00215253	0.00190294	0.00337618	0.00287394	0.00512916	0.00612105	0.00786884	0.00474178	0.00505815	0.00515928	0.00611095	0.00654068	0.00600142	0.0126891	0.00434436	0.00557494	0.00367116	0.00157577	0.00431786	0.00221394	0.00740382	0.00464585	0.004593	0.00349388	0.00389425	0.00272482
pos_2-Piperidinone	0.993925	0.00118044	0.000394326	0.00080063	0.000782377	0.000783455	0.000905929	0.00099629	0.000892578	0.000783291	0.000527682	0.000554732	0.00137996	0.000713773	0.000610699	0.00110206	0.000361928	0.000664845	0.00114566	0.000558548	0.00161511	0.00149487	0.000338276	0.00172442	0.000169014	0.000975619	0.00176324	0.000650202	0.00118313	0.000669754	0.000715707	0.000693304	0.00068966	0.000778078	0.00102484	0.00142725	0.00174769	0.000727942	0.000955174	0.000574337	0.000532317	0.000753296	0.000407068	0.00100425	0.000840298	0.00159214	0.00101891	0.0013709	0.00169699
pos_(2R)-2-Hydroxy-2-methylbutanenitrile	0.993645	0.00136436	0.000165077	0.000298906	0.000271053	0.0010031	0.000724511	0.000326882	0.000242049	0.000806581	0.000496959	0.00020364	0.00198764	0.000226711	0.000940801	0.000340181	0.000204873	0.000466572	0.00112885	0.000925535	0.00212436	0.00188425	0.000133786	0.00111662	7.66177e-05	0.000618051	0.00145125	0.00121107	0.000581553	0.000216781	0.000234673	0.000249853	0.000317888	0.000480726	0.000315035	0.000913199	0.000411495	0.000194863	0.00147967	0.00132981	0.00079087	0.00105745	0.000112512	0.000618283	0.00062661	0.00590829	0.00166508	0.00466113	0.002743
pos_3-Methylguanine	0.993255	0.00059635	0.000457164	0.000921596	0.000811873	0.000443014	0.000540169	0.000430046	0.000499457	0.0006234	0.000622038	0.000933368	0.000671651	0.000281967	0.000381327	0.000328673	0.000368287	0.000512488	0.000328678	0.000574789	0.0014362	0.000232539	0.000130724	0.000509964	0.000143062	0.000142405	0.00119541	0.000265943	0.000465296	0.000113228	0.000305969	0.000222172	0.000290782	0.000335306	0.000271993	0.000360829	1.9034e-05	0.000193963	0.000593697	0.000298716	0.000385445	0.000433774	0.0004724	0.000293932	0.000431905	0.000798714	0.000602386	0.000631903	0.000773479
pos_Trimethylamine N-oxide	0.993139	0.000139263	0.000258002	0.000338974	0.000385032	0.000471852	0.000182029	0.000231789	0.0002276	0.000178877	0.000233132	0.000275805	0.00028382	0.000340926	0.00014742	0.000555444	0.000174263	0.00034681	0.000483929	0.000194102	0.000133798	0.000474738	0.000185703	0.000212944	9.25032e-05	0.000549213	0.000164471	0.000320217	0.000253759	0.000354456	0.000381315	0.000232569	0.000166389	0.000394292	0.000581659	0.000290158	0.000357493	0.000313326	0.000434849	0.000356318	0.000129791	0.00034579	0.00020158	0.000398045	0.000482962	0.000382565	0.000471883	0.000170771	0.000356349
pos_Piperidine	0.993043	2.0728e-05	5.90741e-05	2.87136e-05	4.38774e-05	3.95759e-05	1.50848e-05	9.84797e-06	3.53136e-05	2.92727e-05	2.26398e-05	4.50258e-05	2.4711e-05	2.57425e-05	2.70479e-05	4.09359e-05	1.61462e-05	3.56228e-05	4.95066e-05	2.51346e-05	3.36629e-05	4.38109e-05	1.36437e-05	3.21855e-05	9.07046e-06	3.31005e-05	3.11852e-05	2.67656e-05	1.91587e-05	3.009e-05	2.95975e-05	2.30763e-05	3.3572e-05	2.69725e-05	4.95335e-05	2.94993e-05	5.40786e-05	2.42364e-05	3.49607e-05	2.6503e-05	1.04065e-05	3.5063e-05	1.54775e-05	3.15916e-05	3.96666e-05	2.85413e-05	4.32386e-05	2.47748e-05	3.2358e-05
neg_Succinic acid	0.992593	0.00271078	0.00404158	0.000565254	0.00173977	0.00205076	0.00164459	0.00222664	0.0024192	0.00335964	0.00202411	0.00188587	0.0019981	0.00355539	0.00384146	0.00637357	0.00951663	0.0232542	0.00215344	0.00248164	0.0226259	0.0321539	0.00132929	0.00092229	0.00420318	0.00256817	0.00402357	0.000720273	0.00209392	0.000899039	0.00112884	0.00353859	0.00311024	0.00262274	0.00139079	0.0119784	0.000143348	0.00119239	0.00202773	0.00120987	0.00254397	0.0182941	0.00328997	0.000604967	0.0106547	0.00756455	0.0272022	0.00793567	0.00577696
pos_2,6-Diethylaniline	0.992344	9.69706e-07	6.97013e-06	4.7191e-06	4.522e-06	5.13463e-06	1.39502e-06	4.30509e-06	1.94121e-06	3.14323e-06	5.76714e-06	4.09787e-06	2.41553e-06	2.60835e-06	3.92427e-06	3.3776e-06	2.96255e-06	5.40198e-06	5.40043e-06	2.82226e-05	9.92158e-06	2.96816e-05	1.70833e-06	3.78233e-06	1.51702e-06	4.74552e-06	4.88679e-06	4.82219e-06	3.56434e-06	2.89293e-06	4.18704e-06	1.4722e-05	1.00439e-05	4.94508e-06	3.71012e-06	3.5071e-06	2.45779e-06	1.69071e-06	6.27972e-06	2.81718e-06	3.60287e-06	8.76862e-06	1.29524e-06	2.42544e-06	6.12481e-06	1.85175e-05	3.71591e-06	1.1976e-05	5.02408e-06
pos_Kanzonol Z	0.992016	0.000164185	4.83189e-05	6.26166e-05	9.56923e-05	0.000116935	6.67947e-05	7.86371e-05	5.22109e-05	6.33963e-05	2.86524e-05	4.07729e-05	9.99131e-05	7.30621e-05	2.78581e-05	5.54167e-05	3.86079e-05	6.85678e-05	9.51207e-05	4.0533e-05	4.29159e-05	4.71675e-05	2.46507e-05	5.64337e-05	2.81796e-05	0.000105408	4.61644e-05	4.13901e-06	9.05599e-07	4.72647e-06	7.24449e-08	1.06839e-05	2.95184e-06	2.65149e-06	9.83255e-06	4.16428e-06	1.51282e-05	8.99833e-07	4.11542e-06	2.7122e-06	2.57634e-08	8.46604e-06	1.01054e-06	1.26918e-05	4.43708e-06	7.06381e-05	6.50618e-07	0.000102571	7.14827e-05
neg_9,10-Epoxyoctadecenoic acid	0.991897	0.00021728	8.87526e-05	0.000380481	0.000604396	0.00144018	0.000263276	0.000842286	0.000655384	0.000889187	0.000456233	0.000484426	0.000688369	0.000372178	0.00214666	0.000879315	0.000762966	0.00116844	0.000755908	0.00116451	0.00348793	0.000784177	0.000252959	0.000424153	0.000766195	0.00106828	0.000713019	0.0036621	0.00248762	0.00560631	0.00287329	0.00315482	0.00274988	0.00363267	0.00526571	0.00441118	0.00899555	0.00262944	0.00423039	0.00224868	7.20085e-05	0.003355	0.00118765	0.00494287	0.00261181	0.00145792	0.00222324	0.0011391	0.000857434
pos_(E)-5-(3,4,5,6-Tetrahydro-3-pyridylidenemethyl)-2-furanmethanol	0.99161	0.000328075	0.000433655	0.00172312	0.00134663	0.00119626	0.000922537	0.00137283	0.000711561	0.000555849	0.000885647	0.00207781	0.000870748	0.00153146	0.000946618	0.00101979	9.36515e-05	0.000694146	0.00112109	0.000564603	0.000665826	0.000974128	0.000496011	0.00126542	7.09381e-05	0.00236457	0.00161806	6.74346e-08	5.3706e-08	1.14987e-05	1.11975e-05	6.13714e-08	6.71453e-08	1.79323e-05	9.86304e-08	7.13372e-08	3.65703e-05	5.94836e-08	8.05286e-08	5.7751e-08	2.57634e-08	7.00205e-08	6.74528e-06	9.2196e-08	8.33439e-08	0.000593008	8.07256e-08	0.00128262	0.000476399
pos_1-Ethyl-1H-pyrrole-2-carboxaldehyde	0.991363	1.8451e-06	8.62802e-06	8.46668e-08	6.51462e-06	3.50417e-05	2.29727e-05	4.75432e-05	4.47894e-05	8.42596e-08	4.19668e-06	1.16454e-05	1.24314e-05	2.93716e-05	3.1481e-05	1.83541e-05	1.26827e-05	4.08673e-06	2.30369e-05	5.82227e-08	3.45963e-05	6.45331e-05	3.36573e-08	3.32537e-05	2.67209e-07	1.91166e-05	7.68217e-08	0.000181573	9.53171e-05	0.000158125	0.00022136	0.000150036	0.00018679	0.00018065	0.000202651	0.000173465	0.000278545	0.000215313	0.000173172	0.000188681	6.45916e-05	0.000135242	5.2186e-05	0.00026056	0.000188494	1.02849e-05	0.00012455	1.13587e-05	9.54038e-06
neg_Taurocholic acid	0.991125	3.01903e-06	0.000100635	9.77364e-05	4.30644e-06	4.20017e-07	6.83396e-07	6.3992e-06	0.000128704	2.72544e-05	6.81912e-05	8.36104e-06	2.19541e-06	1.1325e-05	5.70806e-08	1.0747e-05	2.54264e-05	6.40969e-08	1.46481e-06	6.798e-06	8.19087e-06	8.44647e-08	0.0878009	2.15695e-05	0.0637895	3.89467e-06	4.106e-06	5.21124e-06	1.01405e-05	0.00267278	2.60169e-06	6.13714e-08	6.71453e-08	1.73709e-05	5.9424e-07	7.13372e-08	1.30077e-07	3.99395e-06	8.05286e-08	6.7547e-07	1.58292e-06	8.92165e-06	5.08604e-05	1.26473e-06	6.80378e-07	6.69612e-06	8.07256e-08	2.1807e-06	8.39828e-07
pos_Methyl 2-aminobenzoate	0.990657	0.000142886	9.36321e-05	0.00016483	0.000168263	0.000198786	0.000103167	0.000220857	0.000134696	0.000179827	0.000154758	0.000137026	0.000254601	0.000153789	0.000148488	0.000218954	7.92066e-05	0.000172982	0.000248008	8.14288e-05	0.000143656	0.000171597	6.39626e-05	0.00018217	4.04635e-05	0.000223374	0.000199877	9.07546e-05	7.32568e-05	0.000130234	7.6956e-05	6.02241e-05	0.000122111	8.40431e-05	0.000130139	0.000128694	0.000373816	0.000124209	0.000157909	0.000188306	2.59102e-05	7.18953e-05	6.78457e-05	0.000197246	7.89978e-05	0.000106747	7.50619e-05	0.000197071	0.000183682
neg_3-Methyl-2-oxovaleric acid	0.990505	0.00273515	0.00717454	0.0111524	0.0134248	0.013915	0.00329024	0.0136878	0.00285588	0.0111	0.00853507	0.0076248	0.00254343	0.00922204	0.00734748	0.0128271	0.00805847	0.00845449	0.00078108	0.00170881	0.00586792	0.0125172	0.00153246	0.00237842	0.00151198	0.014329	0.00884909	0.000759266	0.005368	0.00269248	0.0050204	0.00264187	0.00413776	0.00243795	0.00420326	0.00185125	0.00280298	0.00310815	0.00236573	0.00136135	0.00183264	0.00364501	0.00114426	0.000975252	0.00341449	0.00395971	0.00394305	0.00187072	0.00268788
pos_2,5-Dihydro-2,4,5-trimethyloxazole	0.990302	5.83725e-05	2.26774e-05	8.46668e-08	4.0909e-05	3.89731e-05	0.000112261	4.10715e-05	3.15071e-05	4.97796e-05	6.2246e-05	4.04056e-05	2.64238e-05	4.92965e-05	0.000111811	8.35373e-05	2.84417e-05	0.000137129	5.77988e-05	7.5339e-06	5.45202e-05	0.000115948	9.87954e-06	6.90833e-05	7.24963e-06	9.23975e-05	0.00036108	2.82019e-05	3.37161e-05	2.72076e-05	7.24449e-08	6.13714e-08	6.71453e-08	7.89883e-08	2.61395e-05	2.90784e-05	7.58941e-05	1.98416e-05	0.000106315	6.93434e-05	4.61311e-05	2.0063e-05	3.10306e-05	4.24978e-05	4.24696e-05	9.86988e-05	6.39893e-05	5.76866e-05	0.000115389
pos_1H-Indole-3-carboxaldehyde	0.990217	2.80912e-05	0.000100453	2.57968e-05	3.71886e-05	6.22594e-05	4.53374e-05	3.22296e-05	2.44022e-05	6.80701e-05	5.9098e-05	3.07329e-05	6.23251e-05	4.25484e-05	2.51695e-05	4.2016e-05	0.000150375	0.00010112	6.92531e-05	9.5007e-05	0.000126962	3.00846e-05	4.5218e-05	8.32645e-08	7.62001e-05	9.86925e-08	0.000110033	5.40518e-05	0.000135772	2.68008e-05	1.40545e-05	0.000111117	3.15578e-05	3.1726e-05	1.85088e-05	2.91797e-05	8.17152e-05	2.35453e-05	7.57503e-05	6.48811e-05	2.81074e-05	5.02792e-05	4.55189e-05	6.76304e-05	4.30399e-05	6.38312e-05	3.93017e-05	4.22545e-05	2.27729e-05
pos_PE(22:5(7Z,10Z,13Z,16Z,19Z)/22:4(7Z,10Z,13Z,16Z))	0.989624	7.46315e-05	5.60043e-05	2.51676e-05	1.41753e-05	1.28165e-05	1.25732e-05	1.33896e-05	5.30076e-05	8.12332e-06	1.72001e-05	1.30835e-05	2.12459e-05	5.54687e-05	8.34126e-06	6.40748e-06	1.55342e-05	6.90143e-06	2.87163e-06	2.68416e-05	3.98042e-05	1.04592e-05	1.50764e-05	3.83041e-05	3.98336e-05	2.2284e-05	9.45182e-06	5.04003e-07	2.77308e-07	6.66439e-08	7.24449e-08	6.13714e-08	1.76159e-05	6.47121e-07	9.86304e-08	4.16807e-07	3.8448e-07	5.94836e-08	3.64419e-07	5.7751e-08	2.57634e-08	2.01908e-06	3.33457e-07	9.2196e-08	4.03962e-07	3.69932e-05	8.07256e-08	7.782e-05	7.31958e-05
pos_Riboflavin	0.989321	0.000105357	4.63423e-05	0.000144154	1.05163e-05	2.81015e-05	9.21298e-05	2.11001e-05	6.93043e-05	1.76493e-05	0.00014515	7.4435e-06	3.85404e-05	0.000271406	0.000305396	1.03719e-07	0.000250632	0.000821388	3.32438e-05	9.91177e-05	0.000254061	3.17725e-05	1.44743e-06	0.000101191	3.44219e-05	3.345e-05	0.000466033	7.79757e-05	6.45422e-05	1.60378e-05	1.95635e-05	2.01104e-05	4.59594e-06	6.03086e-05	4.62951e-06	5.08905e-05	1.30077e-07	1.00959e-05	0.00011244	0.000165616	5.20864e-05	0.000176668	4.3926e-05	2.36895e-05	0.000273657	8.22633e-05	0.000799175	3.80106e-05	0.000107234
pos_Sphinganine	0.989259	0.000151172	0.000102472	0.000177812	0.000544989	0.000216142	0.000375348	0.000809287	0.000546609	0.000169564	0.000181511	0.00106398	0.000373933	0.000283735	0.000107847	0.000201673	7.62421e-05	0.000248353	0.000263848	0.000570301	0.000275626	0.000754209	8.32285e-05	0.000262046	5.15745e-05	0.00084048	0.000480669	0.00183652	0.00186206	0.00377945	0.00152804	0.000674421	0.00167639	0.0020002	0.00216626	0.00183908	0.00342104	0.0011259	0.00310491	0.00163926	0.000210218	0.00272289	0.00132364	0.00221977	0.00239388	0.000117516	0.00195873	0.000149052	0.000158241
pos_3-Methylpyrrolo[1,2-a]pyrazine	0.98901	8.32443e-05	3.39663e-05	0.000139423	0.000126346	0.00017777	5.56944e-05	0.000113924	7.5866e-05	0.000107513	7.66501e-05	6.62753e-05	8.25953e-05	8.44649e-05	4.36195e-05	0.000111227	2.45635e-05	6.11003e-05	0.000138	8.57261e-05	8.34437e-05	0.00011499	2.60486e-05	0.000104526	1.74238e-05	0.000147744	0.000188549	8.10709e-05	7.04912e-05	0.000149372	0.000168463	7.18522e-05	9.21692e-05	7.77613e-05	0.000128456	7.39279e-05	0.000188484	6.7882e-05	9.11841e-05	6.85263e-05	1.89834e-05	7.34654e-05	3.2987e-05	0.000254809	0.000103179	0.000111177	9.12061e-05	0.000123304	9.88268e-05
neg_Valeric acid	0.988993	0.000955946	8.92885e-05	0.00012593	0.000233126	0.000791457	0.000908076	0.00023268	9.51271e-05	0.000287513	0.000298712	8.02795e-05	0.00129826	0.000106296	8.17825e-05	1.03719e-07	0.000138281	0.000217847	0.000600574	0.000201742	0.000181799	0.000186734	3.39414e-05	0.000735	0.000109752	0.000425353	0.00063846	0.000152384	0.000419441	7.20837e-05	3.83392e-05	7.82531e-05	6.19852e-05	0.000129024	3.72453e-05	8.21131e-05	0.000146702	1.22642e-05	0.000889357	0.000263227	0.00015608	5.81735e-05	6.23508e-06	0.000239987	6.75595e-05	0.000512415	5.07974e-05	0.000336638	0.000477944
pos_Sinapic acid	0.988973	0.000673338	0.000455857	0.000351141	0.000615067	0.00119696	0.000505786	0.000736035	0.00129066	0.000851583	0.000431985	0.000304672	0.00131232	0.000481828	0.000391898	0.000297272	0.000243356	0.00111789	0.00133925	0.000240198	0.000339752	0.000678663	0.000189923	0.000145013	0.000199662	0.000623013	0.000534532	1.96573e-06	9.38291e-07	6.66439e-08	6.84735e-06	6.13714e-08	1.72403e-06	5.97174e-06	6.6703e-06	6.79521e-06	1.30077e-07	8.38366e-06	8.05286e-08	5.7751e-08	2.57634e-08	7.00205e-08	2.40159e-06	2.8247e-06	8.33439e-08	0.0005097	9.16114e-07	0.00110875	0.000736517
pos_Pinostilbenoside	0.988866	0.000128452	8.3214e-05	0.000120041	0.000189281	0.000223842	9.95867e-05	0.000246723	0.000131335	0.000180805	0.000122943	0.000137226	0.000179453	0.000174429	0.000122887	0.0001654	5.0757e-05	0.000136982	0.000192886	8.43703e-05	0.000188633	0.000173272	8.99464e-05	0.000160012	4.77297e-05	0.000174277	0.000197869	0.000124741	0.000122884	0.000149651	0.000198233	9.33848e-05	0.000153776	0.0001106	0.000206546	0.000157169	5.50111e-05	6.5888e-05	0.000172377	0.000114494	7.35502e-05	0.000169218	7.77211e-05	0.00023151	0.000183809	0.000177456	0.000187555	0.000183805	0.000211146
neg_But-2-enoic acid	0.988519	0.000908827	0.000790155	0.00175274	0.00244218	0.00272968	0.00133662	0.00254092	0.00146536	0.00213011	0.00136596	0.00156958	0.00190252	0.00179247	0.00125751	0.00251312	0.000648259	0.00198057	0.00322514	0.00102856	0.00160122	0.00233281	0.000690294	0.0017269	0.000255376	0.00281328	0.00138334	0.000457525	0.000420876	0.000441449	0.000557612	0.000298873	0.000425043	0.000523491	0.00054814	0.000378744	0.000993437	0.000313852	0.00055628	0.000404522	6.86147e-05	0.000431339	0.000172539	0.000612342	0.00073167	0.00122727	0.000619835	0.00154352	0.00173495
pos_N-gamma-L-Glutamyl-D-alanine	0.988425	1.51356e-05	9.45169e-05	8.34503e-06	2.62059e-05	2.57169e-05	9.19889e-06	1.72082e-05	2.3535e-05	8.20422e-05	4.89626e-06	4.57777e-05	2.23245e-05	8.65153e-06	8.51616e-05	2.25209e-05	3.7539e-05	1.00518e-05	1.05887e-05	2.81592e-05	0.000158305	6.9383e-05	1.17777e-05	5.11265e-06	6.11037e-06	4.1052e-06	3.78846e-05	7.93363e-06	3.5918e-05	5.42984e-06	2.70802e-05	2.86635e-05	5.11673e-05	2.03068e-05	4.82287e-05	1.33759e-05	1.30077e-07	2.3823e-05	1.0721e-05	1.25542e-05	3.76752e-05	0.000101953	1.58181e-05	1.87274e-05	4.32215e-05	5.78844e-05	9.04713e-05	4.33485e-05	1.69347e-05
pos_N-Ornithyl-L-taurine	0.987823	1.9602e-05	3.57729e-05	0.000102787	8.70884e-06	2.02033e-05	5.72545e-05	7.95049e-06	3.04208e-05	6.2808e-05	9.86926e-06	1.06879e-05	1.80342e-05	4.16003e-06	1.5849e-05	1.0468e-05	8.14069e-05	1.7989e-05	1.26244e-05	1.80976e-05	5.9298e-05	9.20114e-06	2.81584e-05	6.58707e-06	2.42401e-05	1.15819e-05	1.878e-05	4.08245e-06	0.000113374	1.06035e-05	3.67746e-05	1.60485e-05	2.34358e-05	1.99709e-05	4.87261e-05	2.08656e-05	3.56649e-06	4.12534e-05	1.49162e-05	1.55225e-05	4.77297e-05	1.67854e-05	1.57002e-05	9.43129e-06	9.92824e-06	6.45245e-06	1.94403e-05	4.5085e-06	2.68943e-05
pos_5-(3-Pyridyl)-2-hydroxytetrahydrofuran	0.987235	4.97961e-05	7.92515e-05	0.000268665	0.000336994	0.000369339	0.000178791	0.000224211	0.000188002	0.000260602	0.000223889	0.000190671	0.000284592	0.000244057	0.000284288	0.000359207	3.7011e-05	0.00026675	0.000478306	0.000148084	0.000175413	0.000318175	6.11668e-05	0.000303094	1.93124e-05	0.000412029	0.000215434	2.17406e-05	5.89136e-06	1.96626e-05	8.75787e-06	1.31231e-05	2.67256e-05	8.52635e-06	1.66339e-05	1.67238e-05	5.70046e-05	2.29953e-05	3.00332e-05	1.61183e-05	1.18563e-05	1.64875e-05	6.33287e-06	1.51547e-05	2.91869e-05	0.000107778	2.12251e-05	0.000181998	0.000143954
neg_Petroselinic acid	0.986604	0.000111245	0.000236005	0.00110374	8.13119e-05	0.000127588	6.37074e-05	0.000160706	0.0007032	0.000142325	0.000282775	4.94328e-05	0.000136761	0.00021433	5.61906e-05	0.000142727	0.000471443	0.000695896	0.000181763	0.00160044	7.98959e-05	0.000157517	0.000646958	9.96218e-05	0.000959697	0.000118743	3.18325e-05	0.000376172	0.000526544	0.00118262	0.0004582	0.000436272	0.000834716	0.000549091	0.000548837	0.000794925	0.00145543	0.000491091	0.000479367	0.000581519	0.000398079	0.000682924	0.00044008	0.000376154	0.000497469	0.000186712	0.000317032	0.000124471	0.000226192
neg_L-Alanine	0.986297	3.13576e-05	0.000552511	0.000114647	0.000136547	9.93946e-05	5.98935e-05	6.56962e-05	0.000111506	0.000189141	4.5498e-05	0.00021456	4.38846e-05	4.06572e-05	0.00105469	7.65358e-05	7.99848e-05	4.61869e-05	9.16581e-05	9.79077e-05	0.000284897	9.05462e-05	4.92752e-05	6.23211e-05	4.80447e-05	5.12971e-05	0.000104152	4.90706e-05	3.32196e-05	6.262e-05	8.68741e-05	0.000172292	0.000256685	8.6877e-05	9.33388e-05	0.000309715	7.88288e-05	7.17392e-05	6.88409e-05	3.80011e-05	6.12957e-05	0.00031422	4.17254e-05	6.09281e-05	7.53832e-05	4.88993e-05	0.000109443	5.37316e-05	4.41032e-05
pos_Imidazole-4-acetaldehyde	0.986128	0.00116496	0.00188668	0.00356032	0.0018362	0.0014952	0.000747101	0.00139601	0.000735237	0.00245666	0.000867287	0.00233438	0.00117794	0.000764776	0.000154027	0.00218321	0.00126727	0.000291922	0.0015456	0.00267257	0.00226738	0.012095	0.000888532	7.39016e-06	0.000187057	0.000513383	0.00092414	0.000119475	0.000968505	0.000533888	0.00041484	0.00218902	0.00273997	0.00134962	0.000464785	0.00043855	0.000214427	0.000487121	0.00315319	0.000558514	0.000746311	0.00265531	0.000627293	0.00058283	0.00127698	0.00418571	0.00152606	0.00283921	0.00217729
pos_Aldosterone 18-glucuronide	0.985513	7.63555e-05	0.000105682	0.000119634	0.000215629	9.98887e-05	0.000131413	0.000316692	0.000176718	0.000238032	0.000142695	0.000173389	0.000212588	0.000207067	0.000160777	0.000208679	6.6975e-05	0.000150967	0.000254896	0.000206916	0.000250436	0.000184162	6.02727e-05	0.000215942	6.05915e-05	0.000235768	0.000238266	0.000185097	0.000130534	0.000146777	0.000177311	0.000226057	0.000282402	0.000235177	0.000100215	0.000189724	6.98579e-05	0.000171026	0.000215567	0.000136718	7.47689e-05	0.000239834	8.78391e-05	0.000265343	0.000211845	6.8358e-05	0.000185954	0.000132469	0.000263118
pos_1-Methylhypoxanthine	0.98546	4.28476e-05	7.05253e-05	6.83421e-05	7.99255e-05	3.94615e-05	2.87348e-05	1.26248e-05	1.55141e-05	5.45664e-05	7.03359e-05	0.000127062	6.21397e-05	1.61662e-05	6.11566e-06	1.15123e-05	2.49913e-05	1.60943e-05	3.60692e-05	6.08022e-05	9.40227e-05	2.08115e-05	9.87643e-06	2.93661e-05	5.21602e-06	3.35563e-05	2.70576e-05	2.17193e-05	2.17769e-05	9.04982e-06	1.1625e-05	1.37453e-05	2.00369e-05	4.68936e-05	8.45651e-06	1.69171e-05	1.64681e-05	8.25362e-06	2.87789e-05	3.81612e-05	3.09246e-05	1.23748e-05	1.10972e-05	4.09707e-05	1.62515e-05	6.03582e-05	1.24398e-05	5.86984e-05	6.26001e-05
pos_Dopamine quinone	0.985191	3.28532e-05	2.44544e-05	9.02794e-05	7.47578e-05	9.48026e-05	5.83992e-05	0.000102978	6.6741e-05	6.13371e-05	8.51624e-05	9.47466e-05	3.28532e-05	7.8451e-05	7.73695e-05	9.28026e-05	3.97326e-05	8.47394e-05	8.38443e-05	3.85175e-05	6.72251e-05	0.000120765	3.784e-05	8.51438e-05	1.48835e-05	0.000104759	7.02178e-05	1.65565e-05	2.62481e-05	2.15394e-05	2.40597e-05	3.28195e-05	8.40581e-05	2.72145e-05	3.78557e-05	2.11734e-05	5.475e-05	1.65965e-05	2.92434e-05	3.37614e-05	7.36385e-06	2.7978e-05	4.74475e-06	1.03194e-05	3.01684e-05	6.47632e-05	3.74068e-05	7.74074e-05	0.000198743
pos_Norvaline	0.985184	0.00221274	0.000777191	0.00173273	0.0012693	0.00286795	0.00155871	0.00257896	0.00145885	0.00267112	0.00213349	0.00100566	0.00314804	0.00227355	0.00396793	0.00291715	0.00105116	0.00217103	0.00320808	0.00280354	0.00380874	0.00478815	0.000976684	0.00260845	0.000327658	0.00253827	0.00293308	0.00280425	0.00241104	0.00159508	0.00159198	0.00251502	0.00204143	0.00183424	0.00231057	0.00190132	0.00286072	0.00125295	0.00267753	0.00211315	0.0014239	0.0021961	0.00105053	0.00212062	0.00409001	0.0104784	0.00465197	0.00750607	0.00410572
pos_1-Methyl-2-pyrrolecarboxaldehyde	0.98517	3.78427e-05	1.93165e-05	7.59707e-05	8.83926e-05	0.000154786	3.52291e-05	0.000172513	5.34996e-05	6.04816e-05	7.43751e-05	8.79854e-05	5.55064e-05	0.000138813	5.34565e-05	0.000159783	1.81063e-05	5.11396e-05	9.3038e-05	6.66874e-05	7.08938e-05	2.06656e-05	2.26715e-05	0.000163802	7.36195e-06	0.000148346	9.77348e-05	2.64814e-05	7.05506e-06	3.32475e-05	2.30775e-05	8.23502e-06	6.15312e-06	2.46169e-05	5.08604e-05	2.26352e-05	1.89629e-05	9.07791e-06	2.53893e-05	2.20184e-05	2.57634e-08	2.60857e-05	9.85589e-06	3.14696e-05	3.20941e-05	8.11545e-06	2.55641e-05	6.97937e-05	8.90293e-05
pos_Trans-urocanate	0.984398	0.00275512	0.00054914	0.00439149	0.000551812	0.000568005	0.00293521	0.000649696	0.000218277	0.00195959	0.00305605	0.001463	0.00230652	0.000399121	0.000298037	0.00107768	0.00023201	0.00027187	0.00174564	0.000697772	0.00391187	0.00276367	0.000112645	0.00132248	8.40983e-05	0.00103687	0.00295322	0.000157884	0.000735708	0.00257894	0.000485642	0.00101419	0.00113714	0.00195039	0.00021319	0.00143384	0.000933781	0.000146606	0.00169946	0.00100855	0.000228697	0.00117787	0.00114133	0.000528315	0.000630104	0.00360049	0.00131854	0.00262796	0.00704555
neg_Xanthine	0.984056	0.000279088	0.00561938	0.000524089	0.00115428	0.000390521	0.000714191	0.000241666	0.000686666	0.00106242	0.00102812	0.00241721	0.000519197	0.000210402	0.00120823	0.000235149	0.00185423	0.000263494	0.000199281	0.0012739	0.00147341	0.0001603	4.77565e-05	0.000216449	0.000216283	2.88584e-05	0.00111432	6.21277e-05	0.000739312	0.000124004	0.000507542	0.000427781	0.000528363	0.000255173	0.000220055	0.000418877	1.30077e-07	0.000207082	0.000147182	0.000104428	0.00028857	0.000321538	0.00214902	4.67849e-05	0.000174678	0.000477928	0.000534665	0.000126304	0.000434848
neg_Inosine	0.983888	0.00142514	0.00234147	0.00264713	0.00182354	0.00100727	0.00202772	0.000593987	0.00163883	0.00259696	0.00241963	0.00119143	0.00101258	0.000177863	0.00683906	0.00230229	0.000790181	0.0004762	0.000915315	0.00095553	0.00521948	0.000363818	0.00011221	0.00158614	0.000169993	0.000181314	0.00516611	0.000373005	0.00328079	0.000760793	0.000709618	0.00123352	0.00058958	0.00122682	0.000608826	0.00150258	6.8914e-06	0.00190143	0.00104047	0.000549811	0.00061588	0.000743752	0.0017859	0.00024539	0.000937617	0.00219587	0.00103988	0.000616952	0.00206603
neg_L-Proline	0.983191	3.7902e-05	0.000224139	8.46668e-08	4.26071e-06	9.30353e-08	5.76944e-05	1.02246e-07	6.74228e-08	0.000240693	1.94468e-05	4.90626e-05	8.0172e-05	7.11221e-08	0.000138736	1.26791e-05	0.000115654	6.40969e-08	3.4414e-05	9.90689e-05	0.000308857	5.87787e-05	3.36573e-08	8.32645e-08	1.82979e-05	9.86925e-08	6.04692e-05	6.74346e-08	6.97982e-05	6.66439e-08	1.84972e-05	4.67838e-05	6.89065e-05	5.06131e-05	9.86304e-08	0.000102776	1.30077e-07	3.00927e-06	5.64977e-05	0.000135299	9.92811e-05	0.0002799	2.86649e-05	9.2196e-08	8.49325e-05	0.000188368	0.000263783	0.000171499	0.000143051
pos_N,N-Dimethylaniline	0.982583	2.40635e-05	5.33428e-05	3.23804e-05	2.4403e-05	2.96211e-05	3.77026e-05	3.29356e-05	1.74005e-05	3.53109e-05	1.62088e-05	2.5504e-05	1.99248e-05	2.57988e-05	2.63567e-05	3.10292e-05	3.26536e-05	2.73018e-05	2.90071e-05	4.40685e-05	7.96564e-05	9.04568e-05	1.33971e-05	2.00475e-05	1.25302e-05	2.71728e-05	2.22551e-05	1.74327e-05	2.4074e-05	1.41286e-05	2.90907e-05	5.53573e-05	6.27766e-05	3.28993e-05	2.7045e-05	8.09404e-06	2.82193e-05	5.65317e-06	4.21848e-05	2.03574e-05	2.16782e-05	6.30792e-05	1.77654e-05	2.27369e-05	8.55288e-05	9.79874e-05	0.000150606	6.00638e-05	3.31459e-05
pos_N,O-Didesmethylvenlafaxine	0.982491	1.47371e-05	1.06137e-05	1.76288e-05	2.10695e-05	2.19638e-05	1.21608e-05	2.5855e-05	1.76355e-05	1.86849e-05	5.86593e-08	1.27443e-05	1.64683e-05	1.66817e-05	1.50719e-05	2.72794e-05	6.18805e-06	5.48451e-06	2.65017e-05	1.37689e-05	1.14051e-05	2.36613e-05	8.12875e-06	2.16767e-05	4.26773e-06	2.62073e-05	2.18794e-05	1.40453e-05	1.35361e-05	2.80786e-05	1.78117e-05	2.18766e-05	1.71099e-05	1.89584e-05	3.64324e-05	1.43039e-05	3.18996e-05	2.47598e-05	3.92229e-05	1.59949e-05	5.70197e-06	3.20771e-05	1.19056e-05	4.19412e-05	2.46075e-05	1.88493e-05	4.45882e-05	1.90547e-05	2.06223e-05
pos_4-Hydroxybenzylamine	0.981099	4.97069e-05	2.40727e-05	0.000150887	7.45466e-05	8.54783e-05	2.92119e-05	5.00761e-05	4.40644e-05	4.20579e-05	3.88897e-05	4.42342e-05	8.8542e-05	3.29174e-05	7.81311e-05	0.000124407	1.45252e-05	5.19029e-05	0.000111619	2.20462e-05	6.34593e-05	0.000104883	1.63648e-05	2.64002e-05	1.58442e-05	0.000154831	9.09687e-05	1.67156e-05	1.85867e-05	6.66439e-08	4.20188e-05	2.32678e-05	3.58893e-05	3.71981e-05	5.96033e-05	3.77348e-05	6.72795e-05	3.69383e-05	2.61183e-05	4.90902e-05	1.32678e-05	2.4676e-05	1.97299e-05	4.02714e-05	5.76785e-05	1.90494e-05	2.62587e-05	1.95986e-05	3.85686e-05
neg_Creatinine	0.981068	0.00113218	0.000447436	0.000595789	0.000397213	0.0012255	0.000401336	0.000297904	0.000288618	0.000560132	0.000296799	0.000468305	0.000267985	0.000190516	0.00464963	0.000200595	0.00049124	0.000414706	0.000386437	0.000502502	0.000676881	0.000129164	0.000307495	0.000429355	0.000268462	9.30494e-05	0.000529301	0.000870475	0.000246054	0.000119275	0.000412744	0.000200422	0.000247926	0.000293334	0.000457707	0.00168107	1.30077e-07	0.000302937	0.00066176	0.000247424	0.000177276	0.00388849	0.000260109	0.000394746	0.00031288	0.000419874	0.000546495	0.000353591	0.000369371
pos_1,3,5-Trihydroxybenzene	0.981048	9.47223e-05	8.11146e-05	9.46402e-05	0.000194945	0.000236675	0.000103513	0.000229807	0.000125918	0.000141064	6.66568e-05	0.000101742	0.000166253	0.000153493	5.88317e-05	0.000292471	4.62823e-05	0.000163769	0.000346472	9.07634e-05	9.20926e-05	0.000154962	5.50572e-05	0.000176694	4.77072e-05	0.000199426	0.000141841	6.74346e-08	5.3706e-08	6.66439e-08	7.24449e-08	6.13714e-08	2.27333e-06	7.89883e-08	9.86304e-08	7.13372e-08	1.30077e-07	5.94836e-08	8.05286e-08	5.7751e-08	2.57634e-08	7.00205e-08	3.6016e-08	9.2196e-08	8.33439e-08	3.53141e-05	8.07256e-08	4.3687e-05	0.00013645
pos_L-Palmitoylcarnitine	0.980998	0.000385237	0.00393665	0.00113222	0.000667972	0.000562456	0.00114647	0.000494843	0.00096468	0.000592814	0.00180699	0.000813789	0.000390502	0.00032008	0.00015637	0.000242168	0.000790502	0.000183676	0.000261868	0.00330981	0.00110155	0.000159073	0.000381718	0.000512496	0.00058417	8.00002e-05	0.00062386	0.000230404	0.00224766	0.000442493	0.000701584	0.00132916	0.00134651	0.000511722	0.0010374	0.000864609	4.40214e-06	0.000564064	0.000527978	0.000474918	0.000770579	0.000393168	0.00210731	0.000219913	0.00043579	0.000164063	0.000587699	0.000235893	0.000248143
pos_beta-Citraurinene	0.980965	4.82239e-07	3.52383e-08	8.46668e-08	2.33432e-07	3.25436e-07	4.48019e-08	1.02246e-07	6.74228e-08	8.42596e-08	5.86593e-08	2.162e-07	6.47266e-08	7.11221e-08	5.70806e-08	4.73106e-07	3.11377e-08	6.40969e-08	4.10115e-07	2.11514e-07	6.86431e-08	8.44647e-08	3.36573e-08	3.29407e-07	7.46243e-07	9.86925e-08	3.82367e-07	6.74346e-08	5.3706e-08	6.66439e-08	7.24449e-08	6.13714e-08	6.71453e-08	7.89883e-08	9.86304e-08	7.13372e-08	1.30077e-07	5.94836e-08	8.05286e-08	5.7751e-08	1.10437e-07	7.00205e-08	3.6016e-08	9.2196e-08	8.33439e-08	7.20107e-08	8.07256e-08	3.00327e-07	2.78822e-07
pos_Laccarin	0.980841	2.7385e-05	1.67708e-05	3.13205e-05	3.40249e-05	3.51525e-05	1.51804e-05	3.76138e-05	1.81963e-05	2.98528e-05	1.91664e-05	2.20726e-05	2.56355e-05	3.27935e-05	2.20242e-05	3.3613e-05	8.63032e-06	2.91034e-05	3.96621e-05	1.85567e-05	1.20501e-05	3.17454e-05	1.41149e-05	3.24767e-05	6.34309e-06	3.94256e-05	2.23991e-05	1.25468e-05	1.25956e-05	1.54788e-05	2.15172e-05	1.07196e-05	1.24099e-05	1.517e-05	3.72398e-05	1.53785e-05	2.82325e-05	1.59276e-05	1.7872e-05	1.35331e-05	1.12329e-06	1.67134e-05	3.92147e-06	2.26113e-05	2.37349e-05	2.46323e-05	1.51057e-05	2.7055e-05	2.81951e-05
pos_28-Norcyclomusalenone	0.980763	0.000158689	2.70941e-05	7.46479e-05	0.000255521	0.000415138	0.000129106	0.000472331	0.000221609	0.000208387	0.000164379	0.000291729	0.000299001	0.000129426	0.000184329	0.00034972	9.07524e-06	0.000266747	0.00032885	4.97967e-05	0.000108176	0.000370249	1.94968e-05	0.000119531	2.59303e-05	0.000560887	0.000260452	0.000266837	0.000114154	0.000229946	0.000326378	0.000257624	0.000251588	0.000268707	0.000271942	0.000262281	0.000420684	0.000309029	0.000283702	0.000275477	6.76375e-05	0.000197315	4.9784e-05	0.00044751	0.000242827	0.000200956	0.00013122	0.000302297	0.000291694
pos_2(N)-Methyl-norsalsolinol	0.980025	2.24235e-05	9.33665e-06	4.59744e-05	2.60337e-05	2.84811e-05	1.53248e-05	4.86283e-05	1.75708e-05	2.86694e-05	2.26176e-05	4.42893e-05	3.77072e-05	4.91364e-05	1.80532e-05	8.33378e-05	1.09848e-05	2.74158e-05	9.41745e-05	2.50964e-05	1.89745e-05	6.07404e-05	1.2449e-05	2.52023e-05	5.30761e-06	3.63624e-05	1.63822e-05	1.77184e-05	2.16055e-05	2.33798e-05	1.12346e-05	1.07309e-05	2.11992e-05	3.16859e-05	2.33116e-05	1.79613e-05	3.50176e-05	1.33313e-05	1.43789e-05	1.41266e-05	3.22065e-06	1.55856e-05	1.01123e-05	2.37435e-05	2.56478e-05	8.58243e-06	2.33072e-05	1.98123e-05	3.63704e-05
pos_4-Deoxyerythronic acid	0.979788	4.63966e-05	2.40566e-05	8.92665e-05	6.57768e-05	8.20852e-05	3.03447e-05	0.000121695	4.97701e-05	6.31001e-05	4.90852e-05	4.12127e-05	4.48234e-05	6.47092e-05	5.6069e-05	0.000100074	3.57843e-05	6.85049e-05	0.000111672	4.06988e-05	5.21493e-05	7.93344e-05	2.32737e-05	6.97189e-05	1.13668e-05	9.43495e-05	6.59564e-05	5.71454e-05	8.89433e-05	5.40186e-05	5.19942e-05	2.91722e-05	7.45714e-06	4.4007e-05	5.89e-05	5.50182e-05	0.000183909	4.39721e-05	8.94298e-05	3.61448e-05	1.20532e-05	5.44025e-05	2.55745e-05	6.77432e-05	6.74301e-05	4.722e-05	7.24334e-05	8.15006e-05	6.15944e-05
pos_(+)-2,3-Dihydro-3-methyl-1H-pyrrole	0.978972	9.23495e-05	2.53566e-05	0.000823785	1.79844e-05	0.000151853	2.32204e-05	1.88389e-05	8.49844e-06	1.6339e-05	0.000881097	1.20466e-05	0.000240429	1.39176e-06	5.29121e-05	3.07649e-05	4.83569e-05	2.45539e-06	5.56035e-05	1.95025e-05	3.12483e-05	2.83527e-05	1.49631e-05	0.000158871	1.40266e-05	8.3698e-05	0.000472567	7.53679e-05	1.10138e-05	7.22125e-06	1.58595e-05	3.54101e-05	1.73817e-05	3.85391e-05	1.77221e-05	5.68362e-05	3.99789e-06	7.18855e-06	3.91121e-05	0.00020739	8.77772e-06	4.15452e-06	6.1004e-07	0.000291229	9.07328e-06	9.17442e-05	8.07256e-08	9.85936e-05	0.000298732
pos_Aeglin	0.978571	5.12746e-05	1.73277e-05	2.09417e-05	4.50438e-05	6.40538e-05	1.98801e-05	3.17191e-05	2.1299e-05	2.17222e-05	1.10915e-05	1.87048e-05	3.94616e-05	2.49733e-05	5.40352e-06	2.45992e-05	1.44517e-05	2.09725e-05	4.15705e-05	1.32435e-05	1.23906e-05	2.92811e-05	1.2612e-05	3.31624e-05	1.05546e-05	4.5016e-05	6.79504e-06	6.74346e-08	5.3706e-08	1.23543e-06	7.24449e-08	4.56372e-07	6.71453e-08	7.89883e-08	1.10792e-06	7.13372e-08	1.30077e-07	5.94836e-08	8.05286e-08	5.7751e-08	2.57634e-08	1.46517e-06	3.93373e-07	8.58832e-07	8.33439e-08	3.48066e-05	8.07256e-08	4.3904e-05	2.72246e-05
neg_D-Xylose	0.977734	0.000232112	3.9976e-05	0.000164109	0.000218411	0.000159701	0.00031533	0.000929036	0.000115406	0.000296803	0.000211019	7.87701e-05	0.000216111	0.000416095	0.00014956	0.00565584	0.000316068	0.000742287	0.000483759	0.000251153	0.000206394	0.000286039	7.30374e-05	0.000292823	0.000170457	0.000203107	0.000520141	0.000767214	0.00021036	0.000176013	0.000236204	0.00027399	0.000354453	0.000561594	0.000345747	0.000212376	2.99624e-05	0.000289495	0.000530719	0.000146568	0.000185072	0.000775477	5.69144e-05	0.000214965	0.0032555	0.000382092	0.00452652	0.000367767	0.000957534
pos_PC(22:6(4Z,7Z,10Z,13Z,16Z,19Z)/18:3(6Z,9Z,12Z))	0.977465	6.82881e-05	4.57843e-05	3.17262e-05	2.97931e-05	1.79983e-05	2.12937e-05	2.65487e-05	6.07088e-05	1.37798e-05	1.23085e-05	2.54706e-05	1.75091e-05	3.93645e-05	1.16413e-05	1.65268e-05	2.37957e-05	1.99112e-05	1.2702e-05	1.85375e-05	3.96266e-05	2.11502e-05	2.55746e-05	3.28949e-05	2.18044e-05	4.99641e-05	2.498e-05	3.26608e-06	9.84839e-07	4.72128e-06	7.24449e-08	3.54503e-05	8.36607e-07	7.89883e-08	9.86304e-08	7.13372e-08	1.0506e-06	1.63884e-06	1.81753e-06	1.00286e-06	2.57634e-08	1.52187e-06	9.32777e-07	9.2196e-08	8.33439e-08	5.14111e-05	9.78048e-07	9.30315e-05	6.11753e-05
neg_L-Erythrulose	0.977163	0.000405763	0.000476826	0.000207982	0.000622243	0.000806626	0.000441249	0.000583097	0.000174809	0.00049239	0.000276989	0.000644971	0.000754209	0.000940368	0.00105779	0.000999104	0.000845644	0.0016214	0.000561236	0.000378884	0.000283212	0.00258714	0.000205156	0.000297203	0.000384949	0.00063369	0.000351547	0.000244338	0.000262274	0.000186263	0.000199827	0.000275079	0.000270145	0.000110503	0.000273713	0.000224163	0.000137147	0.000152331	0.000126315	0.000146454	0.000198661	0.000331107	0.000414468	0.000204536	0.000297993	0.000396927	0.000339447	0.000394093	0.000279416
neg_1,11-Undecanedicarboxylic acid	0.977081	0.000557617	0.000326055	0.000829233	0.000719985	0.000581286	0.000254461	0.000671593	0.000421656	0.000562952	0.000441404	0.00052732	0.000659623	0.0006022	0.000512216	0.00064163	0.000247495	0.000491728	0.000820723	0.00038001	0.000751098	0.000629004	0.000195888	0.000583812	0.000123383	0.00071008	0.000329623	0.000139571	5.10138e-05	9.83931e-05	0.000158386	0.000247379	0.000105732	0.000241695	0.000115004	6.3315e-05	0.000328528	0.000134291	6.80774e-05	0.000116486	7.82539e-05	0.000108696	7.20692e-05	0.000224023	0.000129868	0.000409733	7.53828e-05	0.000431333	0.000499619
pos_4-Aminobutyraldehyde	0.976957	0.000169985	0.000129324	0.000335814	0.000139701	0.000268076	0.000122668	0.000241184	0.000196453	0.000222338	0.000129209	0.000186715	0.000266563	0.000147543	0.000119301	0.00021968	4.65229e-05	0.00014373	0.000390017	0.00037932	0.00012075	0.000496734	0.000145744	0.000351184	4.11663e-05	0.000512175	0.000455142	0.00185384	0.00100313	0.00142194	0.00170249	0.00113712	0.00157557	0.00185142	0.00182331	0.00110746	0.00256832	0.00173308	0.00133652	0.00167936	0.000606828	0.00127649	0.000554713	0.00166246	0.00218643	0.000145172	0.000972525	0.000175034	0.000190142
pos_1,2,3,4,5,6-Hexahydro-5-methyl-7H-cyclopenta[b]pyridin-7-one	0.976583	6.88532e-05	3.89832e-05	0.000107549	0.00010055	0.000121049	5.57477e-05	0.000134358	8.15863e-05	9.66641e-05	7.33226e-05	8.3125e-05	7.61583e-05	8.45259e-05	6.82927e-05	0.000131199	3.49157e-05	8.92674e-05	0.000147983	6.49434e-05	4.71025e-05	9.52921e-05	3.387e-05	9.71786e-05	1.96534e-05	0.000123089	9.38715e-05	0.00185944	0.000947354	0.00134409	0.00204574	0.00124316	0.00206002	0.00196985	0.00137798	0.00126011	0.00263199	0.0021415	0.00129353	0.00215117	0.000866727	0.00126506	0.000576736	0.00162179	0.00216423	7.7317e-05	0.000835489	7.85609e-05	9.3734e-05
pos_3-Carbamoyl-2-phenylpropionaldehyde	0.976323	0.000255204	8.14679e-05	0.000320866	0.00032893	0.00041955	0.000141107	0.000291275	0.000205992	0.000267279	0.000148874	0.000223015	0.000266351	0.000310244	0.000136475	0.000358056	4.89339e-05	0.000254657	0.00050941	0.000121978	0.00010604	0.000307283	0.000105854	0.000301436	4.09445e-05	0.000435432	0.000185794	2.52101e-05	2.0777e-05	2.62449e-05	2.56114e-05	3.03909e-05	3.11456e-05	2.93016e-05	3.59511e-05	2.95249e-05	4.33018e-05	2.64617e-05	3.37769e-05	2.22908e-05	1.41961e-05	2.83014e-05	1.44792e-05	3.24372e-05	3.42154e-05	0.00015625	3.25042e-05	0.000275971	0.000181432
pos_3-Dehydroxycarnitine	0.975732	0.00368902	0.00175978	0.000306439	0.000302807	0.00334266	0.00189917	5.93609e-05	0.000257093	0.00118551	0.00180003	0.000312627	0.00495909	0.000184817	0.0052205	0.000274739	0.000925395	0.00307218	0.00132921	0.00230238	0.0152177	0.00164661	0.000724939	0.00176395	0.000776711	0.000547723	0.000878884	0.00235745	0.00218668	0.000233406	0.000350722	0.00467378	0.00252354	0.0014979	0.000167917	0.00185899	0.000120417	0.000179083	0.000129019	0.00132623	0.0032567	0.00028286	0.00015767	0.00123894	0.000213992	0.00407707	0.000381095	0.00334111	0.0035825
pos_3-Methyldioxyindole	0.974745	8.33455e-05	1.52224e-05	0.000107129	0.000133802	0.00020427	8.40008e-05	0.000135058	0.000123377	0.000134307	8.05439e-05	5.68471e-05	0.000184386	0.000136103	3.97993e-05	0.00021814	6.96885e-05	0.000115957	0.000268798	8.31232e-05	5.91262e-05	0.000136981	8.50947e-06	0.000168498	5.04823e-05	0.00012079	8.08022e-05	0.000106921	1.25437e-05	1.65805e-05	6.16609e-06	2.66791e-05	1.72088e-05	0.000263488	9.86304e-08	0.000172636	1.17919e-05	8.24326e-06	8.25491e-06	3.06852e-05	6.78798e-05	0.000124534	6.38586e-06	3.42963e-05	0.000231739	0.000165093	0.000651869	0.000175457	0.000184558
pos_PI(22:5(4Z,7Z,10Z,13Z,16Z)/16:0)	0.974265	5.48994e-05	4.17369e-05	1.5744e-05	1.43094e-05	1.75276e-05	8.37418e-06	1.33693e-05	5.23516e-05	7.61688e-06	5.93928e-06	8.63631e-06	1.20785e-05	1.89937e-05	7.11422e-06	8.88539e-06	1.88948e-05	1.0605e-05	1.08422e-05	8.45314e-06	4.06069e-05	1.49954e-05	5.55928e-06	1.82673e-05	1.37921e-05	1.64931e-05	8.66874e-06	2.2368e-06	2.32518e-07	1.65077e-06	7.24449e-08	2.96807e-07	4.18269e-07	1.03949e-05	2.82718e-06	1.16715e-06	3.14635e-06	3.43441e-07	1.62852e-06	3.88848e-06	2.57634e-08	2.27394e-06	3.99171e-07	4.84182e-06	8.33439e-08	4.17793e-05	8.07256e-08	5.24178e-05	6.38681e-05
pos_LysoPE(15:0/0:0)	0.973981	0.000107707	5.55336e-05	0.000704467	1.20044e-05	4.01014e-06	0.000648673	1.0278e-05	0.00011933	6.29044e-05	0.000794711	1.99292e-05	0.000682279	2.09867e-05	0.00157292	4.47824e-05	1.05688e-05	2.8936e-05	0.000160662	0.000656602	0.000185221	1.6113e-05	0.000179884	0.000460795	8.01287e-05	0.000155651	0.00375236	0.000117531	0.000525583	0.000378649	8.19245e-05	7.19485e-05	8.82729e-06	0.00380177	5.24703e-05	0.000544092	4.53385e-06	0.000384764	0.00167597	6.57196e-05	0.00041859	0.000285453	4.41237e-05	0.000110245	0.000416574	0.000108257	0.00018535	5.51566e-05	0.000591124
pos_3-Mercaptohexyl pentanoate	0.972866	5.74862e-08	3.13978e-06	2.10589e-06	1.52373e-06	2.89267e-06	1.94906e-06	2.91742e-06	6.74228e-08	1.03859e-06	2.51428e-06	3.20166e-06	6.47266e-08	4.11484e-06	4.42632e-07	2.69823e-06	1.49301e-06	4.28651e-07	3.24504e-06	1.46096e-06	3.80835e-06	1.93785e-06	1.87179e-06	3.76073e-06	1.21499e-07	3.2504e-06	1.6943e-06	6.74346e-08	5.3706e-08	6.66439e-08	7.24449e-08	6.13714e-08	6.71453e-08	7.89883e-08	9.86304e-08	7.13372e-08	1.30077e-07	5.94836e-08	8.05286e-08	5.7751e-08	2.57634e-08	7.00205e-08	3.6016e-08	9.2196e-08	8.33439e-08	9.076e-07	8.07256e-08	1.00957e-06	4.15674e-07
pos_Oleamide	0.971866	4.33992e-05	0.000224645	6.38271e-05	6.55121e-05	9.7528e-05	0.00029247	5.74279e-05	0.00016352	9.55342e-05	0.00029801	7.38516e-05	0.000105019	9.72975e-05	0.000157241	8.30403e-05	0.000385546	1.5386e-05	8.75445e-05	0.000374125	0.000232432	4.96919e-05	8.63905e-05	0.000100565	0.000183973	1.85084e-05	0.000119876	9.14114e-05	0.000328155	0.000143909	0.000136641	0.000317846	0.000109836	0.000172543	8.46864e-05	8.65385e-05	1.30077e-07	0.000231021	0.000100036	5.35978e-05	0.000586865	0.000116087	0.00228421	6.74242e-05	8.82552e-05	0.000144999	0.000250267	0.000145482	0.000104383
pos_Phytosphingosine	0.97142	3.29557e-05	2.21116e-05	5.3346e-05	5.01781e-05	4.49613e-05	3.08766e-05	6.97122e-05	3.94948e-05	4.97721e-05	2.61779e-05	5.65517e-05	4.25773e-05	4.37902e-05	3.57184e-05	5.92989e-05	1.81195e-05	7.7303e-05	5.98201e-05	3.49466e-05	3.55326e-05	5.57838e-05	2.08834e-05	4.29214e-05	1.27246e-05	7.82961e-05	5.33432e-05	0.0117543	0.0290561	0.0147521	0.0189794	0.003089	0.0154854	0.0156706	0.0299173	0.0192234	0.00809231	0.0121319	0.0200577	0.010919	0.00819567	0.0151673	0.0101669	0.0178659	0.0212161	3.47999e-05	0.0249094	4.17371e-05	5.22163e-05
neg_9,10-DHOME	0.971114	0.000764176	0.000440182	0.000600565	0.000493289	0.00109999	0.000251211	0.000594702	0.000369892	0.00039577	0.00021371	0.00033785	0.000272554	0.000703473	0.000136442	0.000496099	0.000190557	0.000461102	0.000703678	0.000383996	0.000466675	0.000279658	0.000177257	0.000649478	0.000155676	0.000989689	0.000342346	0.000844089	0.000545009	0.00136696	0.000794057	0.000841683	0.000739704	0.000987925	0.00139432	0.00189791	0.00286418	0.000609061	0.000905628	0.000652711	0.00012876	0.000836171	0.000559873	0.00122911	0.000694435	0.000917948	0.000478101	0.000848263	0.000279533
pos_Isolariciresinol 9'-O-alpha-L-arabinofuranoside	0.971074	0.00018446	0.000121066	0.000313177	0.000262575	0.000310297	0.00015119	0.000369041	0.000190582	0.000267259	0.000206428	0.000183593	0.000242005	0.000234117	0.000175685	0.000246678	6.88303e-05	0.000175037	0.000273305	0.000215749	0.000276622	0.00027812	0.000118115	0.000246054	6.61927e-05	0.000233005	0.000283132	0.000191303	0.000152499	0.000181855	0.000234415	0.000244918	0.000324418	0.000308306	0.000314437	0.000226835	9.06562e-05	0.000229271	0.000260538	0.000166466	9.6476e-05	0.000214872	0.000108694	0.000391826	0.000236452	0.00028966	0.000231694	0.000274536	0.000313212
pos_Pipecolic acid	0.970628	4.23566e-05	0.000327073	3.56831e-05	3.28147e-05	0.000103219	0.000119639	4.57663e-05	1.10632e-05	6.23334e-05	9.96158e-05	3.02177e-05	7.85392e-05	3.69302e-05	0.000376504	4.80069e-05	0.000537015	4.14943e-05	0.00013563	5.68291e-05	0.000104431	0.000198544	0.000106358	8.10572e-05	0.000122976	4.67608e-05	8.45901e-05	0.000317514	0.000284199	0.000164059	0.000343263	0.00021608	0.000198873	0.000348127	0.000230532	0.000199064	0.000607476	0.000292121	0.000211054	0.00025558	0.000175239	0.000213831	4.79075e-05	0.000287446	0.000369489	9.40273e-05	0.000135667	7.00678e-05	4.83451e-05
pos_LysoPE(16:0/0:0)	0.969928	0.000556323	0.00032498	0.00347966	0.000248979	0.000358041	0.00236122	0.000440897	0.00158328	0.00189161	0.00382618	0.000552022	0.0033028	0.0011239	0.0103119	0.00105809	0.00064853	0.00426761	0.00106122	0.00450963	0.00092011	0.000590545	0.00167	0.00206575	0.00354525	0.000901106	0.00968778	0.00283689	0.00200863	0.000984089	0.000605947	0.000450547	0.000327112	0.00738009	0.000145906	0.0057018	7.20302e-05	0.000965204	0.00376099	0.000682697	0.00213692	0.00340419	0.000449807	0.000799801	0.00148691	0.000434124	0.00107539	0.000382829	0.00270612
pos_PE(P-18:1(11Z)/22:1(13Z))	0.969141	9.33207e-07	3.1879e-05	9.61487e-06	4.29288e-06	5.72901e-06	1.71758e-05	2.79883e-06	1.01761e-05	2.25548e-05	1.07866e-05	7.12706e-06	8.03522e-06	2.29489e-06	4.45818e-06	6.21618e-06	2.44965e-05	4.13923e-06	6.56227e-06	1.77928e-05	1.17423e-05	1.33066e-06	3.18512e-06	2.51085e-06	1.24634e-06	9.86925e-08	9.15011e-06	0.000121055	5.25059e-05	0.000129052	8.3873e-05	9.16995e-05	9.41079e-05	0.000108404	6.55733e-05	8.17123e-05	0.000188706	9.21182e-05	9.71073e-05	0.000104999	8.64896e-05	7.51892e-05	2.57592e-05	0.000117791	8.4375e-05	7.1058e-06	2.66858e-05	4.53316e-06	7.76308e-06
pos_Adrenochrome	0.967664	0.000218194	2.11255e-05	5.70553e-05	6.7938e-05	0.000162975	6.75805e-05	0.000149427	2.42076e-05	6.82593e-05	4.51683e-05	6.04694e-05	0.00014958	0.000174747	9.63858e-05	0.000255891	1.86463e-05	0.00010228	0.000250535	3.13558e-05	3.75311e-05	0.000144113	1.30196e-05	0.000174786	2.00078e-06	0.000378159	0.000124639	5.29573e-06	1.21302e-05	1.17914e-05	2.5691e-05	2.5819e-05	2.23934e-05	5.61501e-06	7.2445e-06	3.67492e-05	1.68921e-05	4.04256e-05	1.72092e-05	5.30083e-06	1.51734e-05	2.23123e-05	5.90634e-06	8.50928e-06	6.46568e-06	0.000147861	1.08983e-05	0.000153253	0.000124295
pos_L-Acetylcarnitine	0.966147	5.87639e-05	0.00060852	0.000190697	0.000209776	8.29998e-05	6.62237e-05	8.98213e-05	0.000210147	0.000195795	0.000123717	0.000191485	6.78866e-05	6.11463e-05	6.92107e-05	0.000107107	0.000155665	0.000115781	0.0001134	0.000206812	0.000116559	8.96496e-05	6.57883e-05	4.68495e-05	7.24661e-05	9.67802e-05	0.000121322	6.03313e-05	1.14019e-05	6.79818e-05	6.32461e-05	0.000327257	0.000329767	0.000106237	9.93823e-05	0.000125078	0.000102238	9.7327e-05	9.56665e-05	4.78361e-05	6.96423e-05	0.000137479	1.74644e-05	6.46792e-05	0.00013636	5.52203e-05	0.000119725	5.57305e-05	0.000115207
pos_5'-Methylthioadenosine	0.965814	0.000413275	0.000488192	0.000504277	0.000161683	3.03097e-05	0.00011925	5.77034e-05	0.000215547	0.000286631	0.000258777	0.000196607	0.000244622	2.63381e-05	0.000874439	0.000194318	9.09078e-05	4.92512e-05	8.25169e-05	0.000332064	0.00163559	0.000231364	4.72867e-05	0.000159869	7.79677e-05	4.03021e-05	0.00137249	6.65836e-05	0.000832854	0.000177854	0.000504302	0.000720238	0.000282366	0.00050538	0.000749735	0.000263484	1.30077e-07	0.000763619	0.000583348	0.000142794	0.000237525	0.00057705	0.000115916	0.000199741	0.000527157	0.00050569	0.000836954	0.000197643	0.000560868
pos_Aminoacetone	0.965738	0.0002269	0.000162966	0.000339641	0.000373193	0.000404326	0.000155935	0.000418481	0.000302194	0.000369503	0.000288438	0.000233002	0.000220937	0.000208707	0.000221434	0.000287809	0.000157362	0.000211587	0.00050161	0.000236229	0.000282435	0.000316151	0.000141753	0.000229365	7.37911e-05	0.000254295	0.000268622	0.000142068	0.000250028	0.000317148	0.000309532	0.000294338	0.000366817	0.000400239	0.000497217	0.000357968	0.000663263	0.000170642	0.000356925	0.000164857	4.19304e-05	0.000276367	0.000154854	0.000383303	0.000350147	0.000318104	0.000329336	0.000252328	0.000290387
neg_(10E,12Z)-(9S)-9-Hydroperoxyoctadeca-10,12-dienoic acid	0.96548	0.000495109	0.000260829	0.000197954	0.000123845	0.000293662	0.000135899	9.23428e-05	0.000424946	0.000326614	3.00902e-05	5.72242e-05	3.0589e-05	0.000149416	0.000209303	0.000129786	0.000226955	0.000252954	1.59374e-05	8.79536e-05	0.00177406	6.97823e-05	0.000601687	0.000160123	0.00182624	9.96576e-05	0.000164213	0.000851617	0.000600683	0.00100861	0.00121374	0.000859111	0.000754671	0.000699221	0.00177146	0.0011988	0.00202684	0.000557435	0.000961645	0.000997685	0.000213624	0.000939393	0.000297331	0.00144678	0.00179046	0.000363778	0.000513345	0.000552104	0.000434694
neg_(R)-3-Hydroxy-tetradecanoic acid	0.965398	0.00144867	0.000464263	0.000298317	0.000681299	0.000951972	0.000574283	0.000760146	0.00126988	0.000765592	0.000321628	0.000615911	0.000667277	0.000509512	0.000287559	0.000488652	0.000742092	0.000447675	0.000791124	0.000386906	0.000307503	0.000781597	0.000250736	0.000501884	0.000488143	0.00103714	0.0007948	0.000281324	0.000163348	0.000247787	0.00016096	0.000173716	0.000186528	0.000248118	0.000235478	0.000270578	0.000673629	0.000254421	0.000250642	0.000210045	7.16811e-05	0.000236959	0.000117671	0.000225432	0.000210616	0.00140265	0.000150625	0.00207064	0.000934531
pos_Cholesterol	0.965386	0.000289447	0.000518766	0.000301289	0.000410618	0.00020299	0.000288607	0.000384853	0.000227636	0.000604134	0.000225279	0.000475395	0.000313325	0.000219218	0.000285877	0.000245019	0.000307949	9.74536e-05	0.000253575	0.000338833	0.000795379	0.000241006	8.03206e-05	0.00012554	0.000157799	0.000244637	0.000693174	0.0001307	0.00015347	0.000301353	0.000386478	0.000544466	0.000539736	0.000453548	0.00051153	0.000266342	8.19436e-05	0.000255478	0.000333937	0.000333691	0.000285319	0.000306486	0.000144979	0.000647602	0.000340921	0.000338908	0.00042727	0.00041108	0.000562205
pos_Deoxyadenosine	0.963483	0.00596155	9.41543e-05	2.90765e-06	1.40091e-05	5.00893e-06	0.000811216	5.92389e-06	8.91061e-07	8.36206e-07	0.00511732	5.64288e-07	0.000212125	1.76337e-06	0.00204766	4.87123e-06	7.93588e-05	2.02661e-05	7.45003e-06	0.000933026	0.000264238	1.5514e-05	3.29937e-06	0.00242251	5.59726e-06	0.000259438	0.00267756	3.38611e-06	0.00199909	0.000123889	6.15048e-07	0.000426003	6.71453e-08	0.0016374	7.6592e-06	0.00163159	1.25143e-05	1.37908e-06	0.00528306	0.000156759	8.73665e-05	0.00180123	3.6016e-08	0.000266035	0.00549231	0.0012704	0.00152233	0.000751499	0.00748795
pos_Isonicotinic acid	0.963427	1.28311e-05	3.12585e-05	0.000105619	4.61528e-05	5.11232e-05	2.61849e-05	8.08666e-05	3.26301e-05	4.08468e-05	6.75566e-05	7.59114e-05	3.4349e-05	9.57184e-05	6.31814e-05	7.24894e-05	1.16622e-05	2.24638e-05	0.000100277	4.11541e-05	5.10888e-05	0.000101954	1.9926e-05	0.000101519	1.50076e-06	8.12766e-05	4.1023e-05	6.74346e-08	2.69745e-06	9.3764e-06	7.24449e-08	6.53128e-06	4.44049e-06	6.41775e-06	1.54343e-05	2.52911e-06	1.35111e-05	3.83306e-06	8.05286e-08	1.56576e-06	1.8705e-06	7.00205e-08	5.37294e-06	2.42098e-06	4.21175e-06	4.69375e-05	9.3439e-06	6.27697e-05	8.23501e-05
neg_Esculentic acid (Diplazium)	0.962791	0.00106755	0.000873442	0.00166802	0.00166858	0.00162423	0.000747399	0.00170318	0.000975853	0.00139762	0.0011514	0.00147465	0.00141143	0.0019806	0.00103056	0.0017424	0.000416916	0.00140279	0.00146501	0.00124715	0.00141017	0.00172642	0.00076663	0.00182156	0.000375252	0.00218574	0.0012667	0.000196165	0.000112954	0.000197959	0.000193782	0.000210703	0.000176756	0.000244372	0.000218839	0.000310849	0.000364536	0.000211016	0.000132533	0.000179223	5.86122e-05	0.000144093	4.71525e-05	0.000286493	0.000116795	0.00150603	5.91923e-05	0.00191012	0.00159965
neg_Pentadecanoic acid	0.962543	0.00493679	0.000943535	0.0017741	0.00216326	0.00274313	0.00138799	0.00224702	0.0036839	0.00189117	0.00155181	0.00158124	0.00251986	0.00247392	0.00176998	0.00169604	0.0014385	0.00113146	0.00238244	0.00185525	0.00143606	0.00208304	0.00075747	0.00271508	0.000780079	0.00309256	0.00305703	0.00192338	0.00142347	0.00150553	0.00181226	0.00184035	0.00201493	0.00389248	0.00218872	0.00188075	0.00404748	0.00141259	0.00281735	0.00191393	0.000995545	0.00193122	0.000771409	0.00280513	0.00261956	0.00526727	0.00171744	0.00620768	0.00428768
neg_(2E,4E)-2,4-Hexadienoic acid	0.961762	6.92297e-05	6.04009e-05	0.000177867	0.000208936	0.000196852	9.32834e-05	0.000246414	0.000114312	0.000168711	8.33e-05	0.000145907	0.000131042	0.000130517	0.000111157	0.000199255	4.79922e-05	0.000181641	0.000263335	8.71133e-05	0.000128507	0.000162566	6.14747e-05	0.000127489	2.31399e-05	0.000231089	0.000121309	4.54933e-05	3.5976e-05	4.96708e-05	4.55759e-05	4.33228e-05	4.99166e-05	5.71346e-05	7.83927e-05	4.64805e-05	8.798e-05	4.37655e-05	5.91628e-05	4.29978e-05	1.55043e-05	5.36281e-05	2.92537e-05	5.8422e-05	6.2307e-05	6.62761e-05	8.18743e-05	7.15248e-05	0.000145505
neg_Maslinic acid	0.960849	0.00253698	0.00330977	0.00662452	0.00734116	0.00720321	0.00418745	0.00999337	0.00325717	0.00521788	0.00602006	0.00703218	0.00699828	0.00834966	0.00409051	0.00829806	0.00151598	0.00600629	0.00685758	0.00491128	0.00360969	0.00782917	0.00251096	0.00789483	0.00091127	0.0124481	0.00690519	0.00398688	0.0020596	0.00298136	0.00287832	0.0032691	0.00327284	0.00262806	0.00298285	0.00394786	0.00446177	0.00323071	0.00350631	0.00333622	0.000937024	0.00287715	0.000902118	0.00366489	0.00272313	0.00429513	0.00181478	0.00585177	0.0043155
pos_(1S,2S,4R,8S)-p-Menthane-1,2,8,9-tetrol 2-glucoside	0.960355	2.04367e-05	2.56409e-05	1.84427e-05	5.13306e-07	1.1072e-05	2.56217e-05	1.09538e-06	6.64275e-07	4.55476e-05	1.22318e-05	3.90216e-06	0.000124963	7.11221e-08	6.64455e-05	1.03719e-07	3.11377e-08	6.40969e-08	0.000113378	2.52599e-05	6.7619e-05	2.77796e-05	4.44562e-06	6.60397e-06	7.7601e-07	2.86683e-05	7.13996e-06	2.43426e-06	1.94542e-05	9.64231e-06	1.37544e-05	2.07951e-06	3.64453e-05	4.93785e-05	2.53708e-05	8.10198e-05	3.35056e-07	3.20109e-05	0.000187505	0.000178224	0.000210256	0.000119279	3.6016e-08	3.22887e-05	2.99097e-05	0.000449318	8.07256e-08	0.000258492	0.000187637
neg_L-Fucose	0.959688	0.000121538	0.000105619	9.77365e-05	5.53119e-05	7.58178e-05	0.000289798	5.55556e-05	2.87066e-05	8.4971e-05	0.000127957	5.70157e-05	7.78357e-05	3.92173e-05	0.000222083	6.21165e-05	4.41855e-05	8.18572e-05	0.000112848	0.000101871	0.000474779	0.000116049	2.00896e-05	0.000103712	1.00517e-05	7.82969e-05	0.000215255	3.40709e-05	8.36822e-05	3.72901e-05	6.48082e-05	5.50351e-05	9.89708e-05	0.000145887	7.80129e-05	0.000111073	3.59575e-06	3.34558e-05	0.000457647	7.24917e-05	0.00016235	0.00051153	5.74232e-05	4.88686e-05	0.000177896	0.000357276	0.000226449	0.000288689	0.000166191
neg_D-Lactic acid	0.957772	0.000134785	0.0151111	0.000194455	0.000749575	0.000347756	0.000136755	0.000508727	0.000154938	0.000546292	0.000234514	0.00415131	0.000185537	0.00040957	0.0233878	0.000661788	0.0131625	0.00440831	0.000309358	0.000364894	0.00470091	0.00256609	0.000167685	0.000199442	0.000455571	0.000294074	0.00064125	0.000189184	0.000198286	0.000229571	0.000222758	0.000275168	0.000389349	0.000284238	0.000371847	0.000953351	0.000231164	0.00016438	0.000173289	0.00014236	0.000134829	0.00145127	0.00277712	0.000144346	0.000430165	0.000500479	0.00206829	0.000439437	0.000195325
neg_Ethyl dodecanoate	0.957335	0.0021274	0.00051011	0.000780874	0.000973827	0.00124869	0.000498532	0.001223	0.00157936	0.000964282	0.000602765	0.000718736	0.000911256	0.000896098	0.000857983	0.0011455	0.00165331	0.00289079	0.00123313	0.000674996	0.000718968	0.00087628	0.00157061	0.000918988	0.0023349	0.00129987	0.00100147	0.000792985	0.000508292	0.00268341	0.0007052	0.000628438	0.000507274	0.0012889	0.000689685	0.000755039	0.00133318	0.000449839	0.000716351	0.000486753	0.000278869	0.000673512	0.000512855	0.000745991	0.000698443	0.00176544	0.000868273	0.00222641	0.00148652
neg_Hydroxypropionic acid	0.956388	0.00036715	0.00026624	0.000355336	0.00102334	0.000287648	0.000313608	0.000352912	0.000189651	0.000209832	0.000318861	0.00046186	0.000267902	0.00186668	0.000614806	0.00203511	0.000217369	0.00113881	0.00117849	0.000320215	0.000929206	0.00270214	0.000169055	0.000390791	0.000234804	0.000435959	0.00162591	0.000671074	0.000384172	0.000331344	0.00039736	0.0004653	0.000532239	0.00050668	0.000418238	0.000345751	0.0002123	0.00010058	0.000510346	0.000100948	0.000127756	0.000815357	0.000217562	0.000124561	0.000663437	0.000561083	0.00288548	0.000639348	0.000324559
pos_2-Methyl-3-(2-propenyl)pyrazine	0.955858	8.74454e-05	0.000209714	0.00017982	0.000110882	9.26295e-05	0.000107302	7.80059e-05	6.86217e-05	0.000150628	0.000147174	0.000105585	0.000114909	4.57784e-05	3.8852e-05	0.000117472	0.00013498	4.42671e-05	0.00011336	0.000189143	0.000287997	4.90755e-05	0.000239017	9.40515e-05	0.000157197	8.4341e-05	0.000144243	8.3588e-05	0.000151378	8.67219e-05	0.000117353	0.00013108	0.000195797	0.000127211	9.21288e-05	0.000110247	8.04151e-05	7.27207e-05	0.000167459	7.3196e-05	6.56271e-05	0.000154013	3.11472e-05	8.99279e-05	0.000101637	0.000202337	8.8065e-05	0.000187969	0.000164952
neg_benzene-1,2,4-triol	0.955209	6.05974e-05	2.19077e-05	2.97165e-05	9.44017e-05	0.000162436	4.81006e-05	0.000169267	5.73648e-05	8.42596e-08	1.48591e-05	4.87342e-05	8.72931e-05	0.000263628	2.86405e-05	0.000228872	4.24206e-05	0.000157481	0.000137179	4.07066e-05	4.89681e-05	0.000127324	1.28656e-05	0.000116431	5.45076e-06	0.000154214	5.767e-05	4.24185e-05	1.792e-05	3.21172e-05	2.69768e-05	2.9405e-05	3.36021e-05	2.30199e-05	4.50552e-05	4.07604e-05	3.19746e-05	5.88074e-06	1.93164e-05	1.56954e-05	1.28303e-05	3.48775e-05	3.95415e-05	1.29401e-05	7.55379e-05	1.83312e-05	0.000135054	5.49879e-05	5.77082e-05
pos_N-Acetyl-L-phenylalanine	0.954835	0.000413823	8.53429e-05	0.000387613	0.000369685	0.000423233	0.00015306	0.000294556	0.000205969	0.000225352	0.000199727	0.000232097	0.000282867	0.000391558	0.000275242	0.000403179	3.42284e-05	0.000387433	0.000511671	0.000123942	9.99714e-05	0.000319704	0.000125056	0.00033151	3.05126e-05	0.000425015	0.000227257	3.08055e-06	5.3706e-08	2.88118e-06	3.52235e-06	1.09166e-06	4.27948e-07	5.40789e-06	6.52749e-06	1.0323e-06	8.94299e-06	5.94836e-08	4.39121e-06	4.08343e-06	2.57634e-08	3.91841e-06	4.30463e-07	6.87525e-06	3.81042e-06	0.000336551	4.01578e-06	0.000561646	0.000176824
pos_Acetylhydrazine	0.954666	5.74862e-08	6.62824e-05	2.56744e-05	3.08e-05	2.09411e-05	1.12586e-05	1.54306e-05	1.009e-05	2.70902e-05	1.79188e-05	9.82285e-06	1.23584e-05	5.01816e-06	1.95436e-05	2.44684e-05	3.66214e-06	9.18877e-06	2.8986e-05	1.28822e-05	2.36104e-05	1.65255e-05	1.74355e-05	8.32645e-08	2.91619e-06	2.82814e-05	3.0145e-05	3.72548e-05	1.98154e-05	1.99209e-05	8.21752e-05	4.46823e-05	2.38751e-05	7.61643e-05	0.000152968	3.67043e-05	7.23708e-05	3.38295e-05	2.80728e-05	3.74034e-05	1.16376e-05	3.06315e-05	1.41951e-05	6.24661e-05	4.26041e-05	9.08463e-06	3.44035e-05	8.64699e-06	2.02898e-05
pos_Brassicasterol	0.953754	0.000531977	2.96128e-05	0.000150014	0.000532981	0.000693169	0.000173111	0.000830663	0.000348547	0.000356962	0.000301703	0.000519222	0.000600887	0.000201901	0.000324102	0.000711787	2.4459e-05	0.000443846	0.000667289	5.66919e-05	0.00027881	0.000627575	0.000132132	0.000198678	0.000282009	0.00105498	0.000529264	0.000528256	0.000220419	0.000489574	0.000580382	0.000462449	0.000421138	0.000502794	0.00047869	0.000407129	0.00062625	0.000581519	0.000535278	0.000502077	6.94186e-05	0.000351588	5.08866e-05	0.000797665	0.000461368	0.000401095	0.000268328	0.000639391	0.000644881
neg_4-Hydroxybenzoic acid	0.953392	7.76994e-05	8.75522e-05	0.000372061	0.00040131	0.000357835	0.000145746	0.000507618	0.000187479	0.000296787	0.000234862	0.00025563	0.000227488	0.000408117	0.000320671	0.000365727	5.23441e-05	0.000300044	0.00042514	0.000200465	0.00025025	0.000453379	0.000124126	0.000341518	1.34079e-05	0.00044941	0.000571779	5.85316e-05	5.33232e-05	7.28445e-05	3.1082e-05	2.39063e-05	3.60476e-05	6.11174e-05	0.000102013	5.27381e-05	0.000107621	2.44428e-05	0.00115807	6.123e-05	2.28708e-06	4.84583e-05	1.54462e-05	3.90405e-05	7.06712e-05	0.000134703	0.000269838	0.000149704	0.000190614
pos_PE(24:1(15Z)/20:1(11Z))	0.953269	5.74862e-08	3.52383e-08	8.46668e-08	8.0944e-08	9.30353e-08	4.48019e-08	1.02246e-07	6.74228e-08	8.42596e-08	5.86593e-08	6.29492e-08	6.47266e-08	7.11221e-08	5.70806e-08	1.03719e-07	2.03325e-06	6.40969e-08	1.18608e-07	5.82227e-08	6.86431e-08	8.44647e-08	3.36573e-08	8.32645e-08	1.95845e-08	9.86925e-08	7.68217e-08	0.000130925	5.09841e-05	0.000135479	8.9381e-05	0.000113211	0.000103091	0.000129059	7.39218e-05	0.000103208	0.000223438	0.00010208	0.000103517	0.000114455	0.000120525	7.98997e-05	4.0195e-05	0.000130495	9.82739e-05	7.20107e-08	3.33804e-05	7.4151e-08	7.91397e-08
neg_7-Methylguanosine	0.950382	1.64614e-05	4.45309e-05	4.94184e-05	2.44111e-05	2.27074e-05	3.42155e-05	1.51587e-05	2.56774e-05	3.6696e-05	3.11282e-05	2.71737e-05	3.34194e-05	1.11636e-05	1.26522e-05	2.6646e-05	3.43989e-05	1.66242e-05	9.75089e-06	2.28514e-05	6.95535e-05	1.12108e-05	5.56684e-06	1.01552e-05	4.4239e-06	1.2037e-05	3.28957e-05	5.00874e-06	3.51825e-05	1.73629e-05	4.72105e-05	3.56339e-05	2.4695e-05	3.15835e-05	1.862e-05	9.49518e-06	1.6589e-06	1.74282e-05	2.87968e-05	1.78927e-05	2.46298e-05	4.80242e-05	2.0455e-05	2.64352e-05	1.48639e-05	1.85583e-05	3.07754e-05	1.22356e-05	2.7186e-05
pos_1-Methyladenosine	0.950136	8.08832e-06	7.93072e-05	2.77193e-05	3.36668e-05	1.60505e-05	2.79063e-05	1.64638e-05	4.42006e-05	3.35282e-05	1.93451e-05	3.09863e-05	1.64655e-05	1.71473e-05	5.35065e-05	1.67139e-05	2.68526e-05	3.20804e-05	1.2357e-05	2.903e-05	6.50823e-05	1.71388e-05	8.87983e-06	8.15849e-06	8.78461e-06	9.86925e-08	3.09442e-05	1.88942e-06	2.60732e-05	4.39194e-06	1.00276e-05	1.10819e-05	1.45451e-05	8.4103e-06	1.54088e-05	1.34053e-05	1.30077e-07	9.66855e-06	9.79576e-06	4.36355e-06	2.00037e-05	2.97588e-05	6.89338e-05	1.81992e-06	1.53215e-05	1.14602e-05	4.9623e-05	6.76806e-06	1.96211e-05
neg_Uracil	0.950006	0.00441708	0.012523	0.00588467	0.00780532	0.00303736	0.00512873	0.00176936	0.00183343	0.0028728	0.00893686	0.0102266	0.0041916	0.00121578	0.00125254	0.000698869	0.00353102	0.000313656	0.00332662	0.00615312	0.00226685	0.000398201	0.000168853	0.00360786	0.000274791	0.00126312	0.0105158	0.000671103	0.00584647	0.00092432	0.00597657	0.00220114	0.00224765	0.00214382	0.00172816	0.002522	0.000137264	0.00108759	0.00298019	0.0012018	0.0010055	0.000855745	0.00560182	0.000635961	0.00156918	0.00247566	0.00235603	0.000760091	0.00609894
pos_N-Acetyl-L-tyrosine	0.949774	4.08598e-05	2.64166e-06	7.33482e-05	6.68616e-05	7.28201e-05	2.78442e-05	8.56278e-05	4.72908e-05	5.11853e-05	4.84404e-05	6.36353e-05	5.52565e-05	7.98258e-05	5.36951e-05	0.000137376	1.82582e-06	5.60263e-05	0.000100203	4.21775e-05	4.98526e-05	0.000122459	1.29644e-05	9.90274e-05	2.82906e-06	9.72892e-05	5.95728e-05	3.56617e-06	4.70271e-06	7.39654e-06	7.24449e-08	1.0501e-05	1.05154e-05	8.54607e-06	9.86304e-08	6.25421e-06	2.21187e-05	1.06453e-05	3.19659e-06	8.92598e-06	1.51183e-06	1.12048e-05	5.40617e-07	1.11318e-05	1.08568e-05	3.2088e-05	1.07806e-05	3.84953e-05	3.7155e-05
pos_N1-Methyl-2-pyridone-5-carboxamide	0.94769	4.69888e-06	3.52383e-08	7.89623e-06	4.84043e-06	4.50897e-06	4.45034e-06	7.42809e-06	3.7068e-06	6.37319e-06	5.03573e-06	3.11938e-06	4.84137e-06	5.56002e-06	3.5314e-06	7.46635e-06	2.14358e-06	3.41246e-06	8.53232e-06	2.63621e-06	7.19089e-06	4.35521e-06	3.06174e-06	5.51465e-06	2.34354e-06	7.34663e-06	3.72328e-06	4.08346e-06	2.23794e-06	4.29765e-06	4.61721e-06	1.3035e-06	4.78997e-06	3.75527e-06	6.15055e-06	6.05828e-06	7.44107e-06	4.61547e-06	5.09377e-06	3.10705e-06	2.48177e-06	3.99241e-06	3.6016e-08	6.02025e-06	5.47812e-06	4.84508e-06	7.0949e-06	4.42266e-06	8.48409e-06
pos_Taurine	0.947527	0.000798913	0.00630582	0.00235872	0.00262769	0.0024659	0.00158222	0.00148665	0.00269322	0.002647	0.00320131	0.00314116	0.00231173	0.00088716	0.000905648	0.00140333	0.00221637	0.00135774	0.00182691	0.00538018	0.00419696	0.000978512	0.00113743	0.00213153	0.000705006	0.000418708	0.00247565	0.00236456	0.00553836	0.000694856	0.00212465	0.00365299	0.00456826	0.0024832	0.00279469	0.00309747	1.30077e-07	0.00253089	0.00151094	0.00246493	0.00169408	0.00227264	0.00141831	0.00176269	0.0016619	0.00145558	0.00153929	0.000893471	0.00123869
neg_Vanillin	0.947496	3.14e-05	7.11988e-05	0.000211667	0.000172457	0.000224087	7.22776e-05	0.000190786	7.06295e-05	0.000108851	0.000114148	0.000116677	0.000156002	0.00019373	0.000124009	0.000337006	7.50626e-05	9.7722e-05	0.000190196	9.13758e-05	0.000143039	0.000236686	9.52491e-05	0.000380788	3.22078e-05	0.000341346	0.000135705	2.30516e-05	6.28103e-06	5.98551e-05	3.38488e-05	1.84443e-05	1.71424e-05	0.000228238	7.30762e-06	3.3515e-05	2.65229e-05	3.17368e-05	1.54529e-05	2.04803e-05	7.32713e-07	3.94166e-05	3.76536e-06	2.00555e-05	3.80102e-05	7.78951e-05	0.000167033	9.14939e-05	5.99374e-05
pos_5-Aminopentanal	0.946318	0.000198824	0.000867438	0.00031233	0.000317908	0.000242593	0.00028802	0.000239439	0.000171597	0.000388768	0.000828452	0.000262944	0.000313478	0.000168189	0.000173437	0.00023089	0.000487383	0.000155877	0.000343936	0.000689246	0.000440247	0.000157315	0.000478232	0.00030979	0.000399266	0.000141793	0.000597576	0.000120795	0.00104671	0.000234195	0.000194452	0.00038875	0.00055489	0.000524754	0.000232827	0.000251646	0.000127542	0.00019321	0.00117979	0.000368936	0.00036516	0.000385292	0.00018625	0.000197806	0.000450993	0.000861346	0.000456332	0.000495109	0.000633976
pos_2-[Octahydro-4,7-dimethyl-1-oxocyclopenta[c]pyran-3-yl]nepetalactam	0.946104	1.05385e-06	3.55187e-06	0.00741253	0.000150911	4.49202e-06	0.0048505	0.000358936	8.51593e-06	0.0106452	0.000842356	0.00236334	1.14765e-06	9.76065e-05	0.000377583	1.53373e-06	0.000312347	6.40969e-08	0.00256913	3.68116e-06	3.65779e-07	1.3776e-06	0.000229861	6.21696e-06	3.03029e-05	4.1372e-06	0.000964407	0.0245598	0.0135336	0.00553332	4.04457e-05	6.13714e-08	6.71453e-08	7.89883e-08	9.86304e-08	0.000977097	1.30077e-07	8.38842e-05	0.000667832	5.7751e-08	6.26413e-05	0.000145392	0.00190161	9.2196e-08	0.000130202	1.32688e-06	0.000114665	6.00403e-07	1.12492e-06
neg_Heneicosanoic acid	0.945131	7.67496e-05	5.28086e-05	0.000158988	0.000127528	0.000185604	8.25488e-05	0.000107897	0.000100705	0.000104892	7.56349e-05	0.000129242	0.000122839	0.000251359	8.26535e-05	0.000123124	2.59638e-06	2.36288e-05	0.000183186	0.0001384	8.4941e-05	0.000144737	9.3401e-05	0.000144522	3.68517e-05	0.00016032	0.000165536	0.000115308	3.2161e-05	0.000117218	7.00477e-05	6.56106e-05	8.36977e-05	6.91907e-05	0.000178001	6.52359e-05	0.000142287	4.1602e-05	8.55627e-05	9.59134e-05	3.73723e-05	7.24414e-05	2.87347e-05	0.000124589	8.15397e-05	0.000172254	6.36207e-05	0.00029621	0.000120606
pos_Actinidine	0.944612	1.61845e-05	8.6883e-06	0.00388569	2.30941e-05	2.55712e-05	1.03063e-05	2.69852e-05	1.70557e-05	2.48864e-05	0.00168367	1.65892e-05	1.57699e-05	2.40674e-05	1.81495e-05	3.09483e-05	9.45811e-06	3.11563e-05	3.23546e-05	0.00603174	1.63876e-05	2.5429e-05	8.78736e-06	2.40863e-05	5.04141e-06	2.65959e-05	0.00140018	2.49844e-05	1.39134e-05	2.62781e-05	2.57952e-05	4.04186e-05	2.34291e-05	2.92477e-05	3.84542e-05	2.89927e-05	5.11511e-05	2.44697e-05	2.85617e-05	1.76586e-05	7.70112e-06	2.40334e-05	1.71093e-05	3.44914e-05	2.73375e-05	1.68035e-05	2.99409e-05	2.00712e-05	1.97459e-05
pos_Ustiloxin D	0.943847	6.06848e-05	1.48803e-05	2.07045e-05	1.64427e-05	4.37122e-05	2.27527e-05	3.08098e-05	2.09342e-05	2.15661e-05	8.00678e-06	1.26533e-05	3.67938e-05	3.04959e-05	6.78478e-06	2.34902e-05	1.48248e-05	3.01188e-05	3.68828e-05	9.87319e-06	1.42299e-05	2.22397e-05	1.19574e-05	2.73175e-05	1.11427e-05	4.40469e-05	1.78033e-05	1.73136e-06	5.3706e-08	1.37245e-06	7.24449e-08	6.13714e-08	6.71453e-08	7.89883e-08	1.56706e-06	1.04622e-06	1.504e-06	5.94836e-08	8.05286e-08	5.19471e-07	2.57634e-08	2.1536e-06	3.6016e-08	5.41535e-07	8.33439e-08	2.97965e-05	8.07256e-08	4.66709e-05	3.02574e-05
pos_4,6-Icosanedione	0.943033	8.29784e-06	3.65058e-05	9.6267e-05	3.93604e-05	1.35863e-05	3.90747e-05	2.24409e-05	6.11817e-05	5.10179e-05	3.13037e-05	1.81789e-05	1.91521e-05	9.66501e-05	2.92326e-05	4.99841e-05	1.36265e-05	4.82191e-05	3.39495e-05	6.46139e-05	5.72995e-05	4.70771e-05	7.84952e-05	0.000107542	1.58258e-05	3.05212e-05	5.09899e-05	5.95592e-05	5.93038e-06	4.66255e-06	7.94672e-06	5.89284e-05	5.18601e-05	3.31964e-05	4.73979e-06	2.51136e-05	7.01174e-05	4.97308e-06	1.45596e-05	6.87386e-06	2.59012e-05	3.09986e-05	4.38022e-05	9.2196e-08	1.24982e-05	3.83523e-05	2.57313e-05	3.12759e-05	6.2425e-05
pos_N-Acetylhistamine	0.942663	4.47262e-05	0.000112284	1.3348e-05	9.69514e-05	3.13653e-05	1.46053e-05	1.22637e-05	7.35472e-06	1.38851e-05	2.73345e-05	9.75963e-05	1.02411e-05	1.1173e-05	7.70721e-06	1.73848e-05	2.08245e-05	9.68859e-06	1.53363e-05	9.1777e-06	0.000130329	1.3597e-05	3.67173e-06	2.70216e-05	2.75329e-06	7.30882e-06	4.04047e-05	5.32606e-06	3.62511e-06	6.10723e-06	3.78831e-06	8.32956e-06	3.45159e-05	1.89269e-05	6.91305e-06	6.52332e-06	9.86855e-06	6.28147e-06	4.03409e-05	5.40019e-06	7.22976e-05	1.0504e-05	4.17104e-06	1.57884e-05	5.52496e-06	0.000259495	7.29232e-06	0.000227946	2.03761e-05
pos_4-Amino-2-methylenebutanoic acid	0.942296	0.00010081	5.79784e-05	7.5682e-05	4.06649e-05	6.24076e-05	5.89901e-05	4.66759e-05	6.93749e-06	3.42975e-05	3.29384e-05	3.06242e-05	0.000109942	3.22131e-05	3.54421e-05	4.92334e-05	5.85492e-06	3.0845e-05	7.18289e-05	2.84364e-05	0.000114318	9.45233e-06	1.31027e-05	6.31282e-05	8.696e-06	5.22227e-05	5.74106e-05	3.50868e-05	3.39777e-05	3.56197e-05	4.0598e-05	3.54325e-05	3.86773e-05	3.54519e-05	5.41879e-05	4.86389e-05	6.24778e-05	2.5617e-05	4.02337e-05	4.38229e-05	7.65197e-05	3.54338e-05	1.62234e-05	5.48652e-05	3.52971e-05	5.96757e-05	3.34471e-05	5.64432e-05	4.31549e-05
pos_1-(3-Aminopropyl)-4-aminobutanal	0.94142	0.00153275	0.000874305	0.00203845	0.00223118	0.00218373	0.00131773	0.00242062	0.00220016	0.00249885	0.00144476	0.00198263	0.00150924	0.00187722	0.0019894	0.00405444	0.00114195	0.00239564	0.00439851	0.00129069	0.00134806	0.00235317	0.000661184	0.00252811	0.000376012	0.00381137	0.0019083	0.00167606	0.00128267	0.00156307	0.00130731	0.000919374	0.000826535	0.00126175	0.00198437	0.00161347	0.00943511	0.00108922	0.00160473	0.00114502	0.000402186	0.00142081	0.000919886	0.00168867	0.00220248	0.00133794	0.00239164	0.00161311	0.00175976
neg_Silicristin	0.94089	1.27529e-05	2.15836e-05	1.19708e-05	5.94772e-05	3.3967e-05	1.20621e-05	0.000130775	3.70068e-05	4.83647e-05	1.56375e-05	5.63157e-05	1.25252e-05	0.000508172	0.000108424	0.000254455	0.000128838	0.000794132	1.55883e-05	1.33218e-05	5.40131e-05	8.66419e-05	4.06911e-05	1.52977e-05	0.00010046	4.872e-05	3.2613e-05	0.000112927	2.15233e-05	8.11509e-05	3.95142e-05	8.3228e-05	9.37082e-05	2.94177e-05	7.33023e-05	0.000165517	1.30077e-07	3.76321e-05	9.468e-06	1.37385e-05	2.51818e-05	0.000131466	0.000335723	3.76515e-06	0.000318068	7.14798e-05	0.000587893	4.03999e-05	4.57667e-05
pos_7-Aminomethyl-7-carbaguanine	0.939201	1.82856e-05	3.5679e-05	3.47118e-05	3.74788e-05	6.02102e-05	2.68666e-05	5.95701e-05	9.99094e-06	3.13589e-05	2.1832e-05	0.00010142	7.77285e-05	3.01481e-05	3.09818e-05	6.4648e-05	1.04369e-05	2.66501e-05	8.29081e-05	3.31872e-05	4.67505e-05	4.65646e-05	6.26018e-06	6.65898e-05	8.05135e-06	3.53536e-05	2.3145e-05	0.000122059	7.79737e-05	0.000100555	0.000100737	0.00013206	7.93643e-05	7.14136e-05	0.000169347	8.28005e-05	4.94863e-05	6.68624e-05	9.35146e-05	0.00012315	1.72865e-05	0.000122713	4.32178e-05	0.000187902	9.65481e-05	5.74967e-05	4.61578e-05	6.77211e-05	4.31882e-05
pos_Triethanolamine	0.938931	2.13841e-05	3.55409e-05	6.06317e-05	9.88218e-05	8.77496e-05	4.38262e-05	0.000112483	1.9485e-05	5.12436e-05	5.49952e-05	7.89944e-05	4.42794e-05	6.43585e-05	3.29818e-05	5.09672e-05	6.64744e-06	5.05772e-05	4.66597e-05	5.74001e-05	3.32156e-05	0.00012558	2.13624e-05	4.50292e-05	1.67475e-05	9.02209e-05	4.61791e-05	0.000432971	8.67255e-05	0.000321796	0.000432754	0.000433164	0.000451391	0.000402166	0.000593925	0.000509366	0.000495094	0.000354618	0.000329426	0.000395844	0.000109993	0.000258734	0.000283643	0.000487503	0.000413287	2.31037e-05	0.00044671	3.57214e-05	2.12418e-05
pos_2-Methylguanosine	0.938474	6.59494e-05	0.000206356	0.000237625	0.000193295	0.000112247	0.000126475	6.29527e-05	0.000358681	0.000215761	0.000134645	0.000107541	7.98165e-05	5.80159e-05	0.000115556	0.000129596	6.07534e-05	5.72048e-05	9.46535e-05	0.000153536	0.000228655	6.46507e-05	2.38834e-05	0.000100362	1.99466e-05	3.82169e-05	0.00026508	2.42719e-05	0.00013028	7.05432e-05	0.000150948	7.48765e-05	9.96613e-05	0.000118243	0.000220574	0.000115576	1.21556e-05	0.000124566	0.000112029	5.12329e-05	4.17575e-05	0.000291313	0.000148894	5.56595e-05	0.000108407	8.79748e-05	0.000201746	3.67096e-05	0.000142028
neg_Ethyl stearate	0.938095	0.000103004	1.61703e-05	0.000117132	0.000115946	0.000115502	5.5143e-05	0.000135752	7.72494e-05	9.10578e-05	8.22082e-05	0.000115625	8.43923e-05	0.000157369	0.0001992	0.000142661	2.0607e-05	5.05016e-05	0.000158222	9.4193e-05	6.31662e-05	0.000123468	6.52054e-05	0.000144677	3.43529e-05	0.000142178	7.06961e-05	0.000161959	6.14443e-05	0.000146421	0.000108493	7.60767e-05	0.000127788	0.000186699	0.00022513	8.2388e-05	2.41633e-05	6.56697e-05	0.0001183	0.000140873	5.44132e-05	0.000136412	3.81308e-05	0.000164716	0.000134899	0.000110577	5.45606e-05	0.000156961	9.58003e-05
pos_Pyro-L-glutaminyl-L-glutamine	0.937658	3.67729e-05	2.50761e-05	0.00016451	4.48158e-05	3.2992e-05	4.01539e-05	2.56879e-05	7.31933e-06	0.000106928	4.87656e-05	2.82747e-05	4.49425e-05	1.12615e-05	4.82345e-05	1.76075e-05	6.63718e-06	1.95867e-05	4.15294e-05	1.5553e-05	8.34336e-05	2.41832e-05	7.73214e-06	2.0579e-05	8.70471e-06	2.02992e-05	8.75397e-05	9.25826e-06	3.22273e-05	2.93625e-05	4.59354e-05	4.10922e-05	4.38531e-05	4.62612e-05	2.15823e-05	3.26201e-05	1.15593e-06	1.12715e-05	6.38152e-05	3.29652e-05	1.63871e-05	8.8519e-05	1.50317e-05	7.3578e-05	4.65702e-05	3.03085e-05	7.5501e-05	4.42332e-05	9.14933e-05
neg_Mesalazine	0.937632	0.000115738	9.85113e-05	0.000194443	0.000203764	0.000289225	0.000140367	0.000301398	0.000130712	0.000163962	0.000144958	0.000210074	0.000216929	0.00026798	0.000159253	0.000335287	5.24797e-05	0.000157901	0.000351546	0.000134795	0.000144915	0.000248588	8.14954e-05	0.000228557	4.14918e-06	0.000339976	0.000194977	0.000112037	1.78672e-05	0.000121313	0.000104622	6.83127e-05	1.53371e-05	2.77945e-05	0.000130305	8.3075e-05	0.000277856	0.000104344	1.95616e-05	7.51439e-06	1.41643e-05	0.000132838	4.33538e-05	0.000108605	0.000149289	0.000135315	8.4725e-05	0.000164994	0.000174297
pos_PC(16:0/16:0)	0.936127	0.00320618	0.0130053	0.0196177	0.00729842	0.01409	0.117289	0.00298873	0.115865	0.0134313	0.0407227	0.00466771	0.014163	0.0036256	0.00254997	0.0129281	0.0241869	0.0248794	0.03942	0.0116588	0.00610794	0.00140032	0.00745893	0.025605	0.0115033	0.0010991	0.018679	0.0390279	0.0181418	0.00934355	0.0420961	0.00573725	0.00664729	0.00374115	0.0236215	0.00421309	0.000161989	0.0932107	0.0140459	0.0523588	0.110379	0.00473515	0.136865	0.00633795	0.00501385	0.00530518	0.00937965	0.00479785	0.00529443
pos_1-(beta-D-Ribofuranosyl)-1,4-dihydronicotinamide	0.93602	0.000104887	3.52383e-08	5.63225e-05	4.34749e-05	8.26688e-05	2.4363e-05	2.93441e-05	1.55127e-05	5.37034e-05	5.75077e-06	4.28821e-05	1.09332e-05	2.82831e-05	0.00318192	6.00741e-05	3.11377e-08	0.0001224	3.46118e-05	5.1173e-05	0.00016279	4.69686e-05	0.000131586	3.89332e-05	4.92592e-05	3.00332e-05	0.000131503	2.57962e-05	7.10298e-05	1.14014e-05	1.54705e-05	1.76471e-05	1.02037e-05	2.02991e-05	1.9593e-05	0.000261317	5.47947e-06	1.93322e-06	4.40878e-05	1.22498e-05	4.0402e-06	0.000316032	9.06898e-06	3.33105e-05	7.96114e-05	0.000107633	0.000181116	9.39703e-05	2.70394e-05
neg_Dodecanedioic acid	0.935682	0.000706025	0.000297572	0.000646461	0.000618713	0.000591948	0.000230912	0.000541189	0.00036184	0.000408186	0.000241415	0.000424569	0.00044747	0.000482428	0.000393466	0.000566453	0.000303018	0.000444236	0.000589578	0.000344926	0.000875187	0.00102092	0.000148015	0.000481405	0.00013541	0.000671277	0.000309657	0.000138705	7.92434e-05	0.000142552	0.000200859	0.000178155	0.000162271	0.000254536	0.00017677	8.07255e-05	0.000285977	0.00010919	6.1113e-05	0.000138484	0.000104783	0.000150661	6.12947e-05	0.000288419	0.000171529	0.000412256	0.000104943	0.000420293	0.000393877
pos_N-Methylcalystegine B2	0.935134	6.92871e-05	3.3144e-05	9.04713e-05	9.43602e-05	0.00011102	4.52094e-05	0.000118102	6.78555e-05	8.77491e-05	5.87671e-05	6.96854e-05	6.80176e-05	8.26799e-05	5.95937e-05	0.000125971	2.87282e-05	0.000361161	0.000127392	6.2678e-05	6.5564e-05	7.9596e-05	3.72896e-05	9.35761e-05	2.03379e-05	0.000107605	7.77631e-05	0.00156591	0.000539088	0.00313771	0.00380983	0.00346068	0.00280471	0.00287956	0.00356906	0.00553792	0.0117593	0.00434999	0.00313443	0.00259536	0.000292427	0.00138543	0.000476453	0.00701514	0.000966099	7.96398e-05	0.00102827	9.07642e-05	8.29658e-05
neg_Bovinic acid	0.934431	3.05395e-05	9.51283e-05	6.58007e-05	2.06978e-05	4.19064e-05	0.000168516	0.000232671	7.8388e-05	0.00024009	6.85978e-05	4.30484e-05	3.75865e-05	6.89596e-05	0.000212764	8.69355e-05	0.000150743	0.000362471	4.13907e-05	0.000140345	1.93956e-05	1.27641e-05	0.000211999	2.95751e-05	0.000370695	8.28415e-05	7.81379e-05	0.000233676	9.69367e-05	0.000316438	0.000168178	8.68977e-05	0.000124672	0.00015505	0.000123244	0.00025496	0.000214728	0.000139586	4.89857e-05	5.23279e-05	5.50597e-05	0.000200098	8.64013e-05	8.55715e-05	8.97808e-05	5.53416e-05	0.000134583	4.44627e-05	6.23719e-05
neg_2-Hydroxystearic acid	0.932603	0.00210499	0.00178339	0.00151967	0.00216002	0.00202912	0.00148451	0.00208837	0.00151925	0.00167252	0.0013222	0.00235557	0.00187764	0.0032304	0.00178062	0.00213078	0.00141277	0.00354432	0.00222461	0.00190531	0.00192641	0.00701499	0.00113084	0.002308	0.000924183	0.00316736	0.00178291	0.00139828	0.00100067	0.00248189	0.0009332	0.00103633	0.00118322	0.000939615	0.000915059	0.00265608	0.0016522	0.000820678	0.00234744	0.00117897	0.00116336	0.0014482	0.000940707	0.00123725	0.00262891	0.00280966	0.0011524	0.00408001	0.00197311
neg_Limocitrin	0.932374	7.11577e-05	0.000315648	9.76421e-05	0.000293541	0.000224787	9.27396e-05	0.000654789	0.000319311	0.000376028	9.89768e-05	0.000331034	0.00017106	0.00361561	0.00264651	0.00132658	0.00135405	0.00291452	0.000183574	9.29048e-05	0.000423155	0.00240746	0.000181918	0.000120522	0.000393029	0.000293736	0.000123093	0.000398674	8.30568e-05	0.000245005	0.000235969	0.000465616	0.000935899	0.000117704	0.00043304	0.00184538	2.51294e-06	0.000213892	4.37007e-05	9.77819e-05	0.000132854	0.000572452	0.00211469	2.69537e-05	0.00113057	0.00042624	0.00268736	0.000250655	0.000208313
pos_Glycerophosphocholine	0.932074	1.24095e-05	0.000422685	5.77218e-05	0.00107449	0.000302435	7.02986e-05	0.000618832	0.00114577	0.00117686	5.55168e-06	0.00239492	2.45808e-05	0.00370354	0.000543469	0.00128278	0.00400099	0.0217989	0.0001988	9.38429e-05	2.28422e-05	0.000218216	0.000548112	5.48381e-06	0.00426763	3.62518e-05	7.94567e-05	0.000142976	5.42768e-05	0.000191657	0.000285405	0.00167917	0.00092039	0.000101864	0.000389272	0.00087469	1.61426e-05	0.000252071	3.62079e-05	3.50677e-05	0.000105521	0.000447323	0.0181945	5.46098e-05	0.000489996	4.96846e-05	0.00293787	3.4301e-05	1.48102e-05
pos_Hydroxyphenylacetylglycine	0.93205	2.35477e-05	3.52383e-08	7.99043e-05	7.29852e-05	6.72969e-05	2.58839e-05	9.67309e-05	3.21139e-05	6.85793e-06	3.31452e-05	6.92596e-05	4.35838e-05	9.62013e-05	3.86895e-05	0.000103591	3.11377e-08	4.1431e-05	8.04805e-05	5.21461e-05	9.29288e-05	0.000136436	1.57337e-05	0.000102748	2.24166e-06	0.000125408	6.88404e-05	1.18315e-05	1.60326e-05	8.44583e-06	7.24449e-08	2.95656e-06	1.06481e-05	2.95286e-06	9.86304e-08	2.02333e-05	1.91492e-05	2.75117e-06	1.35565e-05	1.98569e-05	2.61473e-06	1.91723e-05	1.36758e-06	8.50915e-06	1.41926e-05	3.41041e-05	2.98268e-05	3.32267e-05	6.61739e-05
neg_Mesaconic acid	0.93203	0.00372517	0.00295242	0.00909999	0.011066	0.0141466	0.00571212	0.0139638	0.00603525	0.0107814	0.00549839	0.00659001	0.0101868	0.00937133	0.0062142	0.0127119	0.00260577	0.00927076	0.0161076	0.00542842	0.00688558	0.0114805	0.00339523	0.00942026	0.00119725	0.0146404	0.00647153	0.000255595	9.00164e-05	0.000176049	0.000102933	0.000140465	0.000127055	0.000131677	0.000232165	0.000161809	0.000317188	0.000151369	0.000177143	0.000161816	5.49833e-05	0.000215511	6.35457e-05	0.000185867	0.000179822	0.00554545	0.000139545	0.00796112	0.00828205
pos_PI(18:1(9Z)/18:1(9Z))	0.931968	0.000193251	0.0010022	0.000261295	0.000258196	0.000269277	0.0010123	0.000117801	0.000929472	0.000493052	0.000911077	0.000259573	0.00044295	0.000252981	8.75057e-05	0.000188077	0.000913943	0.000293754	0.000259967	0.00103396	0.000628336	0.00011604	5.10897e-05	0.000283123	4.48456e-05	6.67254e-05	0.000223302	0.000498778	0.00119366	0.000211612	0.000245107	0.000265014	0.000444579	0.000206491	0.000219419	0.000139207	1.30077e-07	0.000528938	0.000171936	0.000314998	0.00424665	0.000236913	0.00186285	0.000135876	0.000182922	0.000290845	0.000315989	0.000303899	0.00027982
pos_Quinquenoside F1	0.931907	0.000201182	0.000129657	7.54597e-05	6.46953e-05	6.80424e-05	3.49734e-05	5.33346e-05	0.000145106	3.86146e-05	2.61411e-05	3.83983e-05	4.48049e-05	8.24587e-05	3.21793e-05	3.68625e-05	7.58291e-05	4.09215e-05	4.46852e-05	4.02942e-05	0.000138457	5.37994e-05	2.84404e-05	7.03834e-05	5.71383e-05	6.77957e-05	4.12504e-05	1.06694e-05	1.8257e-06	5.39038e-06	3.16662e-06	4.15072e-06	2.82504e-06	2.81536e-05	9.11147e-06	3.34884e-06	7.38146e-06	3.16225e-06	7.42474e-06	1.1764e-05	2.57634e-08	8.53764e-06	3.03447e-06	1.67311e-05	4.89404e-06	0.000140901	2.54519e-06	0.000174482	0.000225919
neg_Mandelic acid	0.931771	0.000380245	0.000151125	2.45596e-05	8.05509e-05	0.000271638	4.41609e-05	6.24557e-05	2.5163e-05	0.000139455	5.78022e-05	9.26889e-06	0.000885963	4.90448e-05	0.000455814	0.000135267	7.2482e-05	0.000374752	0.000164383	0.000769519	0.0023695	0.000163291	2.10579e-05	0.000292506	7.89323e-05	2.61145e-05	0.00027627	0.000327143	0.0003684	0.00153462	0.00125265	0.000203317	0.000213603	0.000376599	0.00168932	0.000204654	0.00325401	0.00111645	0.00113037	0.000260686	0.000756889	0.000451388	1.51162e-05	0.00118005	0.000411043	0.00447516	0.000548766	0.00250418	0.000575643
pos_2-Propenyl 2-aminobenzoate	0.931209	1.14395e-05	1.14209e-05	4.22459e-05	3.48199e-05	3.31775e-05	4.48019e-08	4.23329e-05	7.33302e-05	2.21091e-05	3.50789e-05	2.90038e-05	1.61559e-05	2.26444e-05	2.94646e-05	4.85098e-05	2.55908e-06	2.18733e-05	3.47598e-05	3.67785e-05	1.21492e-05	2.69464e-05	7.69273e-06	0.000123791	1.95845e-08	3.19759e-05	3.79811e-05	6.74346e-08	5.3706e-08	6.66439e-08	2.42867e-06	6.13714e-08	2.44525e-06	5.31528e-06	6.36111e-06	1.06903e-06	9.92644e-06	4.7041e-06	8.05286e-08	5.7751e-08	2.57634e-08	1.49432e-06	1.62397e-06	1.61973e-05	8.63504e-06	4.51869e-06	1.88247e-05	4.38431e-06	1.2281e-05
pos_5-Hydroxykynurenamine	0.930672	8.3139e-07	2.39721e-06	8.15628e-06	5.64917e-06	5.32594e-06	4.26739e-06	4.54147e-06	2.60068e-06	1.02212e-05	1.80972e-06	4.14299e-06	4.75607e-06	3.73246e-06	2.52086e-06	3.94729e-06	1.31379e-06	3.4537e-06	5.95881e-06	8.8517e-06	7.96292e-06	7.97845e-06	4.27411e-06	3.24793e-06	3.48081e-06	6.07732e-06	2.40315e-06	5.03245e-06	1.82409e-06	2.82051e-06	7.24449e-08	3.32867e-06	3.5452e-06	4.0234e-06	9.86304e-08	5.91966e-06	4.86722e-06	2.03744e-06	3.5115e-05	7.41411e-06	9.35652e-06	1.09943e-05	1.10751e-06	9.2196e-08	5.62464e-06	2.06177e-05	5.29252e-06	2.04272e-05	8.26132e-06
pos_2,5-Diethylpyrazine	0.930253	0.000198868	4.95191e-05	0.000198667	0.000223801	0.000280963	0.000114133	0.000354235	0.000222685	0.000241257	0.000114435	0.000184435	0.000220055	0.000231481	0.00016484	0.000439871	6.51087e-05	0.000122928	0.000411338	0.000122657	0.000232896	0.00045042	0.000101365	0.000297967	4.47817e-05	0.000380208	0.000244724	4.80051e-05	4.3012e-05	4.77431e-05	4.50397e-05	1.14706e-05	3.19099e-05	5.94988e-05	8.83632e-05	7.66898e-05	0.000119371	3.94264e-05	8.64435e-05	2.30207e-05	1.58739e-05	6.1271e-05	3.09327e-05	0.000139122	5.46706e-05	0.000204049	0.000105894	0.000265461	0.000272361
pos_Sphingosine	0.929722	0.000553255	2.65824e-05	0.000340203	4.63709e-05	0.000158489	0.000552675	4.69515e-05	8.98287e-05	1.54462e-05	0.000347641	5.8924e-05	0.000299628	2.53131e-05	0.000914354	3.23896e-05	4.81531e-05	0.000146839	0.000175465	0.0021879	0.00133145	0.000119305	5.34195e-05	0.000385063	0.00020691	7.84596e-05	0.00141987	0.000143523	0.000719042	5.15718e-05	4.63298e-05	3.26514e-05	9.10477e-05	0.000299891	1.75538e-05	0.000225806	2.41327e-05	0.000168983	0.00399142	0.000300159	0.00018892	0.00152828	0.000157057	0.000126406	0.00262163	0.000949428	0.00224881	0.000538132	0.000563932
pos_PI(16:1(9Z)/18:0)	0.929145	6.59834e-05	0.000161539	4.44963e-05	3.82003e-05	4.19322e-05	0.000235542	1.52576e-05	0.000176112	6.54679e-05	8.88475e-05	4.5868e-05	0.000102248	4.49366e-05	2.87042e-05	4.52581e-05	6.36111e-05	4.6359e-05	3.1979e-05	4.07349e-05	0.000129531	3.79969e-05	3.88283e-06	7.28005e-05	7.82244e-06	9.20385e-06	0.000113462	6.76569e-05	5.13067e-05	2.22351e-05	3.20086e-05	0.000112072	0.000135275	4.76503e-05	3.13194e-05	3.12437e-05	1.30077e-07	6.08636e-05	2.49149e-05	5.50602e-05	0.000439778	4.16618e-05	0.000243868	2.85489e-05	3.47105e-05	0.000115029	6.43806e-05	7.5442e-05	8.42587e-05
pos_PI(20:3(5Z,8Z,11Z)/16:0)	0.928735	8.27438e-06	9.46488e-05	1.47256e-05	1.23937e-05	1.7971e-05	3.48989e-05	8.92269e-06	5.53882e-05	3.2237e-05	2.76387e-05	2.06443e-05	2.50302e-05	2.30618e-05	8.1121e-06	9.88473e-06	5.1942e-05	2.04666e-05	8.89423e-06	3.06317e-05	4.13864e-05	5.62511e-06	3.36573e-08	1.19158e-05	1.44456e-06	2.39531e-06	1.6025e-05	1.55532e-05	2.61615e-05	1.00272e-05	1.0155e-05	1.97714e-05	2.63897e-05	8.83169e-06	9.25407e-06	1.77993e-05	1.30077e-07	2.12406e-05	6.71842e-06	9.10581e-06	0.000112298	8.83076e-06	9.7902e-05	4.06725e-06	8.48363e-06	1.52138e-05	2.91595e-05	1.13632e-05	1.58279e-05
pos_5-Hydroxydopamine	0.927996	1.94718e-05	2.31794e-05	7.01158e-05	5.73361e-05	0.000217376	3.08004e-05	1.10928e-05	1.78307e-05	0.000892395	0.000227412	9.30824e-06	7.08565e-06	2.73271e-05	0.000741136	0.00149873	2.62646e-05	0.000792206	0.00038355	1.80168e-05	4.39332e-05	8.18744e-05	1.58916e-05	0.000158434	2.26782e-05	0.0001679	7.1887e-05	4.51479e-05	2.26254e-05	0.000141006	1.84045e-05	2.587e-05	1.97028e-05	4.19535e-05	0.000110983	6.11e-06	0.000372158	6.58343e-05	9.53615e-05	5.4927e-05	6.3261e-06	0.000155068	1.29932e-05	8.39912e-05	7.58186e-05	0.000443033	0.000136322	6.98938e-05	0.000162247
neg_Orotic acid	0.925506	5.21519e-05	0.000193642	7.6837e-05	8.26211e-05	0.000113821	3.97181e-05	8.33176e-05	4.89662e-05	6.86419e-05	7.48993e-05	6.40082e-05	4.52707e-05	0.000723254	0.00020247	9.98165e-05	0.00168302	0.00431429	0.000116112	0.000159602	4.91126e-05	0.000105321	0.000115597	9.97993e-05	0.000775906	8.69515e-05	0.000144075	0.000107782	0.000129853	2.71373e-05	2.28496e-05	5.00856e-05	8.02553e-05	5.20637e-05	0.000130902	0.000162614	0.000134605	5.01988e-05	9.64205e-05	5.67998e-05	2.42874e-05	0.000172646	0.000246291	8.07113e-05	0.000782679	8.57253e-05	0.00252299	8.04832e-05	3.91608e-05
pos_2-Phenylglycine	0.922057	4.76799e-05	4.01148e-05	6.07315e-05	6.74883e-05	8.06693e-05	2.9541e-05	0.000127625	5.56643e-05	6.98565e-05	5.01112e-05	5.00231e-05	5.93093e-05	7.14552e-05	3.40864e-05	8.84917e-05	1.60314e-05	3.42439e-05	0.000138206	3.02341e-05	0.000101705	7.48511e-05	2.06767e-05	7.39252e-05	4.32914e-06	8.61475e-05	5.56691e-05	1.12485e-05	1.15664e-05	5.09144e-05	2.61511e-05	1.55494e-05	2.74288e-05	2.56402e-05	5.72932e-05	3.16455e-05	6.27222e-05	1.73994e-05	3.94367e-05	1.74938e-05	1.05348e-05	3.05411e-05	1.84035e-05	6.18495e-05	2.30493e-05	5.88236e-05	5.32636e-05	6.51686e-05	6.28109e-05
pos_Levan	0.921946	4.53071e-06	9.97203e-05	1.13995e-05	3.25029e-05	8.78605e-06	1.3585e-05	5.71627e-05	1.1289e-05	7.03389e-06	8.17103e-06	7.49808e-05	2.16933e-05	1.97781e-05	0.000740218	6.59895e-05	0.000406871	7.10052e-05	7.99918e-06	2.71901e-06	2.24987e-05	7.2012e-05	5.16117e-05	1.13487e-05	1.10305e-05	4.05299e-06	2.91913e-05	2.63149e-05	9.99409e-06	2.84985e-05	3.27396e-05	3.40679e-05	5.49309e-05	2.61186e-05	4.84672e-05	0.000355761	4.34981e-07	4.20743e-05	1.1516e-06	2.31771e-06	5.2748e-06	4.69264e-05	7.92557e-05	3.18789e-06	0.000133879	1.45492e-05	6.91543e-05	5.9499e-06	2.61892e-05
pos_Squamolone	0.921845	1.80298e-05	2.45002e-05	0.000164281	1.92388e-05	1.55477e-05	1.71296e-05	2.22266e-05	1.2415e-05	2.34171e-05	4.70107e-05	1.88923e-05	2.99493e-05	1.38349e-05	5.34552e-06	2.31565e-05	5.01551e-06	9.37704e-06	2.41087e-05	4.76406e-05	0.000136795	6.93169e-05	2.30751e-05	2.6399e-05	2.14614e-06	1.62528e-05	2.75418e-05	1.15133e-05	2.53871e-05	1.21026e-05	1.61036e-05	4.05409e-05	4.25382e-05	2.55644e-05	1.95688e-05	1.49903e-05	1.57786e-05	3.70663e-05	4.91899e-05	2.13738e-05	5.84528e-05	3.26118e-05	1.74871e-05	3.01223e-05	2.12104e-05	0.000127227	1.69309e-05	5.3063e-05	3.55739e-05
pos_Choline	0.921192	0.017554	0.0377229	0.0418856	0.0294095	0.0230263	0.0234785	0.0245997	0.0201593	0.0286115	0.0258745	0.022479	0.0147664	0.0358865	0.0430663	0.013058	0.0271836	0.104496	0.0226585	0.0330053	0.0453083	0.0206365	0.0104411	0.0113127	0.0135858	0.00920221	0.0203706	0.00473416	0.0125146	0.00353628	0.0116176	0.0125198	0.00561563	0.00835398	0.0118344	0.0149303	0.00209449	0.0101214	0.0101841	0.00643184	0.00632551	0.00957523	0.0262806	0.00775286	0.01224	0.0161552	0.0471105	0.0127955	0.015759
neg_Hexadecanedioic acid	0.920585	0.000751871	0.000313646	0.000625694	0.000618633	0.000788009	0.000314535	0.000654665	0.000358783	0.000452758	0.000219499	0.000436695	0.000559528	0.00060175	0.000275168	0.000457181	0.000291287	0.000317479	0.000697324	0.000316925	0.00030566	0.000627498	0.000223298	0.000629971	0.00012252	0.000786839	0.000342192	3.87539e-05	9.93269e-05	8.09347e-05	0.000126773	0.000178027	0.000231538	0.000104976	0.00018788	9.22473e-05	0.000316169	9.23415e-05	0.000153013	0.000168962	0.000141619	3.6129e-05	0.000153793	0.000181204	0.000220288	0.000660521	0.00018674	0.00073005	0.000432879
pos_2,3-Dimethyl-5-propylpyrazine	0.920489	3.15678e-05	9.40976e-06	3.33237e-05	3.58173e-05	4.89138e-05	1.78128e-05	5.5217e-05	3.98815e-05	4.41499e-05	1.9399e-05	2.93229e-05	3.72237e-05	3.20378e-05	2.70792e-05	7.33151e-05	1.09607e-05	3.15064e-05	7.1244e-05	2.02283e-05	3.77243e-05	7.47568e-05	1.79613e-05	5.28701e-05	7.25311e-06	6.48485e-05	4.48947e-05	2.05856e-05	8.37751e-06	4.65078e-06	0.000105031	5.28633e-05	8.08092e-05	7.40583e-05	0.00010625	0.00024459	0.000189448	8.20726e-05	0.000113285	1.72531e-05	1.64863e-05	8.1359e-05	4.41081e-05	0.000122568	4.91968e-06	3.6208e-05	8.153e-05	4.25958e-05	4.90801e-05
pos_PI(16:1(9Z)/18:1(11Z))	0.920425	3.44289e-05	0.000145035	2.49979e-05	3.22989e-05	2.7067e-05	7.48726e-05	1.43089e-05	8.2404e-05	7.05722e-05	4.22123e-05	4.41013e-05	5.59354e-05	6.00909e-05	3.34962e-05	1.67342e-05	9.05449e-05	7.91745e-05	2.07347e-05	4.56964e-05	0.000240152	2.53074e-05	5.43593e-06	3.0547e-05	6.06211e-06	7.54854e-06	5.28966e-05	2.69336e-05	4.00636e-05	1.87777e-05	1.83375e-05	7.02318e-05	7.62063e-05	2.47845e-05	2.06768e-05	3.62041e-05	1.30077e-07	2.00022e-05	1.35344e-05	2.37948e-05	0.000140631	4.0033e-05	8.63845e-05	1.45297e-05	2.41292e-05	7.52275e-05	0.000101108	4.74612e-05	4.63134e-05
pos_(R)-2-Nitro-p-mentha-1,5-diene	0.919796	4.20448e-05	2.31841e-05	4.65526e-05	3.98197e-05	3.26977e-05	7.47341e-06	2.99582e-05	2.504e-05	3.7404e-05	3.53893e-05	1.9083e-05	3.42146e-05	2.03e-05	2.80012e-05	3.57492e-05	1.79021e-05	2.38302e-05	2.28141e-05	4.30455e-05	5.17904e-05	2.06464e-05	2.62119e-05	1.88997e-05	1.14984e-05	3.0371e-05	3.3025e-05	0.00130796	0.00097692	0.000984769	0.00160433	0.0010876	0.00184133	0.00187321	0.00171813	0.00122314	0.00243836	0.00159847	0.0010561	0.00103229	0.000478567	0.00144546	0.000764591	0.00106743	0.0019753	5.8931e-05	0.00147684	4.73666e-05	4.06652e-05
pos_Dodecanoylcarnitine	0.91972	4.92285e-06	0.000278501	4.73154e-05	6.4139e-05	4.20925e-05	5.54487e-05	2.94408e-05	0.000143048	6.70783e-05	9.60012e-05	9.18224e-05	2.59893e-05	2.52363e-05	1.22951e-05	3.66682e-05	0.00019175	5.69298e-05	2.0697e-05	0.000140975	3.53505e-05	1.06901e-05	0.000481895	2.63822e-05	0.000350645	3.40925e-06	5.87248e-05	3.49653e-05	0.000107837	3.06192e-05	2.22744e-05	8.17304e-05	8.94366e-05	3.76297e-05	3.51382e-05	4.34984e-05	4.23769e-05	4.4349e-05	5.98487e-05	3.15346e-05	6.90107e-05	5.45573e-05	0.000155937	3.26615e-05	5.77275e-05	7.26283e-06	5.13207e-05	1.00498e-06	1.81652e-05
neg_16-Hydroxy hexadecanoic acid	0.919364	8.49035e-05	9.72629e-05	4.10248e-05	0.000100078	0.000109347	4.66887e-05	9.84238e-05	4.86068e-05	5.155e-05	8.32501e-05	0.000117265	7.0499e-05	0.000158074	5.55777e-05	6.69299e-05	7.26073e-05	7.85685e-05	9.74337e-05	8.06804e-05	6.16366e-05	0.000238037	3.09577e-05	7.49737e-05	2.33614e-05	0.000104688	5.54202e-05	6.49872e-05	3.25686e-05	7.67527e-05	6.75843e-05	7.23459e-05	0.000117083	8.47613e-05	8.46466e-05	0.000135248	0.000459409	4.27682e-05	7.3929e-05	6.50049e-05	6.24613e-05	8.92946e-05	9.12085e-05	7.51846e-05	7.11915e-05	0.000124046	5.38407e-05	0.000198678	0.000121895
neg_3-Sulfinato-L-alaninate	0.918847	2.3995e-05	7.66312e-05	4.85811e-05	5.02391e-05	5.3456e-05	4.98254e-05	2.62714e-05	5.99635e-05	4.71382e-05	6.4781e-05	3.85191e-05	0.000100213	1.82464e-05	1.16873e-05	3.30838e-05	3.65066e-05	1.49217e-05	5.01897e-05	0.000105948	7.96167e-05	2.93059e-05	1.41003e-05	4.6348e-05	4.63202e-06	3.2391e-05	5.20837e-05	4.77192e-05	0.000121538	1.85502e-05	3.46394e-05	9.11664e-05	6.64874e-05	5.26044e-05	3.87553e-05	4.14441e-05	2.06273e-05	4.22204e-05	2.1523e-05	5.33957e-05	4.59874e-05	2.09448e-05	5.16578e-06	4.64049e-05	1.83278e-05	3.04617e-05	1.43656e-05	1.01847e-05	1.48608e-05
pos_2-Acetylthiazole	0.917667	2.79974e-05	0.000257761	9.64613e-05	0.000107525	0.000100291	6.6654e-05	6.23039e-05	0.000115116	0.000112436	0.000130736	0.000133954	9.90593e-05	3.79732e-05	3.68654e-05	5.74935e-05	9.06791e-05	5.37467e-05	7.53074e-05	0.000223492	0.000166807	2.26112e-05	3.86136e-05	8.76414e-05	1.50828e-05	1.0743e-05	9.98976e-05	9.45503e-05	0.000236724	2.53293e-05	8.98004e-05	0.00015182	0.000190743	0.000102285	0.000113296	0.000132614	1.30077e-07	0.000108172	5.82033e-05	9.75529e-05	7.34619e-05	9.51533e-05	5.86005e-05	7.31007e-05	6.7164e-05	5.09895e-05	6.46071e-05	2.73017e-05	4.65776e-05
pos_Butyrylcarnitine	0.916418	0.000744156	0.00545679	0.000949958	0.00127668	0.000548624	0.000285838	0.000833667	0.00181796	0.00170802	0.00042044	0.00198657	0.00036659	0.000608281	0.000706559	0.000542868	0.000624457	0.000491267	0.000333788	0.00068042	0.00297862	0.000339083	0.000590221	0.000379298	0.000422668	9.65178e-05	0.00142769	9.05224e-05	0.000221134	0.000292669	0.000253224	0.00141258	0.00162523	0.000574613	0.000373209	0.000541781	1.6904e-05	0.000308162	0.0005796	0.000376812	0.000447226	0.00107733	0.00056432	0.000358715	0.000546512	0.000221271	0.000987634	0.000115972	0.00111798
pos_1,7-Dimethylguanosine	0.916404	1.31342e-05	0.000126363	7.36967e-05	4.95824e-05	2.64915e-05	2.46228e-05	2.8099e-05	6.23907e-05	6.11128e-05	3.83905e-05	6.77675e-05	2.54161e-05	1.58406e-05	7.34282e-05	3.00133e-05	2.63865e-05	3.0083e-05	1.70387e-05	5.23742e-05	0.000123725	2.81704e-05	6.7814e-06	5.47552e-06	1.33872e-05	9.86925e-08	3.57937e-05	6.04684e-06	4.30503e-05	1.32644e-05	3.86575e-05	3.03382e-05	4.05053e-05	2.52334e-05	3.83485e-05	2.64877e-05	0.000172077	2.4864e-05	2.04856e-05	1.12093e-05	2.49193e-05	6.0139e-05	8.54927e-05	1.65892e-05	2.51169e-05	1.5254e-05	7.70456e-05	7.15054e-06	3.41647e-05
pos_1-(1-Pyrrolidinyl)-2-propanone	0.915791	2.36367e-05	7.26088e-06	1.64727e-05	1.86005e-05	3.91379e-05	1.13774e-05	1.41689e-05	1.12114e-05	3.54114e-05	1.21907e-05	1.56845e-05	1.19319e-05	1.66016e-05	2.11631e-05	3.29978e-05	1.21375e-05	2.43623e-05	2.4156e-05	8.39272e-06	1.84576e-05	3.37501e-05	4.72404e-06	3.18736e-05	6.54275e-06	1.79399e-05	3.45435e-05	1.79975e-05	2.66052e-05	3.0783e-05	5.17123e-05	7.14926e-05	3.59048e-05	4.30597e-05	5.37025e-05	3.26696e-05	0.000101505	3.7271e-05	3.60683e-05	3.92326e-05	2.26991e-05	3.58156e-05	2.01206e-05	5.27832e-05	5.0409e-05	8.90215e-06	3.25133e-05	2.73984e-05	2.93876e-05
neg_Itaconic acid	0.915484	0.000107207	0.000233517	0.00023085	0.000265099	0.000242159	0.000201229	0.000270183	0.000171809	0.000169742	0.000195698	0.000202296	0.000192127	0.000340567	0.000150351	0.000285996	9.27868e-05	0.000483013	0.000332507	0.000152082	0.000209863	0.00193572	9.60168e-05	0.00028049	4.09818e-05	0.000829245	0.000254534	8.03493e-05	5.31946e-05	9.9122e-05	7.04977e-05	6.64843e-05	9.96204e-05	0.000231493	0.000149862	8.29791e-05	0.000745199	5.72245e-05	8.70734e-05	6.34586e-05	3.78816e-05	6.58354e-05	8.17603e-05	8.76228e-05	9.17934e-05	0.000201952	0.000105168	0.000223356	0.000276076
pos_N-(5-Methyl-3-oxohexyl)alanine	0.915284	1.78065e-06	3.86484e-07	8.46668e-08	5.16647e-06	4.87072e-06	4.48019e-08	6.85182e-06	3.21336e-06	8.42596e-08	5.86593e-08	3.62955e-06	6.47266e-08	3.30259e-06	2.17068e-06	8.40809e-06	3.11377e-08	1.52856e-06	4.23545e-06	1.39229e-06	1.31984e-06	2.00919e-05	8.58677e-06	9.28277e-06	6.16426e-06	9.86925e-08	7.68217e-08	6.74346e-08	2.33668e-06	6.66439e-08	1.97833e-06	9.82845e-06	6.71453e-08	7.89883e-08	2.24572e-06	1.69018e-06	6.69448e-06	5.94836e-08	8.05286e-08	6.73308e-06	7.78381e-07	7.00205e-08	3.6016e-08	4.43045e-06	1.75094e-06	7.20107e-08	1.95093e-06	7.4151e-08	7.91397e-08
neg_2-Hydroxyethanesulfonate	0.913118	0.000487337	0.00127175	0.00134873	0.00119465	0.000771794	0.000653204	0.000787934	0.00079661	0.000802771	0.0004727	0.00112614	0.000704448	0.000347268	0.000416611	0.000679209	0.000753658	0.000552039	0.00077359	0.000945441	0.00120088	0.000616862	0.000451317	0.000378323	0.000292666	0.000575977	0.00073426	0.000451089	0.000673391	0.000447577	0.00075242	0.000967204	0.00100124	0.00102946	0.000829772	0.000756259	0.00058404	0.000706567	0.000585607	0.000525874	0.000692552	0.000682818	0.000623247	0.000579092	0.00075205	0.000518386	0.000548999	0.000577694	0.000549575
pos_Methyldopa	0.912449	5.74862e-08	3.52383e-08	8.46668e-08	8.0944e-08	3.45155e-06	4.48019e-08	1.02246e-07	2.74812e-06	8.42596e-08	5.86593e-08	6.29492e-08	6.47266e-08	5.69909e-06	5.70806e-08	1.03719e-07	3.11377e-08	6.40969e-08	1.18608e-07	5.82227e-08	4.70878e-05	8.44647e-08	3.36573e-08	8.32645e-08	1.95845e-08	9.86925e-08	7.68217e-08	6.74346e-08	5.3706e-08	6.66439e-08	7.24449e-08	6.13714e-08	3.74964e-06	7.89883e-08	2.17413e-06	2.84348e-06	1.30077e-07	5.94836e-08	8.05286e-08	5.7751e-08	2.57634e-08	7.00205e-08	3.6016e-08	9.2196e-08	8.33439e-08	7.20107e-08	8.07256e-08	7.4151e-08	7.91397e-08
pos_Norpandamarilactonine A	0.911179	0.000566566	9.1866e-06	0.000269336	2.99575e-05	2.65184e-05	4.7997e-05	8.15712e-05	0.000111831	6.37257e-05	7.6201e-05	0.000102187	5.9411e-05	4.04295e-05	9.68785e-05	7.67954e-05	5.73692e-06	6.04734e-05	0.000137064	9.40455e-05	0.000101939	0.000172139	0.000310919	8.37142e-05	0.000143079	0.000109336	3.60757e-05	1.96298e-05	2.41059e-05	4.63131e-05	7.28212e-05	7.85651e-05	1.45399e-05	9.92406e-05	7.77906e-05	7.04418e-05	6.10186e-05	0.00019974	8.01931e-05	3.24513e-05	4.1844e-05	4.83247e-05	1.2861e-05	6.61601e-05	6.25375e-05	9.82727e-05	2.31926e-05	6.61015e-05	2.82465e-05
pos_2-O-Galloylsucrose	0.910191	2.73826e-06	4.48323e-05	2.99145e-06	1.2018e-05	4.92725e-06	7.73554e-06	1.83249e-05	4.73476e-06	7.51424e-06	5.10103e-06	3.96035e-05	9.45578e-06	4.29975e-06	0.000270859	4.14134e-05	5.21705e-06	1.42541e-05	6.36878e-06	3.67781e-06	2.55622e-05	3.10024e-05	7.23928e-06	6.87776e-06	9.60529e-07	3.04702e-06	1.63789e-05	6.71589e-06	6.17421e-06	1.1545e-05	1.47938e-05	2.12168e-05	1.98996e-05	8.65546e-06	1.70743e-05	0.000169332	1.30077e-07	1.42496e-05	2.90017e-07	6.96851e-07	3.65389e-06	1.94707e-05	7.4928e-06	9.2196e-08	1.31297e-05	4.26356e-05	1.48885e-05	1.83739e-05	1.40875e-05
pos_4-Butyloxazole	0.909888	6.64594e-05	1.93098e-05	5.42894e-05	6.05001e-05	0.000102387	2.75624e-05	8.47351e-05	4.30554e-05	6.76133e-05	7.76176e-05	4.32748e-05	5.78342e-05	4.70417e-05	4.40969e-05	0.000108356	3.49538e-05	4.75694e-05	0.000108707	4.13628e-05	3.16049e-05	0.00477211	4.09542e-05	9.34387e-05	1.80451e-05	0.000100704	6.24104e-05	6.86625e-05	4.41127e-05	0.00216179	0.00441638	4.85831e-05	7.45998e-05	7.19486e-05	0.00340079	4.93997e-05	0.000118596	0.00179416	7.93316e-05	5.92755e-05	1.47462e-05	7.00008e-05	3.42416e-05	7.87502e-05	7.2502e-05	5.5463e-05	6.11887e-05	4.13804e-05	5.3881e-05
pos_Calystegin A3	0.90987	1.29804e-05	6.26219e-06	2.48071e-05	1.83428e-05	3.64192e-05	1.3962e-05	1.79267e-05	1.31118e-05	2.9734e-05	4.08368e-05	1.90792e-05	2.57966e-05	4.21324e-05	2.52838e-05	4.18015e-05	3.77475e-06	5.06402e-05	5.07212e-05	1.77383e-05	9.90584e-06	3.60288e-05	9.52549e-06	3.54754e-05	2.70219e-06	4.13269e-05	1.40568e-05	2.44634e-05	2.7028e-05	4.35256e-05	3.00577e-05	1.48705e-05	3.66225e-05	3.89038e-05	3.08953e-05	3.2217e-05	0.000156673	2.51609e-05	2.44861e-05	3.03799e-05	7.70414e-06	3.01982e-05	2.43383e-05	4.20365e-05	5.51114e-05	1.48781e-05	2.01863e-05	2.1744e-05	5.83148e-06
pos_Dehydrophytosphingosine	0.908071	7.93038e-05	0.000105311	0.000119469	0.000117792	0.000101302	6.83297e-05	0.000172537	0.000103274	9.07864e-05	7.75534e-05	0.000186085	0.00011089	0.000226709	0.000283109	0.000207847	7.03068e-05	1.37132e-05	0.000141619	9.13016e-05	0.000368496	0.000532887	6.3118e-05	0.000108815	6.14825e-05	0.000235843	0.0001221	0.000333063	0.000162119	0.000167818	0.000198448	0.000381155	0.000213998	0.000129601	0.000166441	0.000309765	0.000181497	0.000201266	0.000165866	0.000186612	0.000165166	0.000306569	0.000110658	0.000207526	0.00029123	7.19787e-05	0.000200184	0.000118773	0.000120832
pos_1-Hexanethiol	0.907707	8.35293e-05	9.29451e-05	6.41567e-05	0.000170211	5.3168e-05	6.93984e-05	0.00019613	0.000163734	0.00012779	0.000134236	9.54469e-05	0.000131835	0.000156411	4.74064e-05	0.00017151	4.94234e-05	6.43715e-05	0.000185254	3.80694e-05	0.000131543	0.000138959	3.55254e-05	0.000142047	2.05696e-05	0.000166629	0.000165925	9.05554e-05	3.93021e-05	8.48586e-05	4.12012e-05	5.12896e-05	5.01323e-05	9.62242e-05	6.33272e-05	9.38853e-05	0.000182179	6.53394e-05	0.000110146	7.31092e-05	1.31111e-05	0.00010185	2.82378e-05	0.000116511	0.000169244	4.9519e-05	0.000140424	4.48628e-05	0.000112996
pos_2-Acetyl-1,5,6,7-tetrahydro-6-hydroxy-7-(hydroxymethyl)-4H-azepine-4-one	0.907021	7.79857e-06	6.80279e-06	9.54879e-06	2.33764e-05	1.39406e-05	5.34492e-06	1.0875e-05	8.07938e-06	1.00492e-05	5.11352e-06	1.48134e-05	1.02855e-05	1.17491e-05	6.711e-06	1.2061e-05	2.40709e-06	1.1878e-05	2.80132e-05	7.35529e-06	1.26067e-05	1.45359e-05	8.4883e-07	1.49909e-05	1.81991e-06	6.95903e-06	9.4458e-06	4.81783e-06	8.3019e-06	8.91506e-06	1.17922e-05	3.53959e-06	2.28592e-06	5.26683e-06	1.18855e-05	6.62084e-06	1.5719e-05	2.32368e-06	7.79223e-06	7.82487e-06	2.57634e-08	7.68565e-06	6.16739e-07	4.22242e-06	6.56988e-06	9.50718e-06	1.06308e-05	1.06595e-05	1.16241e-05
neg_Ribothymidine	0.906505	0.000343068	8.44418e-06	4.66713e-06	2.2234e-05	1.68984e-05	0.000109327	1.12503e-05	6.74228e-08	2.96404e-05	0.000152521	8.41519e-06	0.000101188	1.31244e-06	8.25825e-05	1.55282e-05	5.69347e-07	2.85846e-06	9.20233e-05	9.58693e-06	5.33602e-05	8.44647e-08	0.000141104	0.000176544	3.68019e-05	2.7889e-05	0.00057811	1.49233e-05	9.08318e-05	4.88301e-05	1.50028e-05	4.61634e-06	6.71453e-08	4.24676e-05	3.25645e-05	7.13372e-08	2.86104e-05	5.94836e-08	0.000211356	3.56116e-05	5.81216e-06	7.69534e-05	4.56096e-06	1.14608e-05	0.0001266	0.000143168	0.000100936	3.12049e-05	0.000238754
pos_Trimethylaminoacetone	0.905599	7.33868e-05	6.54171e-05	0.000134291	8.83598e-05	8.02327e-05	5.60297e-05	0.000120224	8.74266e-05	0.000110658	6.24198e-05	7.48879e-05	7.68455e-05	0.000103611	7.46971e-05	0.000132806	4.10097e-05	8.64896e-05	0.000153493	7.32722e-05	9.91611e-05	7.08525e-05	4.73904e-05	0.000102587	1.92972e-05	0.000129387	9.5356e-05	0.000100241	5.87353e-05	6.1136e-05	9.35797e-05	0.000103108	7.93151e-05	9.81076e-05	0.000107495	9.21136e-05	0.000140523	9.10718e-05	8.0716e-05	9.13705e-05	3.69261e-05	9.59738e-05	3.70817e-05	0.000121639	0.000128962	5.76442e-05	9.54787e-05	8.1288e-05	0.000113229
pos_2-Pyrrolidineacetic acid	0.905155	6.84942e-05	0.000201219	7.89249e-05	7.53145e-05	0.000101731	4.97484e-05	8.35883e-05	6.65179e-05	8.12797e-05	8.85114e-05	5.92718e-05	7.31565e-05	6.59242e-05	9.77668e-06	1.03719e-07	5.89828e-05	6.72298e-05	0.000122757	6.73702e-05	0.000136395	0.000116205	5.28127e-05	9.56675e-05	3.35313e-05	8.7795e-05	0.000126381	8.81035e-05	7.78497e-05	6.58351e-05	0.000180096	0.000100572	7.75653e-05	8.20439e-05	0.000376277	5.33368e-05	0.000161868	6.34771e-05	8.09629e-05	9.34405e-05	3.79378e-05	9.80985e-05	4.27875e-05	7.81265e-05	6.96264e-05	0.000182674	3.53727e-05	8.72647e-05	0.000118425
pos_2,6-diaminohexanoic acid	0.904961	7.63931e-05	0.000584984	0.000125983	0.000114486	9.0276e-05	0.000108908	8.51963e-05	5.41024e-05	0.000149482	0.000374659	0.000108557	0.000124184	4.39626e-05	0.00019208	6.50147e-05	0.000305425	2.22116e-05	0.000119226	0.000335919	0.000198059	3.63639e-05	0.000376306	0.00010967	0.000354155	3.04983e-05	0.000244165	7.73385e-05	0.00047013	9.61895e-05	0.000122732	0.00016955	0.000276597	0.000230177	8.56545e-05	0.000123385	4.63963e-06	8.42014e-05	0.000464928	0.00015939	0.000183086	0.000158728	6.82749e-05	7.78752e-05	0.000189794	0.000370347	0.000156733	0.000188487	0.000272669
pos_N-Methylnicotinamide	0.904896	3.19262e-06	0.000150044	6.09947e-06	1.12655e-05	9.266e-05	4.36774e-06	1.71766e-05	1.19635e-06	8.99475e-06	1.42944e-05	1.24316e-05	6.47266e-08	3.03031e-06	4.24485e-06	1.03719e-07	3.32669e-05	6.40969e-08	1.18608e-07	1.24033e-05	1.42814e-05	7.69996e-06	0.000234833	0.000141974	0.000254453	4.62936e-06	8.16144e-06	1.16358e-05	2.63988e-05	3.9188e-05	9.4182e-06	1.05037e-05	1.87517e-05	1.41413e-05	2.43758e-05	4.11054e-05	1.42808e-05	4.68533e-06	1.70726e-05	8.01618e-05	2.10265e-06	8.25607e-06	2.18375e-05	1.70121e-05	6.96536e-06	1.22402e-05	8.07256e-08	5.75668e-06	1.66851e-05
neg_Glycocholic acid	0.904798	1.18027e-05	1.30447e-06	2.14385e-06	2.42745e-07	7.25796e-07	2.38402e-05	7.57086e-07	3.58302e-06	2.97233e-06	4.58236e-06	1.49251e-06	3.94159e-06	6.02873e-07	3.95632e-05	1.52394e-06	2.61219e-06	6.40969e-08	3.60562e-06	6.11956e-06	5.29388e-06	8.44647e-08	1.37918e-05	6.67854e-06	1.03154e-05	6.29457e-07	1.86049e-05	2.60071e-06	7.08414e-06	2.73704e-06	5.63171e-07	2.16137e-07	6.71453e-08	4.98216e-06	9.86304e-08	2.21548e-06	3.36101e-07	7.17894e-07	1.60882e-05	1.68643e-06	6.12961e-06	5.00025e-06	3.6016e-08	1.52959e-06	8.3469e-06	1.95293e-05	6.48195e-06	7.12439e-06	4.19386e-06
pos_Vanillylamine	0.904545	1.98793e-05	1.37418e-05	2.38773e-05	2.55192e-05	3.1377e-05	1.63604e-05	4.21996e-05	2.36528e-05	3.24207e-05	1.86719e-05	2.5784e-05	2.48561e-05	3.08976e-05	2.64576e-05	5.19357e-05	1.36672e-05	1.58146e-05	4.32073e-05	1.78201e-05	2.59414e-05	3.45568e-05	1.21709e-05	2.88462e-05	7.00037e-06	3.64681e-05	3.02571e-05	3.68419e-06	9.09216e-06	1.55205e-05	1.2596e-05	6.77685e-06	9.80183e-06	5.87195e-06	6.94282e-06	8.54039e-06	7.72611e-06	7.4817e-06	1.30379e-05	1.48754e-06	2.10617e-06	1.17733e-05	6.41261e-06	1.03707e-05	9.53156e-06	2.84641e-05	1.77647e-05	2.87079e-05	3.09454e-05
pos_PC(16:1(9Z)/20:1(11Z))	0.903996	7.27915e-06	9.19659e-05	0.00015808	0.000218089	1.17268e-05	6.33975e-05	5.69728e-05	0.00017305	0.000178306	8.82859e-05	6.65635e-05	5.63098e-05	0.000404606	6.87526e-05	9.13414e-05	0.00013454	0.00018022	0.000100453	3.36793e-06	6.35995e-05	0.000104694	9.0705e-05	0.000382372	3.30148e-05	0.000146051	0.000323291	1.35426e-05	2.54531e-05	6.91412e-06	1.1814e-05	6.08632e-06	2.66961e-06	8.00694e-05	1.44086e-05	2.55805e-05	2.13567e-05	3.68106e-06	1.12295e-05	0.000578735	1.6117e-05	0.000588575	1.15777e-05	0.000276428	6.74675e-06	0.000271248	1.02005e-05	8.52983e-06	5.00786e-05
neg_15-Methylpalmitate	0.903675	0.000209573	1.70533e-05	0.000140433	0.000186693	0.000211118	9.42853e-05	0.000139123	0.000168799	0.000138905	0.000121788	3.64999e-05	0.000119248	0.000177477	0.000105933	0.00016777	7.22925e-05	6.81498e-05	0.00019123	0.000126407	7.92558e-05	0.000288314	0.000165603	0.000132728	5.11653e-05	0.000229992	0.000143681	0.000237077	0.000105481	0.000160614	0.000191454	0.0002464	0.000308587	0.000166259	0.000164404	0.000154893	0.000376707	0.000105694	0.000180458	0.000130819	0.000103431	0.000206776	7.65191e-05	0.000290403	0.000201056	0.000257511	7.39203e-05	0.000387678	0.000212302
pos_alpha-Tocopherol acetate	0.90258	1.11879e-06	2.298e-05	3.3897e-06	1.23121e-05	9.64895e-06	2.68772e-06	2.2901e-05	1.01945e-05	5.95532e-06	1.57278e-06	4.61237e-06	4.22792e-06	1.00677e-05	5.37034e-06	1.06609e-05	7.15607e-07	3.0436e-06	1.31491e-05	5.82227e-08	1.50646e-05	1.53693e-05	3.36573e-08	9.42318e-06	1.95845e-08	6.63578e-06	5.92419e-06	2.12218e-06	6.57519e-06	8.04541e-06	1.49458e-05	3.92885e-06	1.02771e-05	1.36797e-05	5.83253e-06	1.57311e-05	1.97356e-05	3.6689e-06	1.67183e-05	8.33708e-06	1.25519e-06	8.00768e-06	2.74764e-06	2.18944e-05	3.50259e-06	6.28761e-06	3.25828e-06	4.63297e-06	4.58896e-06
pos_4-Trimethylammoniobutanal	0.901979	2.58352e-05	1.64938e-05	3.89023e-05	5.42053e-05	5.65824e-05	2.22329e-05	5.73577e-05	4.83598e-05	3.64537e-05	3.77811e-05	3.61423e-05	3.0214e-05	3.58645e-05	1.5114e-05	4.82365e-05	1.69116e-05	3.78955e-05	6.8308e-05	2.65807e-05	3.88652e-05	4.86489e-05	1.46538e-05	4.30239e-05	1.01169e-05	4.6836e-05	3.88065e-05	0.000806205	0.000198503	0.000240987	0.00044174	0.00030154	0.000478086	0.000530354	0.000476016	0.000228723	0.000454998	0.000496628	0.000263917	0.000621157	0.000126858	0.000281526	0.00015462	0.000448292	0.000819912	4.82093e-05	0.000207897	8.05814e-05	7.27107e-05
neg_Acesulfame	0.901776	5.74862e-08	3.52383e-08	8.46668e-08	8.0944e-08	9.30353e-08	4.48019e-08	1.02246e-07	6.74228e-08	8.42596e-08	5.86593e-08	6.29492e-08	0.0417237	7.11221e-08	5.70806e-08	1.03719e-07	0.000191701	6.40969e-08	0.00112402	5.82227e-08	6.86431e-08	0.00678497	3.36573e-08	8.32645e-08	1.95845e-08	9.86925e-08	7.68217e-08	3.53273e-05	7.01988e-06	0.000319938	0.000155395	6.13714e-08	6.71453e-08	0.00049999	9.11699e-05	7.13372e-08	1.30077e-07	3.88137e-06	8.05286e-08	5.7751e-08	0.00154584	1.46027e-05	3.6016e-08	9.2196e-08	8.33439e-08	7.20107e-08	8.07256e-08	7.4151e-08	7.91397e-08
pos_PI(20:1(11Z)/18:2(9Z,12Z))	0.901694	3.85463e-06	4.73536e-05	9.45009e-06	1.52294e-05	2.34988e-05	3.30526e-05	2.08842e-06	1.99446e-05	7.20811e-06	5.45688e-05	1.64346e-05	2.39622e-05	9.36157e-06	1.24158e-06	9.14293e-07	7.75253e-05	5.68937e-06	1.13018e-05	6.83959e-05	4.00714e-05	5.75002e-07	3.36573e-08	2.25176e-05	8.05142e-07	9.86925e-08	7.53527e-06	1.77746e-05	9.1074e-05	5.32313e-06	9.48383e-06	1.2488e-05	1.75047e-05	5.6981e-06	3.99653e-06	7.34018e-06	1.30077e-07	1.33646e-05	4.24963e-06	1.57667e-05	3.72474e-05	1.19671e-05	4.46546e-05	1.32782e-06	7.93516e-06	1.06472e-05	9.17791e-06	5.95932e-06	1.10813e-05
pos_N-Jasmonoylisoleucine	0.901326	2.64614e-06	7.05801e-07	3.57729e-06	5.98329e-06	5.61473e-06	3.31863e-06	4.84304e-06	3.00567e-07	1.88098e-06	3.11242e-06	2.17336e-06	1.98723e-06	3.12079e-07	7.69159e-07	4.44973e-06	1.79865e-07	6.40969e-08	7.68709e-06	3.34607e-06	4.93088e-06	8.44647e-08	1.85667e-06	4.4261e-06	7.13572e-06	4.81684e-06	1.91081e-06	3.45842e-06	8.07643e-06	5.06465e-06	5.70466e-06	2.9166e-06	3.33653e-06	4.44294e-06	7.16533e-06	2.47384e-06	9.61974e-06	3.58481e-06	2.47526e-06	1.30765e-06	1.30594e-06	3.86741e-06	2.8926e-07	7.57462e-06	4.55129e-06	5.6658e-06	2.58419e-06	5.05372e-06	5.02612e-06
pos_Thiamine	0.900886	0.0010089	2.30668e-05	0.000615449	3.27235e-05	5.57903e-05	0.000145815	5.58156e-05	1.10683e-05	3.55698e-05	0.000153046	1.74547e-05	0.000414529	0.000258024	0.00136183	1.98336e-05	0.000114355	0.00140999	0.000186424	0.000320507	0.000354453	3.40582e-05	1.95376e-05	0.000611476	6.54362e-05	8.55679e-05	0.00257192	5.59635e-05	0.000353227	3.30066e-05	1.06176e-05	1.72569e-05	2.30343e-05	0.000677826	2.01065e-05	0.000280019	2.52822e-06	1.32582e-05	0.000542962	0.000340955	0.00014073	0.000463116	6.06297e-05	2.56236e-05	0.000688985	0.00127663	0.00075743	0.00045437	0.000621445
pos_Cytidine	0.900701	0.000523848	8.27562e-05	0.00063959	2.08608e-05	2.90947e-05	0.000334162	4.32022e-05	3.43424e-05	0.000925185	0.000225987	1.64477e-05	0.000174246	1.75266e-05	0.000527505	0.00014919	0.000207225	0.00108482	3.03193e-05	3.4457e-05	0.00103653	0.000295625	1.54848e-05	0.000383358	1.45595e-05	7.25477e-05	0.000904495	5.84639e-05	0.000108193	0.000293285	0.000209184	0.00023532	9.96506e-05	0.00100108	0.000133977	0.000563045	1.30077e-07	0.000123225	0.00083364	0.000123317	0.000260832	0.000790993	1.02253e-05	0.000247207	0.000860232	0.00061012	0.00112331	0.000709994	0.00103697
pos_4,5-Dihydro-2-methylthiazole	0.900596	9.71802e-05	0.000448534	0.000122227	9.12262e-05	5.88214e-05	0.00013709	1.22116e-05	3.51397e-05	0.000175081	0.000430421	0.00010955	0.000138386	7.7417e-05	0.000121649	7.13938e-05	7.6408e-05	6.40969e-08	1.15488e-05	0.000222856	0.000156964	8.44647e-08	0.000182604	0.000113563	0.000296029	9.86925e-08	0.00053967	1.65565e-05	0.000173457	5.81224e-05	4.60975e-05	0.000100342	0.000156914	9.10547e-05	9.86304e-08	9.26493e-05	1.30077e-07	4.176e-06	7.76583e-05	3.01052e-05	1.03417e-05	3.53485e-05	1.72335e-05	9.2196e-08	5.74132e-05	9.1318e-05	0.000105271	7.4151e-08	0.000113385
pos_TG(20:4(5Z,8Z,11Z,14Z)/18:1(9Z)/22:6(4Z,7Z,10Z,13Z,16Z,19Z))	0.897345	5.74862e-08	3.52383e-08	8.46668e-08	3.50253e-06	9.30353e-08	4.48019e-08	5.13991e-06	6.74228e-08	8.42596e-08	5.86593e-08	6.29492e-08	6.47266e-08	7.11221e-08	5.70806e-08	1.03719e-07	3.11377e-08	2.41928e-06	2.40583e-06	5.82227e-08	3.44037e-06	2.95388e-06	3.36573e-08	8.32645e-08	1.95845e-08	1.8155e-05	7.68217e-08	6.74346e-08	5.3706e-08	4.52815e-06	7.24449e-08	6.13714e-08	6.71453e-08	7.89883e-08	9.86304e-08	7.13372e-08	5.69774e-06	5.94836e-08	4.88121e-06	2.57567e-06	2.57634e-08	5.86435e-06	3.6016e-08	3.76643e-06	8.33439e-08	7.20107e-08	3.47585e-06	7.4151e-08	7.91397e-08
pos_Isoleucyl-Valine	0.897125	3.15381e-07	2.89609e-05	1.10511e-05	4.72732e-07	1.92741e-06	7.07009e-07	0.000172438	8.77189e-07	2.47031e-05	4.60351e-06	1.99936e-05	6.47266e-08	1.40598e-05	2.42613e-06	2.20094e-05	1.17176e-05	2.59054e-05	7.42293e-06	1.37143e-05	0.000113746	1.0336e-06	2.56873e-06	2.31664e-06	5.64077e-07	7.7469e-07	1.46598e-05	2.48833e-06	1.93627e-06	1.09423e-06	3.53863e-06	4.71886e-06	1.69024e-06	3.48569e-05	1.15813e-06	1.89192e-06	4.17385e-06	4.19766e-07	3.11595e-05	5.50849e-06	6.24577e-06	0.000721675	4.30341e-07	2.58506e-06	0.000143279	7.39765e-05	0.000282841	5.16627e-05	2.15746e-05
pos_PA(22:4(7Z,10Z,13Z,16Z)/15:0)	0.896922	0.0174379	0.00810638	0.0144815	0.0113729	0.00901516	0.00579591	0.0117544	0.0140723	0.00632622	0.00683315	0.0094545	0.00636719	0.0200103	0.0042841	0.00754903	0.00464473	0.00556347	0.00661961	0.00934051	0.0101109	0.00920717	0.00567864	0.0172794	0.00550527	0.0169766	0.00754128	0.00561956	0.00298144	0.00635595	0.00392642	0.00459936	0.0042005	0.00239383	0.00350179	0.00363681	0.00309733	0.00416742	0.00462874	0.00420699	0.000999424	0.00354818	0.001645	0.00520184	0.00432771	0.0125655	0.00228797	0.0210105	0.0178454
pos_Isovalerylglycine	0.895704	5.01699e-05	3.52383e-08	6.22174e-05	6.10597e-05	5.90687e-05	2.88756e-05	7.08569e-05	5.72842e-05	5.93135e-05	3.54259e-05	3.78922e-05	5.32888e-05	4.24438e-05	4.30562e-05	6.28682e-05	2.11544e-05	4.32189e-05	6.65636e-05	3.335e-05	5.39912e-05	2.99975e-05	1.96117e-05	1.25439e-05	1.56755e-05	5.95909e-05	4.33545e-05	5.72963e-05	1.8529e-05	2.12119e-05	4.19714e-05	1.77035e-05	4.90751e-05	3.47528e-05	4.19571e-05	3.03329e-05	5.58146e-05	2.84364e-05	2.35142e-05	3.61492e-05	2.24958e-05	3.04849e-05	9.86852e-06	3.50764e-05	5.73236e-05	3.73183e-05	2.4746e-05	6.57793e-05	6.61802e-05
pos_Tyramine	0.895307	0.000143642	0.00257303	0.00204732	0.00114421	0.000142609	0.000206308	0.000140597	0.000379624	8.6242e-05	0.000205456	0.000536066	7.18374e-05	9.58293e-05	7.62764e-05	0.000125088	0.000658337	7.07326e-05	0.000153233	0.000550934	0.000429917	0.000158753	0.0016616	0.000131601	0.000220748	0.000191592	9.0953e-05	1.92851e-05	3.12612e-05	1.65717e-05	2.92371e-05	3.07942e-05	2.10744e-05	2.81273e-05	7.61366e-06	3.01079e-05	4.57497e-05	3.99808e-05	2.40578e-05	1.83028e-05	9.47605e-06	2.34533e-05	7.30775e-06	3.59057e-05	3.01945e-05	4.58545e-05	3.56549e-05	5.39041e-05	0.000100847
pos_Hydrocotarnine	0.894775	3.75425e-05	2.28681e-05	5.15601e-05	5.50776e-05	5.98319e-05	1.50887e-05	6.7942e-05	4.59251e-05	5.29738e-05	4.26169e-05	4.28459e-05	4.34267e-05	6.22091e-05	4.83314e-05	7.87494e-05	2.27533e-05	2.57665e-05	7.93189e-05	7.84024e-05	4.6785e-05	4.03389e-05	2.12505e-05	5.54189e-05	1.31697e-05	6.88845e-05	5.33047e-05	4.22359e-05	3.29199e-05	4.2179e-05	3.49231e-05	3.08564e-05	3.40664e-05	4.00153e-05	5.56242e-05	4.67394e-05	7.88964e-05	3.28877e-05	4.39186e-05	2.5914e-05	1.27441e-05	4.23517e-05	1.83421e-05	4.9318e-05	4.70075e-05	4.32531e-05	4.50693e-05	4.89095e-05	4.85614e-05
pos_(2E)-Decenoyl-ACP	0.894621	0.000102508	1.98219e-05	0.000142809	0.000155304	0.000225065	9.5464e-05	0.000309746	0.000110506	0.000151038	0.000119737	0.000136263	0.00014097	9.42327e-05	8.72568e-05	0.000169384	3.1222e-05	0.000110747	0.000248634	4.68114e-05	0.00011399	0.000259057	4.5992e-05	8.98883e-05	6.50241e-05	0.000204583	0.000149637	0.000109934	5.2189e-05	9.01267e-05	9.59523e-05	0.000104573	9.36635e-05	0.000112452	0.000158503	0.00013191	0.000163581	8.36212e-05	7.73813e-05	0.000129034	3.11687e-05	8.54747e-05	4.61267e-05	0.000122162	9.34937e-05	0.00012249	8.91065e-05	9.76286e-05	0.000109985
pos_Propionylcarnitine	0.891729	0.000389084	0.0224805	0.0031584	0.00935179	0.00215627	0.0010002	0.00656668	0.00150715	0.00318039	0.00182511	0.0149095	0.00101368	0.00374012	0.00150519	0.00339419	0.0010112	0.00124974	0.000948752	0.00241789	0.00416831	0.000340486	0.000753214	0.00104637	0.000502241	0.00041036	0.00226149	0.000515869	0.000716784	0.000378327	0.000387943	0.00518914	0.00802275	0.00141489	0.000521101	0.00285673	1.62114e-05	0.00034284	0.00162202	0.000709983	0.00080784	0.00245694	0.000970073	0.000509178	0.00151921	0.000905741	0.00229434	0.000348792	0.00138065
neg_Lithocholic acid	0.891617	5.74862e-08	3.52383e-08	8.46668e-08	8.0944e-08	9.30353e-08	4.48019e-08	1.02246e-07	6.74228e-08	8.42596e-08	5.86593e-08	6.29492e-08	6.47266e-08	7.11221e-08	5.70806e-08	1.03719e-07	3.11377e-08	6.40969e-08	1.18608e-07	5.82227e-08	6.86431e-08	8.44647e-08	3.36573e-08	1.24473e-05	1.95845e-08	9.86925e-08	7.68217e-08	4.15875e-06	5.60804e-06	3.60618e-06	4.25728e-06	6.13714e-08	6.71453e-08	6.42989e-06	9.86304e-08	3.77762e-06	1.30077e-07	5.50795e-06	8.05286e-08	4.57477e-06	2.57634e-08	7.00205e-08	3.6016e-08	9.2196e-08	8.33439e-08	7.20107e-08	5.09552e-06	7.4151e-08	7.91397e-08
neg_12-HETE	0.889126	0.103185	0.0610624	0.226923	0.216721	0.252761	0.153388	0.232659	0.0900808	0.145637	0.183331	0.207581	0.172616	0.297304	0.137823	0.255861	0.0349855	0.149209	0.157287	0.156766	0.0749222	0.201779	0.0918006	0.285455	0.030402	0.310654	0.155232	0.31492	0.218599	0.307929	0.2901	0.253106	0.228061	0.230035	0.283816	0.27289	0.45588	0.337994	0.313313	0.331634	0.172264	0.262529	0.131798	0.407353	0.279138	0.0830515	0.181078	0.126429	0.090105
pos_Pantothenic acid	0.888271	0.000346237	0.000211275	0.000223233	0.000312044	0.000105077	0.000114545	0.000182791	0.000359001	0.000132612	0.000172595	0.000338307	0.000228657	0.00030626	0.000377161	0.000156995	0.000359345	0.00229607	0.000124536	0.000314437	0.000173358	0.000186714	6.19979e-05	0.000306625	0.000152437	2.95411e-05	0.000248745	4.34963e-05	0.000251337	8.32348e-05	7.63421e-05	0.000190232	0.000318179	0.000245322	0.000155239	0.000104727	5.86481e-06	8.5336e-05	0.000558792	2.80264e-05	0.000107141	9.27672e-05	0.0004942	9.61784e-05	0.00033806	5.29841e-05	0.000680363	3.38781e-05	6.67516e-05
pos_2-Propionylpyrrole	0.887372	2.69913e-06	3.5448e-05	5.63136e-05	6.4139e-05	1.46158e-06	1.51617e-05	2.60507e-05	7.55575e-06	2.92562e-05	1.57247e-05	5.84617e-05	8.15984e-06	4.12924e-05	4.79416e-05	5.75201e-05	4.85424e-06	7.73262e-06	4.31854e-05	1.78203e-05	3.3768e-05	3.23335e-05	1.78106e-05	4.83625e-05	1.00174e-06	5.83721e-05	3.6231e-05	4.56376e-06	4.71607e-06	1.07089e-06	7.63965e-06	5.46392e-06	2.67599e-06	6.68561e-06	3.73437e-06	6.9208e-06	9.389e-06	1.84657e-06	2.36858e-05	4.60622e-06	1.8367e-06	1.95178e-06	6.4935e-07	6.34794e-06	7.00055e-06	2.73827e-06	8.33749e-06	7.89516e-07	9.10933e-06
pos_Ethyl carbamate	0.886474	0.000105734	5.75766e-05	3.8163e-05	4.57029e-05	0.000121264	3.84007e-05	3.72375e-05	3.22942e-05	4.32102e-05	4.66741e-05	3.83126e-05	5.8873e-05	3.08265e-05	0.00032036	3.99692e-05	3.11075e-05	2.57845e-05	4.93187e-05	4.62046e-05	6.91481e-05	0.000309057	1.57039e-05	5.29912e-05	1.10759e-05	3.42777e-05	6.54915e-05	6.68011e-05	3.09838e-05	2.59662e-05	2.58219e-05	3.48836e-05	4.68241e-05	3.72813e-05	4.00435e-05	9.62608e-05	3.2338e-05	1.70329e-05	4.65589e-05	3.8337e-05	3.53224e-05	7.2126e-05	2.38284e-05	3.46671e-05	4.14784e-05	0.000113956	5.46613e-05	8.86377e-05	5.33495e-05
neg_Glutaric acid	0.883491	4.87359e-05	3.92444e-05	5.41486e-05	6.23263e-05	8.90031e-05	3.89904e-05	8.09546e-05	4.203e-05	5.69008e-05	5.71988e-05	4.97811e-05	6.33804e-05	0.000147666	0.000160347	0.000168849	0.000135888	0.000170718	0.000112844	4.72753e-05	5.73009e-05	0.000426316	2.63381e-05	7.73729e-05	6.07313e-05	0.000120282	6.93588e-05	4.48632e-05	5.92975e-05	5.06548e-05	3.59012e-05	4.03058e-05	4.94537e-05	4.57926e-05	6.90834e-05	5.35705e-05	0.000109336	3.16585e-05	4.05905e-05	3.40943e-05	2.11106e-05	5.28716e-05	0.00015028	4.02873e-05	7.42954e-05	6.70498e-05	0.00015012	6.11108e-05	5.97768e-05
pos_1-(9Z-hexadecenoyl)-glycero-3-phosphate	0.883385	1.51618e-05	1.41135e-05	2.25351e-05	3.09938e-05	4.12124e-05	5.32096e-05	3.03654e-05	9.33899e-06	3.64541e-05	1.57077e-05	1.88409e-05	2.63427e-05	1.1019e-05	1.50416e-05	1.16838e-05	4.6043e-06	1.34332e-05	0.000128572	1.90789e-05	2.13925e-05	1.69179e-05	1.247e-05	2.02294e-05	5.08875e-06	2.67313e-05	5.49355e-06	9.58366e-06	2.76674e-05	4.01038e-06	7.49964e-06	1.98577e-05	1.35784e-05	0.000405827	1.89207e-05	4.46195e-05	1.1789e-05	1.14699e-05	7.62309e-05	0.00016469	0.000120409	7.06673e-05	5.69334e-06	9.88924e-05	5.81389e-05	0.000358532	2.76666e-05	0.000312831	0.00032852
pos_2-Diethylaminoethanol	0.883181	0.00133125	0.000737226	0.00192672	0.00171907	0.00205144	0.00105871	0.00253377	0.0017371	0.0021801	0.00141522	0.00172158	0.00162724	0.00178208	0.00141489	0.00265095	0.000766013	0.00171555	0.00320352	0.00122591	0.0017883	0.00228937	0.000665684	0.00218897	0.000352038	0.00259535	0.0019496	0.00288242	0.0018066	0.000977242	0.00261911	0.00194446	0.00227913	0.00298032	0.00333634	0.00222431	0.00441785	0.00200321	0.0023066	0.00229797	0.000829423	0.00224241	0.000891719	0.00252899	0.00354479	0.00184912	0.0019994	0.00185479	0.00184485
[truncated: 333 more rows]
[truncated: 59 more columns]

## Sheet: Supplementary Table 6
Supplementary Table 6. Differences in oropharyngeal metabolites between groups H and F.
Metabolites	FC (F/H)	t.test_p.value	q.value	VIP	Regulation
[truncated: 204 more rows]

## Sheet: Supplementary Table 7
Supplementary Table 7. Metabolite IDs in the Human Metabolome Database (HMDB) and Kyoto Encyclopedia of Genes and Genomes (KEGG) database for oropharyngeal differential metabolites in groups F and H.
[truncated: 80 more rows]

[truncated: 2 more sheets: Supplementary Table 8, Supplementary Table 9]
